# Supplementary material for: Global quantitative analysis of the human brain proteome in Alzheimer’s and Parkinson’s Disease
Source: Sci Data. 2018 Mar 13;5:180036. doi: 10.1038/sdata.2018.36 (PMC5848788; doi:10.1038/sdata.2018.36)
Supplement: Supplementary file 1 [file sdata201836-isa1.zip]

Archive with 3 entries (3 files):
- i_Investigation.txt
- s_study_Seyfried.txt
- a_assay_Seyfried.txt
