# Supplementary material for: Global quantitative analysis of the human brain proteome in Alzheimer’s and Parkinson’s Disease
Source: Sci Data. 2018 Mar 13;5:180036. doi: 10.1038/sdata.2018.36 (PMC5848788; doi:10.1038/sdata.2018.36)
Supplement: Supplementary file 1 [file sdata201836-isa1.zip › i_Investigation.txt]

# Investigation File generated for Scientific Data with Investigation File Authoring Tool version 0.1.0 on 05/02/2018 - This metadata file is CC0
ONTOLOGY SOURCE REFERENCE
Term Source Name	NCBITAXON	OBI	UBERON	NCIT	MS	CHMO	BAO
Term Source File	http://data.bioontology.org/ontologies/NCBITAXON	http://data.bioontology.org/ontologies/OBI	http://data.bioontology.org/ontologies/UBERON	http://data.bioontology.org/ontologies/NCIT	http://data.bioontology.org/ontologies/MS	http://data.bioontology.org/ontologies/CHMO	http://data.bioontology.org/ontologies/BAO
Term Source Version	2016AB	2014-08-18	releases/2014-06-15	17.06d	4.0.1	releases/2014-11-20	2.0
Term Source Description	National Center for Biotechnology Information (NCBI) Organismal Classification	Ontology for Biomedical Investigations	Uber Anatomy Ontology	National Cancer Institute Thesaurus	Mass Spectrometry Ontology	Chemical Methods Ontology	BioAssay Ontology
INVESTIGATION
Investigation Identifier
Investigation Title
Investigation Description
Investigation Submission Date
Investigation Public Release Date
INVESTIGATION PUBLICATIONS
Investigation PubMed ID
Investigation Publication DOI
Investigation Publication Author List
Investigation Publication Title
Investigation Publication Status
Investigation Publication Status Term Accession Number
Investigation Publication Status Term Source REF
INVESTIGATION CONTACTS
Investigation Person Last Name
Investigation Person Mid Initials
Investigation Person First Name
Investigation Person Address
Investigation Person Phone
Investigation Person Fax
Investigation Person Email
Investigation Person Affiliation
Investigation Person Roles
Investigation Person Roles Term Accession Number
Investigation Person Roles Term Source REF
STUDY
Study Identifier	10.1038/sdata.2018.36
Study Title	Global quantitative analysis of the human brain proteome in Alzheimer’s and Parkinson’s Disease
Study Submission Date	04/08/2017
Study Public Release Date	13/03/2018
Study Description	http://www.nature.com/articles/sdata201836#abstract
Study File Name	s_study_Seyfried.txt
Comment[Subject Keywords]	////;///
Comment[Manuscript Licence]	CC BY-4.0
Comment[Experimental Metadata Licence]	CC0
Comment[Supplementary Information File Name]		Supplementary Information	Supplementary Table 3
Comment[Supplementary Information File Type]	x-zip-compressed	pdf	vnd.openxmlformats-officedocument.spreadsheetml.sheet
Comment[Supplementary Information File URL]	http://www.nature.com/articles/sdata201836#supplementary-information	http://www.nature.com/articles/sdata201836#supplementary-information	http://www.nature.com/articles/sdata201836#supplementary-information
Comment[Data Repository]	PRIDE;Sage Bionetworks ;Sage Bionetworks 
Comment[Data Record Accession]	PXD007160;doi:10.7303/syn10188047;doi:10.7303/syn10239444
Comment[Data Record URI]	http://www.ebi.ac.uk/pride/archive/projects/PXD007160;https://dx.doi.org/doi:10.7303/syn10188047;https://dx.doi.org/doi:10.7303/syn10239444
STUDY DESIGN DESCRIPTORS
Study Design Type	parallel group design	organism part comparison design
Study Design Type Term Accession Number	OBI:0500006	OBI:0001422
Study Design Type Term Source REF	OBI	OBI
STUDY PUBLICATIONS
Study PubMed ID	""	""
Study Publication DOI	doi:10.1021/acs.jproteome.7b00324	doi:10.1021/pr500882h
Study Publication Author List	""	""
Study Publication Title	""	""
Study Publication Status	published	published
Study Publication Status Term Accession Number		
Study Publication Status Term Source REF		
STUDY FACTORS
Study Factor Name	brain region	clinical diagnosis
Study Factor Type	regional part of brain	diagnosis
Study Factor Type Term Accession Number	UBERON:0002616	OGMS:0000073
Study Factor Type Term Source REF	UBERON	OBI
STUDY ASSAYS
Study Assay Measurement Type	protein expression profiling
Study Assay Measurement Type Term Accession Number	OBI:0000615
Study Assay Measurement Type Term Source REF	OBI
Study Assay Technology Type	liquid chromatography-tandem mass spectrometry
Study Assay Technology Type Term Accession Number	CHMO:0000701
Study Assay Technology Type Term Source REF	OBI
Study Assay Technology Platform	Orbitrap Fusion
Study Assay File Name	a_assay_Seyfried.txt
STUDY PROTOCOLS
Study Protocol Name	Human Brain Tissue	Brain Tissue Homogenization and Protein Digestion	Tandem mass tag (TMT) peptide labeling	Electrostatic repulsion-hydrophilic interaction chromatography (ERLIC) fractionation	LC-MS/MS and TMT data acquisition on an Orbitrap Fusion Mass Spectrometer	Protein Identification and Quantification
Study Protocol Type	selection	Protein Digestion	peptide labeling state	fractionation	liquid chromatography-tandem mass spectrometry	computational analysis of protein expression
Study Protocol Type Term Accession Number	OBI:0001928	NCIT:C70845	MS:1000890	CHMO:0001625	CHMO:0000701	BAO:0002204
Study Protocol Type Term Source REF	OBI	NCIT	MS	CHMO	OBI	BAO
Study Protocol Description						
Study Protocol URI	""	""	""	""	""	""
Study Protocol Version						
Study Protocol Parameters Name	""	""	""	""	instrument; manufacturer	""
Study Protocol Parameters Name Term Accession Number	""	""	""	""	""	""
Study Protocol Parameters Name Term Source REF	""	""	""	""	""	""
Study Protocol Components Name	""	""	""	""	""	""
Study Protocol Components Type	""	""	""	""	""	""
Study Protocol Components Type Term Accession Number	""	""	""	""	""	""
Study Protocol Components Type Term Source REF	""	""	""	""	""	""
STUDY CONTACTS
Study Person Last Name	Ping	Duong	Yin	Gearing	Lah	Levey	Seyfried
Study Person First Name	Lingyan	Duc M.	Luming	Marla	James J.	Allan I.	Nicholas T.
Study Person Mid Initials							
Study Person Email	""	""	""	""	""	""	nseyfri@emory.edu
Study Person Phone							
Study Person Fax							
Study Person Address							
Study Person Affiliation	Department of Biochemistry, Emory University School of Medicine, Atlanta, GA 30322, USA	Department of Biochemistry, Emory University School of Medicine, Atlanta, GA 30322, USA	Department of Biochemistry, Emory University School of Medicine, Atlanta, GA 30322, USA	Center for Neurodegenerative Diseases, Emory University School of Medicine, Atlanta, GA 30322, USA	Center for Neurodegenerative Diseases, Emory University School of Medicine, Atlanta, GA 30322, USA	Center for Neurodegenerative Diseases, Emory University School of Medicine, Atlanta, GA 30322, USA	Department of Biochemistry, Emory University School of Medicine, Atlanta, GA 30322, USA
Study Person Roles							
Study Person Roles Term Accession Number							
Study Person Roles Term Source REF							
Comment[Study Person ORCID]							
Comment[Funder]							
Comment[FundRef ID]							
Comment[Funder Term Source REF]							
Comment[Grant Identifier]							
