# Supplementary material for: Global quantitative analysis of the human brain proteome in Alzheimer’s and Parkinson’s Disease
Source: Sci Data. 2018 Mar 13;5:180036. doi: 10.1038/sdata.2018.36 (PMC5848788; doi:10.1038/sdata.2018.36)
Supplement: Supplementary file 1 [file sdata201836-isa1.zip › s_study_Seyfried.txt]

Source Name	Material Type	Term Source REF	Term Accession Number	Characteristics[organism]	Term Source REF	Term Accession Number	Characteristics[organism part]	Term Source REF	Term Accession Number	Protocol REF	Comment[sample table DOI]	Protocol REF	Sample Name	Factor Value[brain region]	Factor Value[clinical diagnosis]
Emory Alzheimers Disease Research Center brain bank	post mortem specimen	OBI	OBI:0000902	Homo sapiens	NCBITAXON	NCBITaxon:9606	dorsolateral prefrontal frontal cortex	UBERON	UBERON:0009834	Human Brain Tissue	https://dx.doi.org/10.7303/syn10225995.1	Brain Tissue Homogenization and Protein Digestion	E08-53_DLPFC	Frontal Cortex, Brodmann Area 9	AlzheimerÃÂs Disease
Emory Alzheimers Disease Research Center brain bank	post mortem specimen	OBI	OBI:0000902	Homo sapiens	NCBITAXON	NCBITaxon:9606	dorsolateral prefrontal frontal cortex	UBERON	UBERON:0009834	Human Brain Tissue	https://dx.doi.org/10.7303/syn10225995.1	Brain Tissue Homogenization and Protein Digestion	OS00-12_DLPFC	Frontal Cortex, Brodmann Area 9	AlzheimerÃÂs Disease
Emory Alzheimers Disease Research Center brain bank	post mortem specimen	OBI	OBI:0000902	Homo sapiens	NCBITAXON	NCBITaxon:9606	dorsolateral prefrontal frontal cortex	UBERON	UBERON:0009834	Human Brain Tissue	https://dx.doi.org/10.7303/syn10225995.1	Brain Tissue Homogenization and Protein Digestion	OS00-32_DLPFC	Frontal Cortex, Brodmann Area 9	AlzheimerÃÂs Disease
Emory Alzheimers Disease Research Center brain bank	post mortem specimen	OBI	OBI:0000902	Homo sapiens	NCBITAXON	NCBITaxon:9606	dorsolateral prefrontal frontal cortex	UBERON	UBERON:0009834	Human Brain Tissue	https://dx.doi.org/10.7303/syn10225995.1	Brain Tissue Homogenization and Protein Digestion	OS03-163_DLPFC	Frontal Cortex, Brodmann Area 9	AlzheimerÃÂs Disease
Emory Alzheimers Disease Research Center brain bank	post mortem specimen	OBI	OBI:0000902	Homo sapiens	NCBITAXON	NCBITaxon:9606	dorsolateral prefrontal frontal cortex	UBERON	UBERON:0009834	Human Brain Tissue	https://dx.doi.org/10.7303/syn10225995.1	Brain Tissue Homogenization and Protein Digestion	E04-186_DLPFC	Frontal Cortex, Brodmann Area 9	AlzheimerÃÂs Disease
Emory Alzheimers Disease Research Center brain bank	post mortem specimen	OBI	OBI:0000902	Homo sapiens	NCBITAXON	NCBITaxon:9606	dorsolateral prefrontal frontal cortex	UBERON	UBERON:0009834	Human Brain Tissue	https://dx.doi.org/10.7303/syn10225995.1	Brain Tissue Homogenization and Protein Digestion	E05-04_DLPFC	Frontal Cortex, Brodmann Area 9	AlzheimerÃÂs Disease
Emory Alzheimers Disease Research Center brain bank	post mortem specimen	OBI	OBI:0000902	Homo sapiens	NCBITAXON	NCBITaxon:9606	dorsolateral prefrontal frontal cortex	UBERON	UBERON:0009834	Human Brain Tissue	https://dx.doi.org/10.7303/syn10225995.1	Brain Tissue Homogenization and Protein Digestion	E06-155_DLPFC	Frontal Cortex, Brodmann Area 9	AlzheimerÃÂs Disease
Emory Alzheimers Disease Research Center brain bank	post mortem specimen	OBI	OBI:0000902	Homo sapiens	NCBITAXON	NCBITaxon:9606	dorsolateral prefrontal frontal cortex	UBERON	UBERON:0009834	Human Brain Tissue	https://dx.doi.org/10.7303/syn10225995.1	Brain Tissue Homogenization and Protein Digestion	E05-87_DLPFC	Frontal Cortex, Brodmann Area 9	AlzheimerÃÂs Disease
Emory Alzheimers Disease Research Center brain bank	post mortem specimen	OBI	OBI:0000902	Homo sapiens	NCBITAXON	NCBITaxon:9606	dorsolateral prefrontal frontal cortex	UBERON	UBERON:0009834	Human Brain Tissue	https://dx.doi.org/10.7303/syn10225995.1	Brain Tissue Homogenization and Protein Digestion	OS00-11_DLPFC	Frontal Cortex, Brodmann Area 9	AlzheimerÃÂs Disease
Emory Alzheimers Disease Research Center brain bank	post mortem specimen	OBI	OBI:0000902	Homo sapiens	NCBITAXON	NCBITaxon:9606	dorsolateral prefrontal frontal cortex	UBERON	UBERON:0009834	Human Brain Tissue	https://dx.doi.org/10.7303/syn10225995.1	Brain Tissue Homogenization and Protein Digestion	OS98-11_DLPFC	Frontal Cortex, Brodmann Area 9	AlzheimerÃÂs Disease
Emory Alzheimers Disease Research Center brain bank	post mortem specimen	OBI	OBI:0000902	Homo sapiens	NCBITAXON	NCBITaxon:9606	dorsolateral prefrontal frontal cortex	UBERON	UBERON:0009834	Human Brain Tissue	https://dx.doi.org/10.7303/syn10225995.1	Brain Tissue Homogenization and Protein Digestion	E05-130_DLPFC	Frontal Cortex, Brodmann Area 9	Control
Emory Alzheimers Disease Research Center brain bank	post mortem specimen	OBI	OBI:0000902	Homo sapiens	NCBITAXON	NCBITaxon:9606	dorsolateral prefrontal frontal cortex	UBERON	UBERON:0009834	Human Brain Tissue	https://dx.doi.org/10.7303/syn10225995.1	Brain Tissue Homogenization and Protein Digestion	E06-41_DLPFC	Frontal Cortex, Brodmann Area 9	Control
Emory Alzheimers Disease Research Center brain bank	post mortem specimen	OBI	OBI:0000902	Homo sapiens	NCBITAXON	NCBITaxon:9606	dorsolateral prefrontal frontal cortex	UBERON	UBERON:0009834	Human Brain Tissue	https://dx.doi.org/10.7303/syn10225995.1	Brain Tissue Homogenization and Protein Digestion	A86-46_DLPFC	Frontal Cortex, Brodmann Area 9	Control
Emory Alzheimers Disease Research Center brain bank	post mortem specimen	OBI	OBI:0000902	Homo sapiens	NCBITAXON	NCBITaxon:9606	dorsolateral prefrontal frontal cortex	UBERON	UBERON:0009834	Human Brain Tissue	https://dx.doi.org/10.7303/syn10225995.1	Brain Tissue Homogenization and Protein Digestion	OS03-299_DLPFC	Frontal Cortex, Brodmann Area 9	Control
Emory Alzheimers Disease Research Center brain bank	post mortem specimen	OBI	OBI:0000902	Homo sapiens	NCBITAXON	NCBITaxon:9606	dorsolateral prefrontal frontal cortex	UBERON	UBERON:0009834	Human Brain Tissue	https://dx.doi.org/10.7303/syn10225995.1	Brain Tissue Homogenization and Protein Digestion	A93-03_DLPFC	Frontal Cortex, Brodmann Area 9	Control
Emory Alzheimers Disease Research Center brain bank	post mortem specimen	OBI	OBI:0000902	Homo sapiens	NCBITAXON	NCBITaxon:9606	dorsolateral prefrontal frontal cortex	UBERON	UBERON:0009834	Human Brain Tissue	https://dx.doi.org/10.7303/syn10225995.1	Brain Tissue Homogenization and Protein Digestion	OS02-35_DLPFC	Frontal Cortex, Brodmann Area 9	Control
Emory Alzheimers Disease Research Center brain bank	post mortem specimen	OBI	OBI:0000902	Homo sapiens	NCBITAXON	NCBITaxon:9606	dorsolateral prefrontal frontal cortex	UBERON	UBERON:0009834	Human Brain Tissue	https://dx.doi.org/10.7303/syn10225995.1	Brain Tissue Homogenization and Protein Digestion	E08-101_DLPFC	Frontal Cortex, Brodmann Area 9	Control
Emory Alzheimers Disease Research Center brain bank	post mortem specimen	OBI	OBI:0000902	Homo sapiens	NCBITAXON	NCBITaxon:9606	dorsolateral prefrontal frontal cortex	UBERON	UBERON:0009834	Human Brain Tissue	https://dx.doi.org/10.7303/syn10225995.1	Brain Tissue Homogenization and Protein Digestion	A87-50_DLPFC	Frontal Cortex, Brodmann Area 9	Control
Emory Alzheimers Disease Research Center brain bank	post mortem specimen	OBI	OBI:0000902	Homo sapiens	NCBITAXON	NCBITaxon:9606	dorsolateral prefrontal frontal cortex	UBERON	UBERON:0009834	Human Brain Tissue	https://dx.doi.org/10.7303/syn10225995.1	Brain Tissue Homogenization and Protein Digestion	OS00-06_DLPFC	Frontal Cortex, Brodmann Area 9	Control
Emory Alzheimers Disease Research Center brain bank	post mortem specimen	OBI	OBI:0000902	Homo sapiens	NCBITAXON	NCBITaxon:9606	dorsolateral prefrontal frontal cortex	UBERON	UBERON:0009834	Human Brain Tissue	https://dx.doi.org/10.7303/syn10225995.1	Brain Tissue Homogenization and Protein Digestion	E08-145_DLPFC	Frontal Cortex, Brodmann Area 9	Control
Emory Alzheimers Disease Research Center brain bank	post mortem specimen	OBI	OBI:0000902	Homo sapiens	NCBITAXON	NCBITaxon:9606	dorsolateral prefrontal frontal cortex	UBERON	UBERON:0009834	Human Brain Tissue	https://dx.doi.org/10.7303/syn10225995.1	Brain Tissue Homogenization and Protein Digestion	OS01-70_DLPFC	Frontal Cortex, Brodmann Area 9	Parkinson's disease
Emory Alzheimers Disease Research Center brain bank	post mortem specimen	OBI	OBI:0000902	Homo sapiens	NCBITAXON	NCBITaxon:9606	dorsolateral prefrontal frontal cortex	UBERON	UBERON:0009834	Human Brain Tissue	https://dx.doi.org/10.7303/syn10225995.1	Brain Tissue Homogenization and Protein Digestion	OS97-53_DLPFC	Frontal Cortex, Brodmann Area 9	Parkinson's disease
Emory Alzheimers Disease Research Center brain bank	post mortem specimen	OBI	OBI:0000902	Homo sapiens	NCBITAXON	NCBITaxon:9606	dorsolateral prefrontal frontal cortex	UBERON	UBERON:0009834	Human Brain Tissue	https://dx.doi.org/10.7303/syn10225995.1	Brain Tissue Homogenization and Protein Digestion	OS00-18_DLPFC	Frontal Cortex, Brodmann Area 9	Parkinson's disease
Emory Alzheimers Disease Research Center brain bank	post mortem specimen	OBI	OBI:0000902	Homo sapiens	NCBITAXON	NCBITaxon:9606	dorsolateral prefrontal frontal cortex	UBERON	UBERON:0009834	Human Brain Tissue	https://dx.doi.org/10.7303/syn10225995.1	Brain Tissue Homogenization and Protein Digestion	OS97-10_DLPFC	Frontal Cortex, Brodmann Area 9	Parkinson's disease
Emory Alzheimers Disease Research Center brain bank	post mortem specimen	OBI	OBI:0000902	Homo sapiens	NCBITAXON	NCBITaxon:9606	dorsolateral prefrontal frontal cortex	UBERON	UBERON:0009834	Human Brain Tissue	https://dx.doi.org/10.7303/syn10225995.1	Brain Tissue Homogenization and Protein Digestion	E04-152_DLPFC	Frontal Cortex, Brodmann Area 9	Parkinson's disease
Emory Alzheimers Disease Research Center brain bank	post mortem specimen	OBI	OBI:0000902	Homo sapiens	NCBITAXON	NCBITaxon:9606	dorsolateral prefrontal frontal cortex	UBERON	UBERON:0009834	Human Brain Tissue	https://dx.doi.org/10.7303/syn10225995.1	Brain Tissue Homogenization and Protein Digestion	OS99-26_DLPFC	Frontal Cortex, Brodmann Area 9	Parkinson's disease
Emory Alzheimers Disease Research Center brain bank	post mortem specimen	OBI	OBI:0000902	Homo sapiens	NCBITAXON	NCBITaxon:9606	dorsolateral prefrontal frontal cortex	UBERON	UBERON:0009834	Human Brain Tissue	https://dx.doi.org/10.7303/syn10225995.1	Brain Tissue Homogenization and Protein Digestion	OS02-207_DLPFC	Frontal Cortex, Brodmann Area 9	Parkinson's disease
Emory Alzheimers Disease Research Center brain bank	post mortem specimen	OBI	OBI:0000902	Homo sapiens	NCBITAXON	NCBITaxon:9606	dorsolateral prefrontal frontal cortex	UBERON	UBERON:0009834	Human Brain Tissue	https://dx.doi.org/10.7303/syn10225995.1	Brain Tissue Homogenization and Protein Digestion	OS03-396_DLPFC	Frontal Cortex, Brodmann Area 9	Parkinson's disease
Emory Alzheimers Disease Research Center brain bank	post mortem specimen	OBI	OBI:0000902	Homo sapiens	NCBITAXON	NCBITaxon:9606	dorsolateral prefrontal frontal cortex	UBERON	UBERON:0009834	Human Brain Tissue	https://dx.doi.org/10.7303/syn10225995.1	Brain Tissue Homogenization and Protein Digestion	OS02-66_DLPFC	Frontal Cortex, Brodmann Area 9	Parkinson's disease
Emory Alzheimers Disease Research Center brain bank	post mortem specimen	OBI	OBI:0000902	Homo sapiens	NCBITAXON	NCBITaxon:9606	dorsolateral prefrontal frontal cortex	UBERON	UBERON:0009834	Human Brain Tissue	https://dx.doi.org/10.7303/syn10225995.1	Brain Tissue Homogenization and Protein Digestion	OS02-208_DLPFC	Frontal Cortex, Brodmann Area 9	Parkinson's disease
Emory Alzheimers Disease Research Center brain bank	post mortem specimen	OBI	OBI:0000902	Homo sapiens	NCBITAXON	NCBITaxon:9606	dorsolateral prefrontal frontal cortex	UBERON	UBERON:0009834	Human Brain Tissue	https://dx.doi.org/10.7303/syn10225995.1	Brain Tissue Homogenization and Protein Digestion	E06-128_DLPFC	Frontal Cortex, Brodmann Area 9	AlzheimerÃÂs Disease/Parkinson's disease
Emory Alzheimers Disease Research Center brain bank	post mortem specimen	OBI	OBI:0000902	Homo sapiens	NCBITAXON	NCBITaxon:9606	dorsolateral prefrontal frontal cortex	UBERON	UBERON:0009834	Human Brain Tissue	https://dx.doi.org/10.7303/syn10225995.1	Brain Tissue Homogenization and Protein Digestion	E06-37_DLPFC	Frontal Cortex, Brodmann Area 9	AlzheimerÃÂs Disease/Parkinson's disease
Emory Alzheimers Disease Research Center brain bank	post mortem specimen	OBI	OBI:0000902	Homo sapiens	NCBITAXON	NCBITaxon:9606	dorsolateral prefrontal frontal cortex	UBERON	UBERON:0009834	Human Brain Tissue	https://dx.doi.org/10.7303/syn10225995.1	Brain Tissue Homogenization and Protein Digestion	OS99-30_DLPFC	Frontal Cortex, Brodmann Area 9	AlzheimerÃÂs Disease/Parkinson's disease
Emory Alzheimers Disease Research Center brain bank	post mortem specimen	OBI	OBI:0000902	Homo sapiens	NCBITAXON	NCBITaxon:9606	dorsolateral prefrontal frontal cortex	UBERON	UBERON:0009834	Human Brain Tissue	https://dx.doi.org/10.7303/syn10225995.1	Brain Tissue Homogenization and Protein Digestion	E05-179_DLPFC	Frontal Cortex, Brodmann Area 9	AlzheimerÃÂs Disease/Parkinson's disease
Emory Alzheimers Disease Research Center brain bank	post mortem specimen	OBI	OBI:0000902	Homo sapiens	NCBITAXON	NCBITaxon:9606	dorsolateral prefrontal frontal cortex	UBERON	UBERON:0009834	Human Brain Tissue	https://dx.doi.org/10.7303/syn10225995.1	Brain Tissue Homogenization and Protein Digestion	E05-132_DLPFC	Frontal Cortex, Brodmann Area 9	AlzheimerÃÂs Disease/Parkinson's disease
Emory Alzheimers Disease Research Center brain bank	post mortem specimen	OBI	OBI:0000902	Homo sapiens	NCBITAXON	NCBITaxon:9606	dorsolateral prefrontal frontal cortex	UBERON	UBERON:0009834	Human Brain Tissue	https://dx.doi.org/10.7303/syn10225995.1	Brain Tissue Homogenization and Protein Digestion	OS00-28_DLPFC	Frontal Cortex, Brodmann Area 9	AlzheimerÃÂs Disease/Parkinson's disease
Emory Alzheimers Disease Research Center brain bank	post mortem specimen	OBI	OBI:0000902	Homo sapiens	NCBITAXON	NCBITaxon:9606	dorsolateral prefrontal frontal cortex	UBERON	UBERON:0009834	Human Brain Tissue	https://dx.doi.org/10.7303/syn10225995.1	Brain Tissue Homogenization and Protein Digestion	E04-68_DLPFC	Frontal Cortex, Brodmann Area 9	AlzheimerÃÂs Disease/Parkinson's disease
Emory Alzheimers Disease Research Center brain bank	post mortem specimen	OBI	OBI:0000902	Homo sapiens	NCBITAXON	NCBITaxon:9606	dorsolateral prefrontal frontal cortex	UBERON	UBERON:0009834	Human Brain Tissue	https://dx.doi.org/10.7303/syn10225995.1	Brain Tissue Homogenization and Protein Digestion	E06-15_DLPFC	Frontal Cortex, Brodmann Area 9	AlzheimerÃÂs Disease/Parkinson's disease
Emory Alzheimers Disease Research Center brain bank	post mortem specimen	OBI	OBI:0000902	Homo sapiens	NCBITAXON	NCBITaxon:9606	dorsolateral prefrontal frontal cortex	UBERON	UBERON:0009834	Human Brain Tissue	https://dx.doi.org/10.7303/syn10225995.1	Brain Tissue Homogenization and Protein Digestion	E06-13_DLPFC	Frontal Cortex, Brodmann Area 9	AlzheimerÃÂs Disease/Parkinson's disease
Emory Alzheimers Disease Research Center brain bank	post mortem specimen	OBI	OBI:0000902	Homo sapiens	NCBITAXON	NCBITaxon:9606	dorsolateral prefrontal frontal cortex	UBERON	UBERON:0009834	Human Brain Tissue	https://dx.doi.org/10.7303/syn10225995.1	Brain Tissue Homogenization and Protein Digestion	E04-49_DLPFC	Frontal Cortex, Brodmann Area 9	AlzheimerÃÂs Disease/Parkinson's disease
Emory Alzheimers Disease Research Center brain bank	post mortem specimen	OBI	OBI:0000902	Homo sapiens	NCBITAXON	NCBITaxon:9606	anterior cingulate gyrus	UBERON	UBERON:0002756	Human Brain Tissue	https://dx.doi.org/10.7303/syn10225995.1	Brain Tissue Homogenization and Protein Digestion	E08-53_AGC	Cingulate, Brodmann Area 24	AlzheimerÃÂs Disease
Emory Alzheimers Disease Research Center brain bank	post mortem specimen	OBI	OBI:0000902	Homo sapiens	NCBITAXON	NCBITaxon:9606	anterior cingulate gyrus	UBERON	UBERON:0002756	Human Brain Tissue	https://dx.doi.org/10.7303/syn10225995.1	Brain Tissue Homogenization and Protein Digestion	OS00-12_AGC	Cingulate, Brodmann Area 24	AlzheimerÃÂs Disease
Emory Alzheimers Disease Research Center brain bank	post mortem specimen	OBI	OBI:0000902	Homo sapiens	NCBITAXON	NCBITaxon:9606	anterior cingulate gyrus	UBERON	UBERON:0002756	Human Brain Tissue	https://dx.doi.org/10.7303/syn10225995.1	Brain Tissue Homogenization and Protein Digestion	OS00-32_AGC	Cingulate, Brodmann Area 24	AlzheimerÃÂs Disease
Emory Alzheimers Disease Research Center brain bank	post mortem specimen	OBI	OBI:0000902	Homo sapiens	NCBITAXON	NCBITaxon:9606	anterior cingulate gyrus	UBERON	UBERON:0002756	Human Brain Tissue	https://dx.doi.org/10.7303/syn10225995.1	Brain Tissue Homogenization and Protein Digestion	OS03-163_AGC	Cingulate, Brodmann Area 24	AlzheimerÃÂs Disease
Emory Alzheimers Disease Research Center brain bank	post mortem specimen	OBI	OBI:0000902	Homo sapiens	NCBITAXON	NCBITaxon:9606	anterior cingulate gyrus	UBERON	UBERON:0002756	Human Brain Tissue	https://dx.doi.org/10.7303/syn10225995.1	Brain Tissue Homogenization and Protein Digestion	E04-186_AGC	Cingulate, Brodmann Area 24	AlzheimerÃÂs Disease
Emory Alzheimers Disease Research Center brain bank	post mortem specimen	OBI	OBI:0000902	Homo sapiens	NCBITAXON	NCBITaxon:9606	anterior cingulate gyrus	UBERON	UBERON:0002756	Human Brain Tissue	https://dx.doi.org/10.7303/syn10225995.1	Brain Tissue Homogenization and Protein Digestion	E05-04_AGC	Cingulate, Brodmann Area 24	AlzheimerÃÂs Disease
Emory Alzheimers Disease Research Center brain bank	post mortem specimen	OBI	OBI:0000902	Homo sapiens	NCBITAXON	NCBITaxon:9606	anterior cingulate gyrus	UBERON	UBERON:0002756	Human Brain Tissue	https://dx.doi.org/10.7303/syn10225995.1	Brain Tissue Homogenization and Protein Digestion	E06-155_AGC	Cingulate, Brodmann Area 24	AlzheimerÃÂs Disease
Emory Alzheimers Disease Research Center brain bank	post mortem specimen	OBI	OBI:0000902	Homo sapiens	NCBITAXON	NCBITaxon:9606	anterior cingulate gyrus	UBERON	UBERON:0002756	Human Brain Tissue	https://dx.doi.org/10.7303/syn10225995.1	Brain Tissue Homogenization and Protein Digestion	E05-87_AGC	Cingulate, Brodmann Area 24	AlzheimerÃÂs Disease
Emory Alzheimers Disease Research Center brain bank	post mortem specimen	OBI	OBI:0000902	Homo sapiens	NCBITAXON	NCBITaxon:9606	anterior cingulate gyrus	UBERON	UBERON:0002756	Human Brain Tissue	https://dx.doi.org/10.7303/syn10225995.1	Brain Tissue Homogenization and Protein Digestion	OS00-11_AGC	Cingulate, Brodmann Area 24	AlzheimerÃÂs Disease
Emory Alzheimers Disease Research Center brain bank	post mortem specimen	OBI	OBI:0000902	Homo sapiens	NCBITAXON	NCBITaxon:9606	anterior cingulate gyrus	UBERON	UBERON:0002756	Human Brain Tissue	https://dx.doi.org/10.7303/syn10225995.1	Brain Tissue Homogenization and Protein Digestion	OS98-11_AGC	Cingulate, Brodmann Area 24	AlzheimerÃÂs Disease
Emory Alzheimers Disease Research Center brain bank	post mortem specimen	OBI	OBI:0000902	Homo sapiens	NCBITAXON	NCBITaxon:9606	anterior cingulate gyrus	UBERON	UBERON:0002756	Human Brain Tissue	https://dx.doi.org/10.7303/syn10225995.1	Brain Tissue Homogenization and Protein Digestion	E05-130_AGC	Cingulate, Brodmann Area 24	Control
Emory Alzheimers Disease Research Center brain bank	post mortem specimen	OBI	OBI:0000902	Homo sapiens	NCBITAXON	NCBITaxon:9606	anterior cingulate gyrus	UBERON	UBERON:0002756	Human Brain Tissue	https://dx.doi.org/10.7303/syn10225995.1	Brain Tissue Homogenization and Protein Digestion	E06-41_AGC	Cingulate, Brodmann Area 24	Control
Emory Alzheimers Disease Research Center brain bank	post mortem specimen	OBI	OBI:0000902	Homo sapiens	NCBITAXON	NCBITaxon:9606	anterior cingulate gyrus	UBERON	UBERON:0002756	Human Brain Tissue	https://dx.doi.org/10.7303/syn10225995.1	Brain Tissue Homogenization and Protein Digestion	A86-46_AGC	Cingulate, Brodmann Area 24	Control
Emory Alzheimers Disease Research Center brain bank	post mortem specimen	OBI	OBI:0000902	Homo sapiens	NCBITAXON	NCBITaxon:9606	anterior cingulate gyrus	UBERON	UBERON:0002756	Human Brain Tissue	https://dx.doi.org/10.7303/syn10225995.1	Brain Tissue Homogenization and Protein Digestion	OS03-299_AGC	Cingulate, Brodmann Area 24	Control
Emory Alzheimers Disease Research Center brain bank	post mortem specimen	OBI	OBI:0000902	Homo sapiens	NCBITAXON	NCBITaxon:9606	anterior cingulate gyrus	UBERON	UBERON:0002756	Human Brain Tissue	https://dx.doi.org/10.7303/syn10225995.1	Brain Tissue Homogenization and Protein Digestion	A93-03_AGC	Cingulate, Brodmann Area 24	Control
Emory Alzheimers Disease Research Center brain bank	post mortem specimen	OBI	OBI:0000902	Homo sapiens	NCBITAXON	NCBITaxon:9606	anterior cingulate gyrus	UBERON	UBERON:0002756	Human Brain Tissue	https://dx.doi.org/10.7303/syn10225995.1	Brain Tissue Homogenization and Protein Digestion	OS02-35_AGC	Cingulate, Brodmann Area 24	Control
Emory Alzheimers Disease Research Center brain bank	post mortem specimen	OBI	OBI:0000902	Homo sapiens	NCBITAXON	NCBITaxon:9606	anterior cingulate gyrus	UBERON	UBERON:0002756	Human Brain Tissue	https://dx.doi.org/10.7303/syn10225995.1	Brain Tissue Homogenization and Protein Digestion	E08-101_AGC	Cingulate, Brodmann Area 24	Control
Emory Alzheimers Disease Research Center brain bank	post mortem specimen	OBI	OBI:0000902	Homo sapiens	NCBITAXON	NCBITaxon:9606	anterior cingulate gyrus	UBERON	UBERON:0002756	Human Brain Tissue	https://dx.doi.org/10.7303/syn10225995.1	Brain Tissue Homogenization and Protein Digestion	A87-50_AGC	Cingulate, Brodmann Area 24	Control
Emory Alzheimers Disease Research Center brain bank	post mortem specimen	OBI	OBI:0000902	Homo sapiens	NCBITAXON	NCBITaxon:9606	anterior cingulate gyrus	UBERON	UBERON:0002756	Human Brain Tissue	https://dx.doi.org/10.7303/syn10225995.1	Brain Tissue Homogenization and Protein Digestion	OS00-06_AGC	Cingulate, Brodmann Area 24	Control
Emory Alzheimers Disease Research Center brain bank	post mortem specimen	OBI	OBI:0000902	Homo sapiens	NCBITAXON	NCBITaxon:9606	anterior cingulate gyrus	UBERON	UBERON:0002756	Human Brain Tissue	https://dx.doi.org/10.7303/syn10225995.1	Brain Tissue Homogenization and Protein Digestion	E08-145_AGC	Cingulate, Brodmann Area 24	Control
Emory Alzheimers Disease Research Center brain bank	post mortem specimen	OBI	OBI:0000902	Homo sapiens	NCBITAXON	NCBITaxon:9606	anterior cingulate gyrus	UBERON	UBERON:0002756	Human Brain Tissue	https://dx.doi.org/10.7303/syn10225995.1	Brain Tissue Homogenization and Protein Digestion	OS01-70_AGC	Cingulate, Brodmann Area 24	Parkinson's disease
Emory Alzheimers Disease Research Center brain bank	post mortem specimen	OBI	OBI:0000902	Homo sapiens	NCBITAXON	NCBITaxon:9606	anterior cingulate gyrus	UBERON	UBERON:0002756	Human Brain Tissue	https://dx.doi.org/10.7303/syn10225995.1	Brain Tissue Homogenization and Protein Digestion	OS97-53_AGC	Cingulate, Brodmann Area 24	Parkinson's disease
Emory Alzheimers Disease Research Center brain bank	post mortem specimen	OBI	OBI:0000902	Homo sapiens	NCBITAXON	NCBITaxon:9606	anterior cingulate gyrus	UBERON	UBERON:0002756	Human Brain Tissue	https://dx.doi.org/10.7303/syn10225995.1	Brain Tissue Homogenization and Protein Digestion	OS00-18_AGC	Cingulate, Brodmann Area 24	Parkinson's disease
Emory Alzheimers Disease Research Center brain bank	post mortem specimen	OBI	OBI:0000902	Homo sapiens	NCBITAXON	NCBITaxon:9606	anterior cingulate gyrus	UBERON	UBERON:0002756	Human Brain Tissue	https://dx.doi.org/10.7303/syn10225995.1	Brain Tissue Homogenization and Protein Digestion	OS97-10_AGC	Cingulate, Brodmann Area 24	Parkinson's disease
Emory Alzheimers Disease Research Center brain bank	post mortem specimen	OBI	OBI:0000902	Homo sapiens	NCBITAXON	NCBITaxon:9606	anterior cingulate gyrus	UBERON	UBERON:0002756	Human Brain Tissue	https://dx.doi.org/10.7303/syn10225995.1	Brain Tissue Homogenization and Protein Digestion	E04-152_AGC	Cingulate, Brodmann Area 24	Parkinson's disease
Emory Alzheimers Disease Research Center brain bank	post mortem specimen	OBI	OBI:0000902	Homo sapiens	NCBITAXON	NCBITaxon:9606	anterior cingulate gyrus	UBERON	UBERON:0002756	Human Brain Tissue	https://dx.doi.org/10.7303/syn10225995.1	Brain Tissue Homogenization and Protein Digestion	OS99-26_AGC	Cingulate, Brodmann Area 24	Parkinson's disease
Emory Alzheimers Disease Research Center brain bank	post mortem specimen	OBI	OBI:0000902	Homo sapiens	NCBITAXON	NCBITaxon:9606	anterior cingulate gyrus	UBERON	UBERON:0002756	Human Brain Tissue	https://dx.doi.org/10.7303/syn10225995.1	Brain Tissue Homogenization and Protein Digestion	OS02-207_AGC	Cingulate, Brodmann Area 24	Parkinson's disease
Emory Alzheimers Disease Research Center brain bank	post mortem specimen	OBI	OBI:0000902	Homo sapiens	NCBITAXON	NCBITaxon:9606	anterior cingulate gyrus	UBERON	UBERON:0002756	Human Brain Tissue	https://dx.doi.org/10.7303/syn10225995.1	Brain Tissue Homogenization and Protein Digestion	OS03-396_AGC	Cingulate, Brodmann Area 24	Parkinson's disease
Emory Alzheimers Disease Research Center brain bank	post mortem specimen	OBI	OBI:0000902	Homo sapiens	NCBITAXON	NCBITaxon:9606	anterior cingulate gyrus	UBERON	UBERON:0002756	Human Brain Tissue	https://dx.doi.org/10.7303/syn10225995.1	Brain Tissue Homogenization and Protein Digestion	OS02-66_AGC	Cingulate, Brodmann Area 24	Parkinson's disease
Emory Alzheimers Disease Research Center brain bank	post mortem specimen	OBI	OBI:0000902	Homo sapiens	NCBITAXON	NCBITaxon:9606	anterior cingulate gyrus	UBERON	UBERON:0002756	Human Brain Tissue	https://dx.doi.org/10.7303/syn10225995.1	Brain Tissue Homogenization and Protein Digestion	OS02-208_AGC	Cingulate, Brodmann Area 24	Parkinson's disease
Emory Alzheimers Disease Research Center brain bank	post mortem specimen	OBI	OBI:0000902	Homo sapiens	NCBITAXON	NCBITaxon:9606	anterior cingulate gyrus	UBERON	UBERON:0002756	Human Brain Tissue	https://dx.doi.org/10.7303/syn10225995.1	Brain Tissue Homogenization and Protein Digestion	E06-128_AGC	Cingulate, Brodmann Area 24	AlzheimerÃÂs Disease/Parkinson's disease
Emory Alzheimers Disease Research Center brain bank	post mortem specimen	OBI	OBI:0000902	Homo sapiens	NCBITAXON	NCBITaxon:9606	anterior cingulate gyrus	UBERON	UBERON:0002756	Human Brain Tissue	https://dx.doi.org/10.7303/syn10225995.1	Brain Tissue Homogenization and Protein Digestion	E06-37_AGC	Cingulate, Brodmann Area 24	AlzheimerÃÂs Disease/Parkinson's disease
Emory Alzheimers Disease Research Center brain bank	post mortem specimen	OBI	OBI:0000902	Homo sapiens	NCBITAXON	NCBITaxon:9606	anterior cingulate gyrus	UBERON	UBERON:0002756	Human Brain Tissue	https://dx.doi.org/10.7303/syn10225995.1	Brain Tissue Homogenization and Protein Digestion	OS99-30_AGC	Cingulate, Brodmann Area 24	AlzheimerÃÂs Disease/Parkinson's disease
Emory Alzheimers Disease Research Center brain bank	post mortem specimen	OBI	OBI:0000902	Homo sapiens	NCBITAXON	NCBITaxon:9606	anterior cingulate gyrus	UBERON	UBERON:0002756	Human Brain Tissue	https://dx.doi.org/10.7303/syn10225995.1	Brain Tissue Homogenization and Protein Digestion	E05-179_AGC	Cingulate, Brodmann Area 24	AlzheimerÃÂs Disease/Parkinson's disease
Emory Alzheimers Disease Research Center brain bank	post mortem specimen	OBI	OBI:0000902	Homo sapiens	NCBITAXON	NCBITaxon:9606	anterior cingulate gyrus	UBERON	UBERON:0002756	Human Brain Tissue	https://dx.doi.org/10.7303/syn10225995.1	Brain Tissue Homogenization and Protein Digestion	E05-132_AGC	Cingulate, Brodmann Area 24	AlzheimerÃÂs Disease/Parkinson's disease
Emory Alzheimers Disease Research Center brain bank	post mortem specimen	OBI	OBI:0000902	Homo sapiens	NCBITAXON	NCBITaxon:9606	anterior cingulate gyrus	UBERON	UBERON:0002756	Human Brain Tissue	https://dx.doi.org/10.7303/syn10225995.1	Brain Tissue Homogenization and Protein Digestion	OS00-28_AGC	Cingulate, Brodmann Area 24	AlzheimerÃÂs Disease/Parkinson's disease
Emory Alzheimers Disease Research Center brain bank	post mortem specimen	OBI	OBI:0000902	Homo sapiens	NCBITAXON	NCBITaxon:9606	anterior cingulate gyrus	UBERON	UBERON:0002756	Human Brain Tissue	https://dx.doi.org/10.7303/syn10225995.1	Brain Tissue Homogenization and Protein Digestion	E04-68_AGC	Cingulate, Brodmann Area 24	AlzheimerÃÂs Disease/Parkinson's disease
Emory Alzheimers Disease Research Center brain bank	post mortem specimen	OBI	OBI:0000902	Homo sapiens	NCBITAXON	NCBITaxon:9606	anterior cingulate gyrus	UBERON	UBERON:0002756	Human Brain Tissue	https://dx.doi.org/10.7303/syn10225995.1	Brain Tissue Homogenization and Protein Digestion	E06-15_AGC	Cingulate, Brodmann Area 24	AlzheimerÃÂs Disease/Parkinson's disease
Emory Alzheimers Disease Research Center brain bank	post mortem specimen	OBI	OBI:0000902	Homo sapiens	NCBITAXON	NCBITaxon:9606	anterior cingulate gyrus	UBERON	UBERON:0002756	Human Brain Tissue	https://dx.doi.org/10.7303/syn10225995.1	Brain Tissue Homogenization and Protein Digestion	E06-13_AGC	Cingulate, Brodmann Area 24	AlzheimerÃÂs Disease/Parkinson's disease
Emory Alzheimers Disease Research Center brain bank	post mortem specimen	OBI	OBI:0000902	Homo sapiens	NCBITAXON	NCBITaxon:9606	anterior cingulate gyrus	UBERON	UBERON:0002756	Human Brain Tissue	https://dx.doi.org/10.7303/syn10225995.1	Brain Tissue Homogenization and Protein Digestion	E04-49_AGC	Cingulate, Brodmann Area 24	AlzheimerÃÂs Disease/Parkinson's disease
