# Supplementary material for: Global quantitative analysis of the human brain proteome in Alzheimer’s and Parkinson’s Disease
Source: Sci Data. 2018 Mar 13;5:180036. doi: 10.1038/sdata.2018.36 (PMC5848788; doi:10.1038/sdata.2018.36)
Supplement: Supplementary file 1 [file sdata201836-isa1.zip › a_assay_Seyfried.txt]

Sample Name	Protocol REF	Protocol REF	Protocol REF	Parameter Value[instrument]	Parameter Value[manufacturer]	Assay Name	Raw Data File	Comment[Data Repository]	Comment[Data Record Accession]	Comment[Data Record URI]	Protocol REF	Derived Data File	Comment[Data Repository]	Comment[Data Record Accession]	Comment[Data Record URI]	Factor Value[brain region]	Factor Value[clinical diagnosis]
E08-53_DLPFC	Tandem mass tag (TMT) peptide labeling	Electrostatic repulsion-hydrophilic interaction chromatography (ERLIC) fractionation	LC-MS/MS and TMT data acquisition on an Orbitrap Fusion Mass Spectrometer	Orbitrap Fusion	Thermo Scientific	E08-53_DLPFC	syn10188047	Sage Bionetworks	doi:10.7303/syn10188047	https://dx.doi.org/10.7303/syn10188047	Protein Identification and Quantification	syn10239444	Sage Bionetworks	doi:10.7303/syn10239444	https://dx.doi.org/10.7303/syn10239444	Frontal Cortex, Brodmann Area 9	Alzheimers Disease
OS00-12_DLPFC	Tandem mass tag (TMT) peptide labeling	Electrostatic repulsion-hydrophilic interaction chromatography (ERLIC) fractionation	LC-MS/MS and TMT data acquisition on an Orbitrap Fusion Mass Spectrometer	Orbitrap Fusion	Thermo Scientific	OS00-12_DLPFC	syn10188047	Sage Bionetworks	doi:10.7303/syn10188047	https://dx.doi.org/10.7303/syn10188047	Protein Identification and Quantification	syn10239444	Sage Bionetworks	doi:10.7303/syn10239444	https://dx.doi.org/10.7303/syn10239444	Frontal Cortex, Brodmann Area 10	Alzheimers Disease
OS00-32_DLPFC	Tandem mass tag (TMT) peptide labeling	Electrostatic repulsion-hydrophilic interaction chromatography (ERLIC) fractionation	LC-MS/MS and TMT data acquisition on an Orbitrap Fusion Mass Spectrometer	Orbitrap Fusion	Thermo Scientific	OS00-32_DLPFC	syn10188047	Sage Bionetworks	doi:10.7303/syn10188047	https://dx.doi.org/10.7303/syn10188047	Protein Identification and Quantification	syn10239444	Sage Bionetworks	doi:10.7303/syn10239444	https://dx.doi.org/10.7303/syn10239444	Frontal Cortex, Brodmann Area 11	Alzheimers Disease
OS03-163_DLPFC	Tandem mass tag (TMT) peptide labeling	Electrostatic repulsion-hydrophilic interaction chromatography (ERLIC) fractionation	LC-MS/MS and TMT data acquisition on an Orbitrap Fusion Mass Spectrometer	Orbitrap Fusion	Thermo Scientific	OS03-163_DLPFC	syn10188047	Sage Bionetworks	doi:10.7303/syn10188047	https://dx.doi.org/10.7303/syn10188047	Protein Identification and Quantification	syn10239444	Sage Bionetworks	doi:10.7303/syn10239444	https://dx.doi.org/10.7303/syn10239444	Frontal Cortex, Brodmann Area 12	Alzheimers Disease
E04-186_DLPFC	Tandem mass tag (TMT) peptide labeling	Electrostatic repulsion-hydrophilic interaction chromatography (ERLIC) fractionation	LC-MS/MS and TMT data acquisition on an Orbitrap Fusion Mass Spectrometer	Orbitrap Fusion	Thermo Scientific	E04-186_DLPFC	syn10188047	Sage Bionetworks	doi:10.7303/syn10188047	https://dx.doi.org/10.7303/syn10188047	Protein Identification and Quantification	syn10239444	Sage Bionetworks	doi:10.7303/syn10239444	https://dx.doi.org/10.7303/syn10239444	Frontal Cortex, Brodmann Area 9	Alzheimers Disease
E05-04_DLPFC	Tandem mass tag (TMT) peptide labeling	Electrostatic repulsion-hydrophilic interaction chromatography (ERLIC) fractionation	LC-MS/MS and TMT data acquisition on an Orbitrap Fusion Mass Spectrometer	Orbitrap Fusion	Thermo Scientific	E05-04_DLPFC	syn10188047	Sage Bionetworks	doi:10.7303/syn10188047	https://dx.doi.org/10.7303/syn10188047	Protein Identification and Quantification	syn10239444	Sage Bionetworks	doi:10.7303/syn10239444	https://dx.doi.org/10.7303/syn10239444	Frontal Cortex, Brodmann Area 9	Alzheimers Disease
E06-155_DLPFC	Tandem mass tag (TMT) peptide labeling	Electrostatic repulsion-hydrophilic interaction chromatography (ERLIC) fractionation	LC-MS/MS and TMT data acquisition on an Orbitrap Fusion Mass Spectrometer	Orbitrap Fusion	Thermo Scientific	E06-155_DLPFC	syn10188047	Sage Bionetworks	doi:10.7303/syn10188047	https://dx.doi.org/10.7303/syn10188047	Protein Identification and Quantification	syn10239444	Sage Bionetworks	doi:10.7303/syn10239444	https://dx.doi.org/10.7303/syn10239444	Frontal Cortex, Brodmann Area 9	Alzheimers Disease
E05-87_DLPFC	Tandem mass tag (TMT) peptide labeling	Electrostatic repulsion-hydrophilic interaction chromatography (ERLIC) fractionation	LC-MS/MS and TMT data acquisition on an Orbitrap Fusion Mass Spectrometer	Orbitrap Fusion	Thermo Scientific	E05-87_DLPFC	syn10188047	Sage Bionetworks	doi:10.7303/syn10188047	https://dx.doi.org/10.7303/syn10188047	Protein Identification and Quantification	syn10239444	Sage Bionetworks	doi:10.7303/syn10239444	https://dx.doi.org/10.7303/syn10239444	Frontal Cortex, Brodmann Area 9	Alzheimers Disease
OS00-11_DLPFC	Tandem mass tag (TMT) peptide labeling	Electrostatic repulsion-hydrophilic interaction chromatography (ERLIC) fractionation	LC-MS/MS and TMT data acquisition on an Orbitrap Fusion Mass Spectrometer	Orbitrap Fusion	Thermo Scientific	OS00-11_DLPFC	syn10188047	Sage Bionetworks	doi:10.7303/syn10188047	https://dx.doi.org/10.7303/syn10188047	Protein Identification and Quantification	syn10239444	Sage Bionetworks	doi:10.7303/syn10239444	https://dx.doi.org/10.7303/syn10239444	Frontal Cortex, Brodmann Area 9	Alzheimers Disease
OS98-11_DLPFC	Tandem mass tag (TMT) peptide labeling	Electrostatic repulsion-hydrophilic interaction chromatography (ERLIC) fractionation	LC-MS/MS and TMT data acquisition on an Orbitrap Fusion Mass Spectrometer	Orbitrap Fusion	Thermo Scientific	OS98-11_DLPFC	syn10188047	Sage Bionetworks	doi:10.7303/syn10188047	https://dx.doi.org/10.7303/syn10188047	Protein Identification and Quantification	syn10239444	Sage Bionetworks	doi:10.7303/syn10239444	https://dx.doi.org/10.7303/syn10239444	Frontal Cortex, Brodmann Area 9	Alzheimers Disease
E05-130_DLPFC	Tandem mass tag (TMT) peptide labeling	Electrostatic repulsion-hydrophilic interaction chromatography (ERLIC) fractionation	LC-MS/MS and TMT data acquisition on an Orbitrap Fusion Mass Spectrometer	Orbitrap Fusion	Thermo Scientific	E05-130_DLPFC	syn10188047	Sage Bionetworks	doi:10.7303/syn10188047	https://dx.doi.org/10.7303/syn10188047	Protein Identification and Quantification	syn10239444	Sage Bionetworks	doi:10.7303/syn10239444	https://dx.doi.org/10.7303/syn10239444	Frontal Cortex, Brodmann Area 9	Control
E06-41_DLPFC	Tandem mass tag (TMT) peptide labeling	Electrostatic repulsion-hydrophilic interaction chromatography (ERLIC) fractionation	LC-MS/MS and TMT data acquisition on an Orbitrap Fusion Mass Spectrometer	Orbitrap Fusion	Thermo Scientific	E06-41_DLPFC	syn10188047	Sage Bionetworks	doi:10.7303/syn10188047	https://dx.doi.org/10.7303/syn10188047	Protein Identification and Quantification	syn10239444	Sage Bionetworks	doi:10.7303/syn10239444	https://dx.doi.org/10.7303/syn10239444	Frontal Cortex, Brodmann Area 9	Control
A86-46_DLPFC	Tandem mass tag (TMT) peptide labeling	Electrostatic repulsion-hydrophilic interaction chromatography (ERLIC) fractionation	LC-MS/MS and TMT data acquisition on an Orbitrap Fusion Mass Spectrometer	Orbitrap Fusion	Thermo Scientific	A86-46_DLPFC	syn10188047	Sage Bionetworks	doi:10.7303/syn10188047	https://dx.doi.org/10.7303/syn10188047	Protein Identification and Quantification	syn10239444	Sage Bionetworks	doi:10.7303/syn10239444	https://dx.doi.org/10.7303/syn10239444	Frontal Cortex, Brodmann Area 9	Control
OS03-299_DLPFC	Tandem mass tag (TMT) peptide labeling	Electrostatic repulsion-hydrophilic interaction chromatography (ERLIC) fractionation	LC-MS/MS and TMT data acquisition on an Orbitrap Fusion Mass Spectrometer	Orbitrap Fusion	Thermo Scientific	OS03-299_DLPFC	syn10188047	Sage Bionetworks	doi:10.7303/syn10188047	https://dx.doi.org/10.7303/syn10188047	Protein Identification and Quantification	syn10239444	Sage Bionetworks	doi:10.7303/syn10239444	https://dx.doi.org/10.7303/syn10239444	Frontal Cortex, Brodmann Area 9	Control
A93-03_DLPFC	Tandem mass tag (TMT) peptide labeling	Electrostatic repulsion-hydrophilic interaction chromatography (ERLIC) fractionation	LC-MS/MS and TMT data acquisition on an Orbitrap Fusion Mass Spectrometer	Orbitrap Fusion	Thermo Scientific	A93-03_DLPFC	syn10188047	Sage Bionetworks	doi:10.7303/syn10188047	https://dx.doi.org/10.7303/syn10188047	Protein Identification and Quantification	syn10239444	Sage Bionetworks	doi:10.7303/syn10239444	https://dx.doi.org/10.7303/syn10239444	Frontal Cortex, Brodmann Area 9	Control
OS02-35_DLPFC	Tandem mass tag (TMT) peptide labeling	Electrostatic repulsion-hydrophilic interaction chromatography (ERLIC) fractionation	LC-MS/MS and TMT data acquisition on an Orbitrap Fusion Mass Spectrometer	Orbitrap Fusion	Thermo Scientific	OS02-35_DLPFC	syn10188047	Sage Bionetworks	doi:10.7303/syn10188047	https://dx.doi.org/10.7303/syn10188047	Protein Identification and Quantification	syn10239444	Sage Bionetworks	doi:10.7303/syn10239444	https://dx.doi.org/10.7303/syn10239444	Frontal Cortex, Brodmann Area 9	Control
E08-101_DLPFC	Tandem mass tag (TMT) peptide labeling	Electrostatic repulsion-hydrophilic interaction chromatography (ERLIC) fractionation	LC-MS/MS and TMT data acquisition on an Orbitrap Fusion Mass Spectrometer	Orbitrap Fusion	Thermo Scientific	E08-101_DLPFC	syn10188047	Sage Bionetworks	doi:10.7303/syn10188047	https://dx.doi.org/10.7303/syn10188047	Protein Identification and Quantification	syn10239444	Sage Bionetworks	doi:10.7303/syn10239444	https://dx.doi.org/10.7303/syn10239444	Frontal Cortex, Brodmann Area 9	Control
A87-50_DLPFC	Tandem mass tag (TMT) peptide labeling	Electrostatic repulsion-hydrophilic interaction chromatography (ERLIC) fractionation	LC-MS/MS and TMT data acquisition on an Orbitrap Fusion Mass Spectrometer	Orbitrap Fusion	Thermo Scientific	A87-50_DLPFC	syn10188047	Sage Bionetworks	doi:10.7303/syn10188047	https://dx.doi.org/10.7303/syn10188047	Protein Identification and Quantification	syn10239444	Sage Bionetworks	doi:10.7303/syn10239444	https://dx.doi.org/10.7303/syn10239444	Frontal Cortex, Brodmann Area 9	Control
OS00-06_DLPFC	Tandem mass tag (TMT) peptide labeling	Electrostatic repulsion-hydrophilic interaction chromatography (ERLIC) fractionation	LC-MS/MS and TMT data acquisition on an Orbitrap Fusion Mass Spectrometer	Orbitrap Fusion	Thermo Scientific	OS00-06_DLPFC	syn10188047	Sage Bionetworks	doi:10.7303/syn10188047	https://dx.doi.org/10.7303/syn10188047	Protein Identification and Quantification	syn10239444	Sage Bionetworks	doi:10.7303/syn10239444	https://dx.doi.org/10.7303/syn10239444	Frontal Cortex, Brodmann Area 9	Control
E08-145_DLPFC	Tandem mass tag (TMT) peptide labeling	Electrostatic repulsion-hydrophilic interaction chromatography (ERLIC) fractionation	LC-MS/MS and TMT data acquisition on an Orbitrap Fusion Mass Spectrometer	Orbitrap Fusion	Thermo Scientific	E08-145_DLPFC	syn10188047	Sage Bionetworks	doi:10.7303/syn10188047	https://dx.doi.org/10.7303/syn10188047	Protein Identification and Quantification	syn10239444	Sage Bionetworks	doi:10.7303/syn10239444	https://dx.doi.org/10.7303/syn10239444	Frontal Cortex, Brodmann Area 9	Control
OS01-70_DLPFC	Tandem mass tag (TMT) peptide labeling	Electrostatic repulsion-hydrophilic interaction chromatography (ERLIC) fractionation	LC-MS/MS and TMT data acquisition on an Orbitrap Fusion Mass Spectrometer	Orbitrap Fusion	Thermo Scientific	OS01-70_DLPFC	syn10188047	Sage Bionetworks	doi:10.7303/syn10188047	https://dx.doi.org/10.7303/syn10188047	Protein Identification and Quantification	syn10239444	Sage Bionetworks	doi:10.7303/syn10239444	https://dx.doi.org/10.7303/syn10239444	Frontal Cortex, Brodmann Area 9	Parkinson's disease
OS97-53_DLPFC	Tandem mass tag (TMT) peptide labeling	Electrostatic repulsion-hydrophilic interaction chromatography (ERLIC) fractionation	LC-MS/MS and TMT data acquisition on an Orbitrap Fusion Mass Spectrometer	Orbitrap Fusion	Thermo Scientific	OS97-53_DLPFC	syn10188047	Sage Bionetworks	doi:10.7303/syn10188047	https://dx.doi.org/10.7303/syn10188047	Protein Identification and Quantification	syn10239444	Sage Bionetworks	doi:10.7303/syn10239444	https://dx.doi.org/10.7303/syn10239444	Frontal Cortex, Brodmann Area 9	Parkinson's disease
OS00-18_DLPFC	Tandem mass tag (TMT) peptide labeling	Electrostatic repulsion-hydrophilic interaction chromatography (ERLIC) fractionation	LC-MS/MS and TMT data acquisition on an Orbitrap Fusion Mass Spectrometer	Orbitrap Fusion	Thermo Scientific	OS00-18_DLPFC	syn10188047	Sage Bionetworks	doi:10.7303/syn10188047	https://dx.doi.org/10.7303/syn10188047	Protein Identification and Quantification	syn10239444	Sage Bionetworks	doi:10.7303/syn10239444	https://dx.doi.org/10.7303/syn10239444	Frontal Cortex, Brodmann Area 9	Parkinson's disease
OS97-10_DLPFC	Tandem mass tag (TMT) peptide labeling	Electrostatic repulsion-hydrophilic interaction chromatography (ERLIC) fractionation	LC-MS/MS and TMT data acquisition on an Orbitrap Fusion Mass Spectrometer	Orbitrap Fusion	Thermo Scientific	OS97-10_DLPFC	syn10188047	Sage Bionetworks	doi:10.7303/syn10188047	https://dx.doi.org/10.7303/syn10188047	Protein Identification and Quantification	syn10239444	Sage Bionetworks	doi:10.7303/syn10239444	https://dx.doi.org/10.7303/syn10239444	Frontal Cortex, Brodmann Area 9	Parkinson's disease
E04-152_DLPFC	Tandem mass tag (TMT) peptide labeling	Electrostatic repulsion-hydrophilic interaction chromatography (ERLIC) fractionation	LC-MS/MS and TMT data acquisition on an Orbitrap Fusion Mass Spectrometer	Orbitrap Fusion	Thermo Scientific	E04-152_DLPFC	syn10188047	Sage Bionetworks	doi:10.7303/syn10188047	https://dx.doi.org/10.7303/syn10188047	Protein Identification and Quantification	syn10239444	Sage Bionetworks	doi:10.7303/syn10239444	https://dx.doi.org/10.7303/syn10239444	Frontal Cortex, Brodmann Area 9	Parkinson's disease
OS99-26_DLPFC	Tandem mass tag (TMT) peptide labeling	Electrostatic repulsion-hydrophilic interaction chromatography (ERLIC) fractionation	LC-MS/MS and TMT data acquisition on an Orbitrap Fusion Mass Spectrometer	Orbitrap Fusion	Thermo Scientific	OS99-26_DLPFC	syn10188047	Sage Bionetworks	doi:10.7303/syn10188047	https://dx.doi.org/10.7303/syn10188047	Protein Identification and Quantification	syn10239444	Sage Bionetworks	doi:10.7303/syn10239444	https://dx.doi.org/10.7303/syn10239444	Frontal Cortex, Brodmann Area 9	Parkinson's disease
OS02-207_DLPFC	Tandem mass tag (TMT) peptide labeling	Electrostatic repulsion-hydrophilic interaction chromatography (ERLIC) fractionation	LC-MS/MS and TMT data acquisition on an Orbitrap Fusion Mass Spectrometer	Orbitrap Fusion	Thermo Scientific	OS02-207_DLPFC	syn10188047	Sage Bionetworks	doi:10.7303/syn10188047	https://dx.doi.org/10.7303/syn10188047	Protein Identification and Quantification	syn10239444	Sage Bionetworks	doi:10.7303/syn10239444	https://dx.doi.org/10.7303/syn10239444	Frontal Cortex, Brodmann Area 9	Parkinson's disease
OS03-396_DLPFC	Tandem mass tag (TMT) peptide labeling	Electrostatic repulsion-hydrophilic interaction chromatography (ERLIC) fractionation	LC-MS/MS and TMT data acquisition on an Orbitrap Fusion Mass Spectrometer	Orbitrap Fusion	Thermo Scientific	OS03-396_DLPFC	syn10188047	Sage Bionetworks	doi:10.7303/syn10188047	https://dx.doi.org/10.7303/syn10188047	Protein Identification and Quantification	syn10239444	Sage Bionetworks	doi:10.7303/syn10239444	https://dx.doi.org/10.7303/syn10239444	Frontal Cortex, Brodmann Area 9	Parkinson's disease
OS02-66_DLPFC	Tandem mass tag (TMT) peptide labeling	Electrostatic repulsion-hydrophilic interaction chromatography (ERLIC) fractionation	LC-MS/MS and TMT data acquisition on an Orbitrap Fusion Mass Spectrometer	Orbitrap Fusion	Thermo Scientific	OS02-66_DLPFC	syn10188047	Sage Bionetworks	doi:10.7303/syn10188047	https://dx.doi.org/10.7303/syn10188047	Protein Identification and Quantification	syn10239444	Sage Bionetworks	doi:10.7303/syn10239444	https://dx.doi.org/10.7303/syn10239444	Frontal Cortex, Brodmann Area 9	Parkinson's disease
OS02-208_DLPFC	Tandem mass tag (TMT) peptide labeling	Electrostatic repulsion-hydrophilic interaction chromatography (ERLIC) fractionation	LC-MS/MS and TMT data acquisition on an Orbitrap Fusion Mass Spectrometer	Orbitrap Fusion	Thermo Scientific	OS02-208_DLPFC	syn10188047	Sage Bionetworks	doi:10.7303/syn10188047	https://dx.doi.org/10.7303/syn10188047	Protein Identification and Quantification	syn10239444	Sage Bionetworks	doi:10.7303/syn10239444	https://dx.doi.org/10.7303/syn10239444	Frontal Cortex, Brodmann Area 9	Parkinson's disease
E06-128_DLPFC	Tandem mass tag (TMT) peptide labeling	Electrostatic repulsion-hydrophilic interaction chromatography (ERLIC) fractionation	LC-MS/MS and TMT data acquisition on an Orbitrap Fusion Mass Spectrometer	Orbitrap Fusion	Thermo Scientific	E06-128_DLPFC	syn10188047	Sage Bionetworks	doi:10.7303/syn10188047	https://dx.doi.org/10.7303/syn10188047	Protein Identification and Quantification	syn10239444	Sage Bionetworks	doi:10.7303/syn10239444	https://dx.doi.org/10.7303/syn10239444	Frontal Cortex, Brodmann Area 9	Alzheimers Disease/Parkinson's disease
E06-37_DLPFC	Tandem mass tag (TMT) peptide labeling	Electrostatic repulsion-hydrophilic interaction chromatography (ERLIC) fractionation	LC-MS/MS and TMT data acquisition on an Orbitrap Fusion Mass Spectrometer	Orbitrap Fusion	Thermo Scientific	E06-37_DLPFC	syn10188047	Sage Bionetworks	doi:10.7303/syn10188047	https://dx.doi.org/10.7303/syn10188047	Protein Identification and Quantification	syn10239444	Sage Bionetworks	doi:10.7303/syn10239444	https://dx.doi.org/10.7303/syn10239444	Frontal Cortex, Brodmann Area 9	Alzheimers Disease/Parkinson's disease
OS99-30_DLPFC	Tandem mass tag (TMT) peptide labeling	Electrostatic repulsion-hydrophilic interaction chromatography (ERLIC) fractionation	LC-MS/MS and TMT data acquisition on an Orbitrap Fusion Mass Spectrometer	Orbitrap Fusion	Thermo Scientific	OS99-30_DLPFC	syn10188047	Sage Bionetworks	doi:10.7303/syn10188047	https://dx.doi.org/10.7303/syn10188047	Protein Identification and Quantification	syn10239444	Sage Bionetworks	doi:10.7303/syn10239444	https://dx.doi.org/10.7303/syn10239444	Frontal Cortex, Brodmann Area 9	Alzheimers Disease/Parkinson's disease
E05-179_DLPFC	Tandem mass tag (TMT) peptide labeling	Electrostatic repulsion-hydrophilic interaction chromatography (ERLIC) fractionation	LC-MS/MS and TMT data acquisition on an Orbitrap Fusion Mass Spectrometer	Orbitrap Fusion	Thermo Scientific	E05-179_DLPFC	syn10188047	Sage Bionetworks	doi:10.7303/syn10188047	https://dx.doi.org/10.7303/syn10188047	Protein Identification and Quantification	syn10239444	Sage Bionetworks	doi:10.7303/syn10239444	https://dx.doi.org/10.7303/syn10239444	Frontal Cortex, Brodmann Area 9	Alzheimers Disease/Parkinson's disease
E05-132_DLPFC	Tandem mass tag (TMT) peptide labeling	Electrostatic repulsion-hydrophilic interaction chromatography (ERLIC) fractionation	LC-MS/MS and TMT data acquisition on an Orbitrap Fusion Mass Spectrometer	Orbitrap Fusion	Thermo Scientific	E05-132_DLPFC	syn10188047	Sage Bionetworks	doi:10.7303/syn10188047	https://dx.doi.org/10.7303/syn10188047	Protein Identification and Quantification	syn10239444	Sage Bionetworks	doi:10.7303/syn10239444	https://dx.doi.org/10.7303/syn10239444	Frontal Cortex, Brodmann Area 9	Alzheimers Disease/Parkinson's disease
OS00-28_DLPFC	Tandem mass tag (TMT) peptide labeling	Electrostatic repulsion-hydrophilic interaction chromatography (ERLIC) fractionation	LC-MS/MS and TMT data acquisition on an Orbitrap Fusion Mass Spectrometer	Orbitrap Fusion	Thermo Scientific	OS00-28_DLPFC	syn10188047	Sage Bionetworks	doi:10.7303/syn10188047	https://dx.doi.org/10.7303/syn10188047	Protein Identification and Quantification	syn10239444	Sage Bionetworks	doi:10.7303/syn10239444	https://dx.doi.org/10.7303/syn10239444	Frontal Cortex, Brodmann Area 9	Alzheimers Disease/Parkinson's disease
E04-68_DLPFC	Tandem mass tag (TMT) peptide labeling	Electrostatic repulsion-hydrophilic interaction chromatography (ERLIC) fractionation	LC-MS/MS and TMT data acquisition on an Orbitrap Fusion Mass Spectrometer	Orbitrap Fusion	Thermo Scientific	E04-68_DLPFC	syn10188047	Sage Bionetworks	doi:10.7303/syn10188047	https://dx.doi.org/10.7303/syn10188047	Protein Identification and Quantification	syn10239444	Sage Bionetworks	doi:10.7303/syn10239444	https://dx.doi.org/10.7303/syn10239444	Frontal Cortex, Brodmann Area 9	Alzheimers Disease/Parkinson's disease
E06-15_DLPFC	Tandem mass tag (TMT) peptide labeling	Electrostatic repulsion-hydrophilic interaction chromatography (ERLIC) fractionation	LC-MS/MS and TMT data acquisition on an Orbitrap Fusion Mass Spectrometer	Orbitrap Fusion	Thermo Scientific	E06-15_DLPFC	syn10188047	Sage Bionetworks	doi:10.7303/syn10188047	https://dx.doi.org/10.7303/syn10188047	Protein Identification and Quantification	syn10239444	Sage Bionetworks	doi:10.7303/syn10239444	https://dx.doi.org/10.7303/syn10239444	Frontal Cortex, Brodmann Area 9	Alzheimers Disease/Parkinson's disease
E06-13_DLPFC	Tandem mass tag (TMT) peptide labeling	Electrostatic repulsion-hydrophilic interaction chromatography (ERLIC) fractionation	LC-MS/MS and TMT data acquisition on an Orbitrap Fusion Mass Spectrometer	Orbitrap Fusion	Thermo Scientific	E06-13_DLPFC	syn10188047	Sage Bionetworks	doi:10.7303/syn10188047	https://dx.doi.org/10.7303/syn10188047	Protein Identification and Quantification	syn10239444	Sage Bionetworks	doi:10.7303/syn10239444	https://dx.doi.org/10.7303/syn10239444	Frontal Cortex, Brodmann Area 9	Alzheimers Disease/Parkinson's disease
E04-49_DLPFC	Tandem mass tag (TMT) peptide labeling	Electrostatic repulsion-hydrophilic interaction chromatography (ERLIC) fractionation	LC-MS/MS and TMT data acquisition on an Orbitrap Fusion Mass Spectrometer	Orbitrap Fusion	Thermo Scientific	E04-49_DLPFC	syn10188047	Sage Bionetworks	doi:10.7303/syn10188047	https://dx.doi.org/10.7303/syn10188047	Protein Identification and Quantification	syn10239444	Sage Bionetworks	doi:10.7303/syn10239444	https://dx.doi.org/10.7303/syn10239444	Frontal Cortex, Brodmann Area 9	Alzheimers Disease/Parkinson's disease
E08-53_AGC	Tandem mass tag (TMT) peptide labeling	Electrostatic repulsion-hydrophilic interaction chromatography (ERLIC) fractionation	LC-MS/MS and TMT data acquisition on an Orbitrap Fusion Mass Spectrometer	Orbitrap Fusion	Thermo Scientific	E08-53_AGC	syn10188047	Sage Bionetworks	doi:10.7303/syn10188047	https://dx.doi.org/10.7303/syn10188047	Protein Identification and Quantification	syn10239444	Sage Bionetworks	doi:10.7303/syn10239444	https://dx.doi.org/10.7303/syn10239444	Cingulate, Brodmann Area 24	Alzheimers Disease
OS00-12_AGC	Tandem mass tag (TMT) peptide labeling	Electrostatic repulsion-hydrophilic interaction chromatography (ERLIC) fractionation	LC-MS/MS and TMT data acquisition on an Orbitrap Fusion Mass Spectrometer	Orbitrap Fusion	Thermo Scientific	OS00-12_AGC	syn10188047	Sage Bionetworks	doi:10.7303/syn10188047	https://dx.doi.org/10.7303/syn10188047	Protein Identification and Quantification	syn10239444	Sage Bionetworks	doi:10.7303/syn10239444	https://dx.doi.org/10.7303/syn10239444	Cingulate, Brodmann Area 24	Alzheimers Disease
OS00-32_AGC	Tandem mass tag (TMT) peptide labeling	Electrostatic repulsion-hydrophilic interaction chromatography (ERLIC) fractionation	LC-MS/MS and TMT data acquisition on an Orbitrap Fusion Mass Spectrometer	Orbitrap Fusion	Thermo Scientific	OS00-32_AGC	syn10188047	Sage Bionetworks	doi:10.7303/syn10188047	https://dx.doi.org/10.7303/syn10188047	Protein Identification and Quantification	syn10239444	Sage Bionetworks	doi:10.7303/syn10239444	https://dx.doi.org/10.7303/syn10239444	Cingulate, Brodmann Area 24	Alzheimers Disease
OS03-163_AGC	Tandem mass tag (TMT) peptide labeling	Electrostatic repulsion-hydrophilic interaction chromatography (ERLIC) fractionation	LC-MS/MS and TMT data acquisition on an Orbitrap Fusion Mass Spectrometer	Orbitrap Fusion	Thermo Scientific	OS03-163_AGC	syn10188047	Sage Bionetworks	doi:10.7303/syn10188047	https://dx.doi.org/10.7303/syn10188047	Protein Identification and Quantification	syn10239444	Sage Bionetworks	doi:10.7303/syn10239444	https://dx.doi.org/10.7303/syn10239444	Cingulate, Brodmann Area 24	Alzheimers Disease
E04-186_AGC	Tandem mass tag (TMT) peptide labeling	Electrostatic repulsion-hydrophilic interaction chromatography (ERLIC) fractionation	LC-MS/MS and TMT data acquisition on an Orbitrap Fusion Mass Spectrometer	Orbitrap Fusion	Thermo Scientific	E04-186_AGC	syn10188047	Sage Bionetworks	doi:10.7303/syn10188047	https://dx.doi.org/10.7303/syn10188047	Protein Identification and Quantification	syn10239444	Sage Bionetworks	doi:10.7303/syn10239444	https://dx.doi.org/10.7303/syn10239444	Cingulate, Brodmann Area 24	Alzheimers Disease
E05-04_AGC	Tandem mass tag (TMT) peptide labeling	Electrostatic repulsion-hydrophilic interaction chromatography (ERLIC) fractionation	LC-MS/MS and TMT data acquisition on an Orbitrap Fusion Mass Spectrometer	Orbitrap Fusion	Thermo Scientific	E05-04_AGC	syn10188047	Sage Bionetworks	doi:10.7303/syn10188047	https://dx.doi.org/10.7303/syn10188047	Protein Identification and Quantification	syn10239444	Sage Bionetworks	doi:10.7303/syn10239444	https://dx.doi.org/10.7303/syn10239444	Cingulate, Brodmann Area 24	Alzheimers Disease
E06-155_AGC	Tandem mass tag (TMT) peptide labeling	Electrostatic repulsion-hydrophilic interaction chromatography (ERLIC) fractionation	LC-MS/MS and TMT data acquisition on an Orbitrap Fusion Mass Spectrometer	Orbitrap Fusion	Thermo Scientific	E06-155_AGC	syn10188047	Sage Bionetworks	doi:10.7303/syn10188047	https://dx.doi.org/10.7303/syn10188047	Protein Identification and Quantification	syn10239444	Sage Bionetworks	doi:10.7303/syn10239444	https://dx.doi.org/10.7303/syn10239444	Cingulate, Brodmann Area 24	Alzheimers Disease
E05-87_AGC	Tandem mass tag (TMT) peptide labeling	Electrostatic repulsion-hydrophilic interaction chromatography (ERLIC) fractionation	LC-MS/MS and TMT data acquisition on an Orbitrap Fusion Mass Spectrometer	Orbitrap Fusion	Thermo Scientific	E05-87_AGC	syn10188047	Sage Bionetworks	doi:10.7303/syn10188047	https://dx.doi.org/10.7303/syn10188047	Protein Identification and Quantification	syn10239444	Sage Bionetworks	doi:10.7303/syn10239444	https://dx.doi.org/10.7303/syn10239444	Cingulate, Brodmann Area 24	Alzheimers Disease
OS00-11_AGC	Tandem mass tag (TMT) peptide labeling	Electrostatic repulsion-hydrophilic interaction chromatography (ERLIC) fractionation	LC-MS/MS and TMT data acquisition on an Orbitrap Fusion Mass Spectrometer	Orbitrap Fusion	Thermo Scientific	OS00-11_AGC	syn10188047	Sage Bionetworks	doi:10.7303/syn10188047	https://dx.doi.org/10.7303/syn10188047	Protein Identification and Quantification	syn10239444	Sage Bionetworks	doi:10.7303/syn10239444	https://dx.doi.org/10.7303/syn10239444	Cingulate, Brodmann Area 24	Alzheimers Disease
OS98-11_AGC	Tandem mass tag (TMT) peptide labeling	Electrostatic repulsion-hydrophilic interaction chromatography (ERLIC) fractionation	LC-MS/MS and TMT data acquisition on an Orbitrap Fusion Mass Spectrometer	Orbitrap Fusion	Thermo Scientific	OS98-11_AGC	syn10188047	Sage Bionetworks	doi:10.7303/syn10188047	https://dx.doi.org/10.7303/syn10188047	Protein Identification and Quantification	syn10239444	Sage Bionetworks	doi:10.7303/syn10239444	https://dx.doi.org/10.7303/syn10239444	Cingulate, Brodmann Area 24	Alzheimers Disease
E05-130_AGC	Tandem mass tag (TMT) peptide labeling	Electrostatic repulsion-hydrophilic interaction chromatography (ERLIC) fractionation	LC-MS/MS and TMT data acquisition on an Orbitrap Fusion Mass Spectrometer	Orbitrap Fusion	Thermo Scientific	E05-130_AGC	syn10188047	Sage Bionetworks	doi:10.7303/syn10188047	https://dx.doi.org/10.7303/syn10188047	Protein Identification and Quantification	syn10239444	Sage Bionetworks	doi:10.7303/syn10239444	https://dx.doi.org/10.7303/syn10239444	Cingulate, Brodmann Area 24	Control
E06-41_AGC	Tandem mass tag (TMT) peptide labeling	Electrostatic repulsion-hydrophilic interaction chromatography (ERLIC) fractionation	LC-MS/MS and TMT data acquisition on an Orbitrap Fusion Mass Spectrometer	Orbitrap Fusion	Thermo Scientific	E06-41_AGC	syn10188047	Sage Bionetworks	doi:10.7303/syn10188047	https://dx.doi.org/10.7303/syn10188047	Protein Identification and Quantification	syn10239444	Sage Bionetworks	doi:10.7303/syn10239444	https://dx.doi.org/10.7303/syn10239444	Cingulate, Brodmann Area 24	Control
A86-46_AGC	Tandem mass tag (TMT) peptide labeling	Electrostatic repulsion-hydrophilic interaction chromatography (ERLIC) fractionation	LC-MS/MS and TMT data acquisition on an Orbitrap Fusion Mass Spectrometer	Orbitrap Fusion	Thermo Scientific	A86-46_AGC	syn10188047	Sage Bionetworks	doi:10.7303/syn10188047	https://dx.doi.org/10.7303/syn10188047	Protein Identification and Quantification	syn10239444	Sage Bionetworks	doi:10.7303/syn10239444	https://dx.doi.org/10.7303/syn10239444	Cingulate, Brodmann Area 24	Control
OS03-299_AGC	Tandem mass tag (TMT) peptide labeling	Electrostatic repulsion-hydrophilic interaction chromatography (ERLIC) fractionation	LC-MS/MS and TMT data acquisition on an Orbitrap Fusion Mass Spectrometer	Orbitrap Fusion	Thermo Scientific	OS03-299_AGC	syn10188047	Sage Bionetworks	doi:10.7303/syn10188047	https://dx.doi.org/10.7303/syn10188047	Protein Identification and Quantification	syn10239444	Sage Bionetworks	doi:10.7303/syn10239444	https://dx.doi.org/10.7303/syn10239444	Cingulate, Brodmann Area 24	Control
A93-03_AGC	Tandem mass tag (TMT) peptide labeling	Electrostatic repulsion-hydrophilic interaction chromatography (ERLIC) fractionation	LC-MS/MS and TMT data acquisition on an Orbitrap Fusion Mass Spectrometer	Orbitrap Fusion	Thermo Scientific	A93-03_AGC	syn10188047	Sage Bionetworks	doi:10.7303/syn10188047	https://dx.doi.org/10.7303/syn10188047	Protein Identification and Quantification	syn10239444	Sage Bionetworks	doi:10.7303/syn10239444	https://dx.doi.org/10.7303/syn10239444	Cingulate, Brodmann Area 24	Control
OS02-35_AGC	Tandem mass tag (TMT) peptide labeling	Electrostatic repulsion-hydrophilic interaction chromatography (ERLIC) fractionation	LC-MS/MS and TMT data acquisition on an Orbitrap Fusion Mass Spectrometer	Orbitrap Fusion	Thermo Scientific	OS02-35_AGC	syn10188047	Sage Bionetworks	doi:10.7303/syn10188047	https://dx.doi.org/10.7303/syn10188047	Protein Identification and Quantification	syn10239444	Sage Bionetworks	doi:10.7303/syn10239444	https://dx.doi.org/10.7303/syn10239444	Cingulate, Brodmann Area 24	Control
E08-101_AGC	Tandem mass tag (TMT) peptide labeling	Electrostatic repulsion-hydrophilic interaction chromatography (ERLIC) fractionation	LC-MS/MS and TMT data acquisition on an Orbitrap Fusion Mass Spectrometer	Orbitrap Fusion	Thermo Scientific	E08-101_AGC	syn10188047	Sage Bionetworks	doi:10.7303/syn10188047	https://dx.doi.org/10.7303/syn10188047	Protein Identification and Quantification	syn10239444	Sage Bionetworks	doi:10.7303/syn10239444	https://dx.doi.org/10.7303/syn10239444	Cingulate, Brodmann Area 24	Control
A87-50_AGC	Tandem mass tag (TMT) peptide labeling	Electrostatic repulsion-hydrophilic interaction chromatography (ERLIC) fractionation	LC-MS/MS and TMT data acquisition on an Orbitrap Fusion Mass Spectrometer	Orbitrap Fusion	Thermo Scientific	A87-50_AGC	syn10188047	Sage Bionetworks	doi:10.7303/syn10188047	https://dx.doi.org/10.7303/syn10188047	Protein Identification and Quantification	syn10239444	Sage Bionetworks	doi:10.7303/syn10239444	https://dx.doi.org/10.7303/syn10239444	Cingulate, Brodmann Area 24	Control
OS00-06_AGC	Tandem mass tag (TMT) peptide labeling	Electrostatic repulsion-hydrophilic interaction chromatography (ERLIC) fractionation	LC-MS/MS and TMT data acquisition on an Orbitrap Fusion Mass Spectrometer	Orbitrap Fusion	Thermo Scientific	OS00-06_AGC	syn10188047	Sage Bionetworks	doi:10.7303/syn10188047	https://dx.doi.org/10.7303/syn10188047	Protein Identification and Quantification	syn10239444	Sage Bionetworks	doi:10.7303/syn10239444	https://dx.doi.org/10.7303/syn10239444	Cingulate, Brodmann Area 24	Control
E08-145_AGC	Tandem mass tag (TMT) peptide labeling	Electrostatic repulsion-hydrophilic interaction chromatography (ERLIC) fractionation	LC-MS/MS and TMT data acquisition on an Orbitrap Fusion Mass Spectrometer	Orbitrap Fusion	Thermo Scientific	E08-145_AGC	syn10188047	Sage Bionetworks	doi:10.7303/syn10188047	https://dx.doi.org/10.7303/syn10188047	Protein Identification and Quantification	syn10239444	Sage Bionetworks	doi:10.7303/syn10239444	https://dx.doi.org/10.7303/syn10239444	Cingulate, Brodmann Area 24	Control
OS01-70_AGC	Tandem mass tag (TMT) peptide labeling	Electrostatic repulsion-hydrophilic interaction chromatography (ERLIC) fractionation	LC-MS/MS and TMT data acquisition on an Orbitrap Fusion Mass Spectrometer	Orbitrap Fusion	Thermo Scientific	OS01-70_AGC	syn10188047	Sage Bionetworks	doi:10.7303/syn10188047	https://dx.doi.org/10.7303/syn10188047	Protein Identification and Quantification	syn10239444	Sage Bionetworks	doi:10.7303/syn10239444	https://dx.doi.org/10.7303/syn10239444	Cingulate, Brodmann Area 24	Parkinson's disease
OS97-53_AGC	Tandem mass tag (TMT) peptide labeling	Electrostatic repulsion-hydrophilic interaction chromatography (ERLIC) fractionation	LC-MS/MS and TMT data acquisition on an Orbitrap Fusion Mass Spectrometer	Orbitrap Fusion	Thermo Scientific	OS97-53_AGC	syn10188047	Sage Bionetworks	doi:10.7303/syn10188047	https://dx.doi.org/10.7303/syn10188047	Protein Identification and Quantification	syn10239444	Sage Bionetworks	doi:10.7303/syn10239444	https://dx.doi.org/10.7303/syn10239444	Cingulate, Brodmann Area 24	Parkinson's disease
OS00-18_AGC	Tandem mass tag (TMT) peptide labeling	Electrostatic repulsion-hydrophilic interaction chromatography (ERLIC) fractionation	LC-MS/MS and TMT data acquisition on an Orbitrap Fusion Mass Spectrometer	Orbitrap Fusion	Thermo Scientific	OS00-18_AGC	syn10188047	Sage Bionetworks	doi:10.7303/syn10188047	https://dx.doi.org/10.7303/syn10188047	Protein Identification and Quantification	syn10239444	Sage Bionetworks	doi:10.7303/syn10239444	https://dx.doi.org/10.7303/syn10239444	Cingulate, Brodmann Area 24	Parkinson's disease
OS97-10_AGC	Tandem mass tag (TMT) peptide labeling	Electrostatic repulsion-hydrophilic interaction chromatography (ERLIC) fractionation	LC-MS/MS and TMT data acquisition on an Orbitrap Fusion Mass Spectrometer	Orbitrap Fusion	Thermo Scientific	OS97-10_AGC	syn10188047	Sage Bionetworks	doi:10.7303/syn10188047	https://dx.doi.org/10.7303/syn10188047	Protein Identification and Quantification	syn10239444	Sage Bionetworks	doi:10.7303/syn10239444	https://dx.doi.org/10.7303/syn10239444	Cingulate, Brodmann Area 24	Parkinson's disease
E04-152_AGC	Tandem mass tag (TMT) peptide labeling	Electrostatic repulsion-hydrophilic interaction chromatography (ERLIC) fractionation	LC-MS/MS and TMT data acquisition on an Orbitrap Fusion Mass Spectrometer	Orbitrap Fusion	Thermo Scientific	E04-152_AGC	syn10188047	Sage Bionetworks	doi:10.7303/syn10188047	https://dx.doi.org/10.7303/syn10188047	Protein Identification and Quantification	syn10239444	Sage Bionetworks	doi:10.7303/syn10239444	https://dx.doi.org/10.7303/syn10239444	Cingulate, Brodmann Area 24	Parkinson's disease
OS99-26_AGC	Tandem mass tag (TMT) peptide labeling	Electrostatic repulsion-hydrophilic interaction chromatography (ERLIC) fractionation	LC-MS/MS and TMT data acquisition on an Orbitrap Fusion Mass Spectrometer	Orbitrap Fusion	Thermo Scientific	OS99-26_AGC	syn10188047	Sage Bionetworks	doi:10.7303/syn10188047	https://dx.doi.org/10.7303/syn10188047	Protein Identification and Quantification	syn10239444	Sage Bionetworks	doi:10.7303/syn10239444	https://dx.doi.org/10.7303/syn10239444	Cingulate, Brodmann Area 24	Parkinson's disease
OS02-207_AGC	Tandem mass tag (TMT) peptide labeling	Electrostatic repulsion-hydrophilic interaction chromatography (ERLIC) fractionation	LC-MS/MS and TMT data acquisition on an Orbitrap Fusion Mass Spectrometer	Orbitrap Fusion	Thermo Scientific	OS02-207_AGC	syn10188047	Sage Bionetworks	doi:10.7303/syn10188047	https://dx.doi.org/10.7303/syn10188047	Protein Identification and Quantification	syn10239444	Sage Bionetworks	doi:10.7303/syn10239444	https://dx.doi.org/10.7303/syn10239444	Cingulate, Brodmann Area 24	Parkinson's disease
OS03-396_AGC	Tandem mass tag (TMT) peptide labeling	Electrostatic repulsion-hydrophilic interaction chromatography (ERLIC) fractionation	LC-MS/MS and TMT data acquisition on an Orbitrap Fusion Mass Spectrometer	Orbitrap Fusion	Thermo Scientific	OS03-396_AGC	syn10188047	Sage Bionetworks	doi:10.7303/syn10188047	https://dx.doi.org/10.7303/syn10188047	Protein Identification and Quantification	syn10239444	Sage Bionetworks	doi:10.7303/syn10239444	https://dx.doi.org/10.7303/syn10239444	Cingulate, Brodmann Area 24	Parkinson's disease
OS02-66_AGC	Tandem mass tag (TMT) peptide labeling	Electrostatic repulsion-hydrophilic interaction chromatography (ERLIC) fractionation	LC-MS/MS and TMT data acquisition on an Orbitrap Fusion Mass Spectrometer	Orbitrap Fusion	Thermo Scientific	OS02-66_AGC	syn10188047	Sage Bionetworks	doi:10.7303/syn10188047	https://dx.doi.org/10.7303/syn10188047	Protein Identification and Quantification	syn10239444	Sage Bionetworks	doi:10.7303/syn10239444	https://dx.doi.org/10.7303/syn10239444	Cingulate, Brodmann Area 24	Parkinson's disease
OS02-208_AGC	Tandem mass tag (TMT) peptide labeling	Electrostatic repulsion-hydrophilic interaction chromatography (ERLIC) fractionation	LC-MS/MS and TMT data acquisition on an Orbitrap Fusion Mass Spectrometer	Orbitrap Fusion	Thermo Scientific	OS02-208_AGC	syn10188047	Sage Bionetworks	doi:10.7303/syn10188047	https://dx.doi.org/10.7303/syn10188047	Protein Identification and Quantification	syn10239444	Sage Bionetworks	doi:10.7303/syn10239444	https://dx.doi.org/10.7303/syn10239444	Cingulate, Brodmann Area 24	Parkinson's disease
E06-128_AGC	Tandem mass tag (TMT) peptide labeling	Electrostatic repulsion-hydrophilic interaction chromatography (ERLIC) fractionation	LC-MS/MS and TMT data acquisition on an Orbitrap Fusion Mass Spectrometer	Orbitrap Fusion	Thermo Scientific	E06-128_AGC	syn10188047	Sage Bionetworks	doi:10.7303/syn10188047	https://dx.doi.org/10.7303/syn10188047	Protein Identification and Quantification	syn10239444	Sage Bionetworks	doi:10.7303/syn10239444	https://dx.doi.org/10.7303/syn10239444	Cingulate, Brodmann Area 24	Alzheimers Disease/Parkinson's disease
E06-37_AGC	Tandem mass tag (TMT) peptide labeling	Electrostatic repulsion-hydrophilic interaction chromatography (ERLIC) fractionation	LC-MS/MS and TMT data acquisition on an Orbitrap Fusion Mass Spectrometer	Orbitrap Fusion	Thermo Scientific	E06-37_AGC	syn10188047	Sage Bionetworks	doi:10.7303/syn10188047	https://dx.doi.org/10.7303/syn10188047	Protein Identification and Quantification	syn10239444	Sage Bionetworks	doi:10.7303/syn10239444	https://dx.doi.org/10.7303/syn10239444	Cingulate, Brodmann Area 24	Alzheimers Disease/Parkinson's disease
OS99-30_AGC	Tandem mass tag (TMT) peptide labeling	Electrostatic repulsion-hydrophilic interaction chromatography (ERLIC) fractionation	LC-MS/MS and TMT data acquisition on an Orbitrap Fusion Mass Spectrometer	Orbitrap Fusion	Thermo Scientific	OS99-30_AGC	syn10188047	Sage Bionetworks	doi:10.7303/syn10188047	https://dx.doi.org/10.7303/syn10188047	Protein Identification and Quantification	syn10239444	Sage Bionetworks	doi:10.7303/syn10239444	https://dx.doi.org/10.7303/syn10239444	Cingulate, Brodmann Area 24	Alzheimers Disease/Parkinson's disease
E05-179_AGC	Tandem mass tag (TMT) peptide labeling	Electrostatic repulsion-hydrophilic interaction chromatography (ERLIC) fractionation	LC-MS/MS and TMT data acquisition on an Orbitrap Fusion Mass Spectrometer	Orbitrap Fusion	Thermo Scientific	E05-179_AGC	syn10188047	Sage Bionetworks	doi:10.7303/syn10188047	https://dx.doi.org/10.7303/syn10188047	Protein Identification and Quantification	syn10239444	Sage Bionetworks	doi:10.7303/syn10239444	https://dx.doi.org/10.7303/syn10239444	Cingulate, Brodmann Area 24	Alzheimers Disease/Parkinson's disease
E05-132_AGC	Tandem mass tag (TMT) peptide labeling	Electrostatic repulsion-hydrophilic interaction chromatography (ERLIC) fractionation	LC-MS/MS and TMT data acquisition on an Orbitrap Fusion Mass Spectrometer	Orbitrap Fusion	Thermo Scientific	E05-132_AGC	syn10188047	Sage Bionetworks	doi:10.7303/syn10188047	https://dx.doi.org/10.7303/syn10188047	Protein Identification and Quantification	syn10239444	Sage Bionetworks	doi:10.7303/syn10239444	https://dx.doi.org/10.7303/syn10239444	Cingulate, Brodmann Area 24	Alzheimers Disease/Parkinson's disease
OS00-28_AGC	Tandem mass tag (TMT) peptide labeling	Electrostatic repulsion-hydrophilic interaction chromatography (ERLIC) fractionation	LC-MS/MS and TMT data acquisition on an Orbitrap Fusion Mass Spectrometer	Orbitrap Fusion	Thermo Scientific	OS00-28_AGC	syn10188047	Sage Bionetworks	doi:10.7303/syn10188047	https://dx.doi.org/10.7303/syn10188047	Protein Identification and Quantification	syn10239444	Sage Bionetworks	doi:10.7303/syn10239444	https://dx.doi.org/10.7303/syn10239444	Cingulate, Brodmann Area 24	Alzheimers Disease/Parkinson's disease
E04-68_AGC	Tandem mass tag (TMT) peptide labeling	Electrostatic repulsion-hydrophilic interaction chromatography (ERLIC) fractionation	LC-MS/MS and TMT data acquisition on an Orbitrap Fusion Mass Spectrometer	Orbitrap Fusion	Thermo Scientific	E04-68_AGC	syn10188047	Sage Bionetworks	doi:10.7303/syn10188047	https://dx.doi.org/10.7303/syn10188047	Protein Identification and Quantification	syn10239444	Sage Bionetworks	doi:10.7303/syn10239444	https://dx.doi.org/10.7303/syn10239444	Cingulate, Brodmann Area 24	Alzheimers Disease/Parkinson's disease
E06-15_AGC	Tandem mass tag (TMT) peptide labeling	Electrostatic repulsion-hydrophilic interaction chromatography (ERLIC) fractionation	LC-MS/MS and TMT data acquisition on an Orbitrap Fusion Mass Spectrometer	Orbitrap Fusion	Thermo Scientific	E06-15_AGC	syn10188047	Sage Bionetworks	doi:10.7303/syn10188047	https://dx.doi.org/10.7303/syn10188047	Protein Identification and Quantification	syn10239444	Sage Bionetworks	doi:10.7303/syn10239444	https://dx.doi.org/10.7303/syn10239444	Cingulate, Brodmann Area 24	Alzheimers Disease/Parkinson's disease
E06-13_AGC	Tandem mass tag (TMT) peptide labeling	Electrostatic repulsion-hydrophilic interaction chromatography (ERLIC) fractionation	LC-MS/MS and TMT data acquisition on an Orbitrap Fusion Mass Spectrometer	Orbitrap Fusion	Thermo Scientific	E06-13_AGC	syn10188047	Sage Bionetworks	doi:10.7303/syn10188047	https://dx.doi.org/10.7303/syn10188047	Protein Identification and Quantification	syn10239444	Sage Bionetworks	doi:10.7303/syn10239444	https://dx.doi.org/10.7303/syn10239444	Cingulate, Brodmann Area 24	Alzheimers Disease/Parkinson's disease
E04-49_AGC	Tandem mass tag (TMT) peptide labeling	Electrostatic repulsion-hydrophilic interaction chromatography (ERLIC) fractionation	LC-MS/MS and TMT data acquisition on an Orbitrap Fusion Mass Spectrometer	Orbitrap Fusion	Thermo Scientific	E04-49_AGC	syn10188047	Sage Bionetworks	doi:10.7303/syn10188047	https://dx.doi.org/10.7303/syn10188047	Protein Identification and Quantification	syn10239444	Sage Bionetworks	doi:10.7303/syn10239444	https://dx.doi.org/10.7303/syn10239444	Cingulate, Brodmann Area 24	Alzheimers Disease/Parkinson's disease
E08-53_DLPFC	Tandem mass tag (TMT) peptide labeling	Electrostatic repulsion-hydrophilic interaction chromatography (ERLIC) fractionation	LC-MS/MS and TMT data acquisition on an Orbitrap Fusion Mass Spectrometer	Orbitrap Fusion	Thermo Scientific	E08-53_DLPFC_PRIDE	PXD007160	PRIDE	PXD007160	http://www.ebi.ac.uk/pride/archive/projects/PXD007160	Protein Identification and Quantification	syn10239444	Sage Bionetworks	doi:10.7303/syn10239444	https://dx.doi.org/10.7303/syn10239444	Frontal Cortex, Brodmann Area 9	Alzheimers Disease
OS00-12_DLPFC	Tandem mass tag (TMT) peptide labeling	Electrostatic repulsion-hydrophilic interaction chromatography (ERLIC) fractionation	LC-MS/MS and TMT data acquisition on an Orbitrap Fusion Mass Spectrometer	Orbitrap Fusion	Thermo Scientific	OS00-12_DLPFC_PRIDE	PXD007160	PRIDE	PXD007160	http://www.ebi.ac.uk/pride/archive/projects/PXD007160	Protein Identification and Quantification	syn10239444	Sage Bionetworks	doi:10.7303/syn10239444	https://dx.doi.org/10.7303/syn10239444	Frontal Cortex, Brodmann Area 10	Alzheimers Disease
OS00-32_DLPFC	Tandem mass tag (TMT) peptide labeling	Electrostatic repulsion-hydrophilic interaction chromatography (ERLIC) fractionation	LC-MS/MS and TMT data acquisition on an Orbitrap Fusion Mass Spectrometer	Orbitrap Fusion	Thermo Scientific	OS00-32_DLPFC_PRIDE	PXD007160	PRIDE	PXD007160	http://www.ebi.ac.uk/pride/archive/projects/PXD007160	Protein Identification and Quantification	syn10239444	Sage Bionetworks	doi:10.7303/syn10239444	https://dx.doi.org/10.7303/syn10239444	Frontal Cortex, Brodmann Area 11	Alzheimers Disease
OS03-163_DLPFC	Tandem mass tag (TMT) peptide labeling	Electrostatic repulsion-hydrophilic interaction chromatography (ERLIC) fractionation	LC-MS/MS and TMT data acquisition on an Orbitrap Fusion Mass Spectrometer	Orbitrap Fusion	Thermo Scientific	OS03-163_DLPFC_PRIDE	PXD007160	PRIDE	PXD007160	http://www.ebi.ac.uk/pride/archive/projects/PXD007160	Protein Identification and Quantification	syn10239444	Sage Bionetworks	doi:10.7303/syn10239444	https://dx.doi.org/10.7303/syn10239444	Frontal Cortex, Brodmann Area 12	Alzheimers Disease
E04-186_DLPFC	Tandem mass tag (TMT) peptide labeling	Electrostatic repulsion-hydrophilic interaction chromatography (ERLIC) fractionation	LC-MS/MS and TMT data acquisition on an Orbitrap Fusion Mass Spectrometer	Orbitrap Fusion	Thermo Scientific	E04-186_DLPFC_PRIDE	PXD007160	PRIDE	PXD007160	http://www.ebi.ac.uk/pride/archive/projects/PXD007160	Protein Identification and Quantification	syn10239444	Sage Bionetworks	doi:10.7303/syn10239444	https://dx.doi.org/10.7303/syn10239444	Frontal Cortex, Brodmann Area 9	Alzheimers Disease
E05-04_DLPFC	Tandem mass tag (TMT) peptide labeling	Electrostatic repulsion-hydrophilic interaction chromatography (ERLIC) fractionation	LC-MS/MS and TMT data acquisition on an Orbitrap Fusion Mass Spectrometer	Orbitrap Fusion	Thermo Scientific	E05-04_DLPFC_PRIDE	PXD007160	PRIDE	PXD007160	http://www.ebi.ac.uk/pride/archive/projects/PXD007160	Protein Identification and Quantification	syn10239444	Sage Bionetworks	doi:10.7303/syn10239444	https://dx.doi.org/10.7303/syn10239444	Frontal Cortex, Brodmann Area 9	Alzheimers Disease
E06-155_DLPFC	Tandem mass tag (TMT) peptide labeling	Electrostatic repulsion-hydrophilic interaction chromatography (ERLIC) fractionation	LC-MS/MS and TMT data acquisition on an Orbitrap Fusion Mass Spectrometer	Orbitrap Fusion	Thermo Scientific	E06-155_DLPFC_PRIDE	PXD007160	PRIDE	PXD007160	http://www.ebi.ac.uk/pride/archive/projects/PXD007160	Protein Identification and Quantification	syn10239444	Sage Bionetworks	doi:10.7303/syn10239444	https://dx.doi.org/10.7303/syn10239444	Frontal Cortex, Brodmann Area 9	Alzheimers Disease
E05-87_DLPFC	Tandem mass tag (TMT) peptide labeling	Electrostatic repulsion-hydrophilic interaction chromatography (ERLIC) fractionation	LC-MS/MS and TMT data acquisition on an Orbitrap Fusion Mass Spectrometer	Orbitrap Fusion	Thermo Scientific	E05-87_DLPFC_PRIDE	PXD007160	PRIDE	PXD007160	http://www.ebi.ac.uk/pride/archive/projects/PXD007160	Protein Identification and Quantification	syn10239444	Sage Bionetworks	doi:10.7303/syn10239444	https://dx.doi.org/10.7303/syn10239444	Frontal Cortex, Brodmann Area 9	Alzheimers Disease
OS00-11_DLPFC	Tandem mass tag (TMT) peptide labeling	Electrostatic repulsion-hydrophilic interaction chromatography (ERLIC) fractionation	LC-MS/MS and TMT data acquisition on an Orbitrap Fusion Mass Spectrometer	Orbitrap Fusion	Thermo Scientific	OS00-11_DLPFC_PRIDE	PXD007160	PRIDE	PXD007160	http://www.ebi.ac.uk/pride/archive/projects/PXD007160	Protein Identification and Quantification	syn10239444	Sage Bionetworks	doi:10.7303/syn10239444	https://dx.doi.org/10.7303/syn10239444	Frontal Cortex, Brodmann Area 9	Alzheimers Disease
OS98-11_DLPFC	Tandem mass tag (TMT) peptide labeling	Electrostatic repulsion-hydrophilic interaction chromatography (ERLIC) fractionation	LC-MS/MS and TMT data acquisition on an Orbitrap Fusion Mass Spectrometer	Orbitrap Fusion	Thermo Scientific	OS98-11_DLPFC_PRIDE	PXD007160	PRIDE	PXD007160	http://www.ebi.ac.uk/pride/archive/projects/PXD007160	Protein Identification and Quantification	syn10239444	Sage Bionetworks	doi:10.7303/syn10239444	https://dx.doi.org/10.7303/syn10239444	Frontal Cortex, Brodmann Area 9	Alzheimers Disease
E05-130_DLPFC	Tandem mass tag (TMT) peptide labeling	Electrostatic repulsion-hydrophilic interaction chromatography (ERLIC) fractionation	LC-MS/MS and TMT data acquisition on an Orbitrap Fusion Mass Spectrometer	Orbitrap Fusion	Thermo Scientific	E05-130_DLPFC_PRIDE	PXD007160	PRIDE	PXD007160	http://www.ebi.ac.uk/pride/archive/projects/PXD007160	Protein Identification and Quantification	syn10239444	Sage Bionetworks	doi:10.7303/syn10239444	https://dx.doi.org/10.7303/syn10239444	Frontal Cortex, Brodmann Area 9	Control
E06-41_DLPFC	Tandem mass tag (TMT) peptide labeling	Electrostatic repulsion-hydrophilic interaction chromatography (ERLIC) fractionation	LC-MS/MS and TMT data acquisition on an Orbitrap Fusion Mass Spectrometer	Orbitrap Fusion	Thermo Scientific	E06-41_DLPFC_PRIDE	PXD007160	PRIDE	PXD007160	http://www.ebi.ac.uk/pride/archive/projects/PXD007160	Protein Identification and Quantification	syn10239444	Sage Bionetworks	doi:10.7303/syn10239444	https://dx.doi.org/10.7303/syn10239444	Frontal Cortex, Brodmann Area 9	Control
A86-46_DLPFC	Tandem mass tag (TMT) peptide labeling	Electrostatic repulsion-hydrophilic interaction chromatography (ERLIC) fractionation	LC-MS/MS and TMT data acquisition on an Orbitrap Fusion Mass Spectrometer	Orbitrap Fusion	Thermo Scientific	A86-46_DLPFC_PRIDE	PXD007160	PRIDE	PXD007160	http://www.ebi.ac.uk/pride/archive/projects/PXD007160	Protein Identification and Quantification	syn10239444	Sage Bionetworks	doi:10.7303/syn10239444	https://dx.doi.org/10.7303/syn10239444	Frontal Cortex, Brodmann Area 9	Control
OS03-299_DLPFC	Tandem mass tag (TMT) peptide labeling	Electrostatic repulsion-hydrophilic interaction chromatography (ERLIC) fractionation	LC-MS/MS and TMT data acquisition on an Orbitrap Fusion Mass Spectrometer	Orbitrap Fusion	Thermo Scientific	OS03-299_DLPFC_PRIDE	PXD007160	PRIDE	PXD007160	http://www.ebi.ac.uk/pride/archive/projects/PXD007160	Protein Identification and Quantification	syn10239444	Sage Bionetworks	doi:10.7303/syn10239444	https://dx.doi.org/10.7303/syn10239444	Frontal Cortex, Brodmann Area 9	Control
A93-03_DLPFC	Tandem mass tag (TMT) peptide labeling	Electrostatic repulsion-hydrophilic interaction chromatography (ERLIC) fractionation	LC-MS/MS and TMT data acquisition on an Orbitrap Fusion Mass Spectrometer	Orbitrap Fusion	Thermo Scientific	A93-03_DLPFC_PRIDE	PXD007160	PRIDE	PXD007160	http://www.ebi.ac.uk/pride/archive/projects/PXD007160	Protein Identification and Quantification	syn10239444	Sage Bionetworks	doi:10.7303/syn10239444	https://dx.doi.org/10.7303/syn10239444	Frontal Cortex, Brodmann Area 9	Control
OS02-35_DLPFC	Tandem mass tag (TMT) peptide labeling	Electrostatic repulsion-hydrophilic interaction chromatography (ERLIC) fractionation	LC-MS/MS and TMT data acquisition on an Orbitrap Fusion Mass Spectrometer	Orbitrap Fusion	Thermo Scientific	OS02-35_DLPFC_PRIDE	PXD007160	PRIDE	PXD007160	http://www.ebi.ac.uk/pride/archive/projects/PXD007160	Protein Identification and Quantification	syn10239444	Sage Bionetworks	doi:10.7303/syn10239444	https://dx.doi.org/10.7303/syn10239444	Frontal Cortex, Brodmann Area 9	Control
E08-101_DLPFC	Tandem mass tag (TMT) peptide labeling	Electrostatic repulsion-hydrophilic interaction chromatography (ERLIC) fractionation	LC-MS/MS and TMT data acquisition on an Orbitrap Fusion Mass Spectrometer	Orbitrap Fusion	Thermo Scientific	E08-101_DLPFC_PRIDE	PXD007160	PRIDE	PXD007160	http://www.ebi.ac.uk/pride/archive/projects/PXD007160	Protein Identification and Quantification	syn10239444	Sage Bionetworks	doi:10.7303/syn10239444	https://dx.doi.org/10.7303/syn10239444	Frontal Cortex, Brodmann Area 9	Control
A87-50_DLPFC	Tandem mass tag (TMT) peptide labeling	Electrostatic repulsion-hydrophilic interaction chromatography (ERLIC) fractionation	LC-MS/MS and TMT data acquisition on an Orbitrap Fusion Mass Spectrometer	Orbitrap Fusion	Thermo Scientific	A87-50_DLPFC_PRIDE	PXD007160	PRIDE	PXD007160	http://www.ebi.ac.uk/pride/archive/projects/PXD007160	Protein Identification and Quantification	syn10239444	Sage Bionetworks	doi:10.7303/syn10239444	https://dx.doi.org/10.7303/syn10239444	Frontal Cortex, Brodmann Area 9	Control
OS00-06_DLPFC	Tandem mass tag (TMT) peptide labeling	Electrostatic repulsion-hydrophilic interaction chromatography (ERLIC) fractionation	LC-MS/MS and TMT data acquisition on an Orbitrap Fusion Mass Spectrometer	Orbitrap Fusion	Thermo Scientific	OS00-06_DLPFC_PRIDE	PXD007160	PRIDE	PXD007160	http://www.ebi.ac.uk/pride/archive/projects/PXD007160	Protein Identification and Quantification	syn10239444	Sage Bionetworks	doi:10.7303/syn10239444	https://dx.doi.org/10.7303/syn10239444	Frontal Cortex, Brodmann Area 9	Control
E08-145_DLPFC	Tandem mass tag (TMT) peptide labeling	Electrostatic repulsion-hydrophilic interaction chromatography (ERLIC) fractionation	LC-MS/MS and TMT data acquisition on an Orbitrap Fusion Mass Spectrometer	Orbitrap Fusion	Thermo Scientific	E08-145_DLPFC_PRIDE	PXD007160	PRIDE	PXD007160	http://www.ebi.ac.uk/pride/archive/projects/PXD007160	Protein Identification and Quantification	syn10239444	Sage Bionetworks	doi:10.7303/syn10239444	https://dx.doi.org/10.7303/syn10239444	Frontal Cortex, Brodmann Area 9	Control
OS01-70_DLPFC	Tandem mass tag (TMT) peptide labeling	Electrostatic repulsion-hydrophilic interaction chromatography (ERLIC) fractionation	LC-MS/MS and TMT data acquisition on an Orbitrap Fusion Mass Spectrometer	Orbitrap Fusion	Thermo Scientific	OS01-70_DLPFC_PRIDE	PXD007160	PRIDE	PXD007160	http://www.ebi.ac.uk/pride/archive/projects/PXD007160	Protein Identification and Quantification	syn10239444	Sage Bionetworks	doi:10.7303/syn10239444	https://dx.doi.org/10.7303/syn10239444	Frontal Cortex, Brodmann Area 9	Parkinson's disease
OS97-53_DLPFC	Tandem mass tag (TMT) peptide labeling	Electrostatic repulsion-hydrophilic interaction chromatography (ERLIC) fractionation	LC-MS/MS and TMT data acquisition on an Orbitrap Fusion Mass Spectrometer	Orbitrap Fusion	Thermo Scientific	OS97-53_DLPFC_PRIDE	PXD007160	PRIDE	PXD007160	http://www.ebi.ac.uk/pride/archive/projects/PXD007160	Protein Identification and Quantification	syn10239444	Sage Bionetworks	doi:10.7303/syn10239444	https://dx.doi.org/10.7303/syn10239444	Frontal Cortex, Brodmann Area 9	Parkinson's disease
OS00-18_DLPFC	Tandem mass tag (TMT) peptide labeling	Electrostatic repulsion-hydrophilic interaction chromatography (ERLIC) fractionation	LC-MS/MS and TMT data acquisition on an Orbitrap Fusion Mass Spectrometer	Orbitrap Fusion	Thermo Scientific	OS00-18_DLPFC_PRIDE	PXD007160	PRIDE	PXD007160	http://www.ebi.ac.uk/pride/archive/projects/PXD007160	Protein Identification and Quantification	syn10239444	Sage Bionetworks	doi:10.7303/syn10239444	https://dx.doi.org/10.7303/syn10239444	Frontal Cortex, Brodmann Area 9	Parkinson's disease
OS97-10_DLPFC	Tandem mass tag (TMT) peptide labeling	Electrostatic repulsion-hydrophilic interaction chromatography (ERLIC) fractionation	LC-MS/MS and TMT data acquisition on an Orbitrap Fusion Mass Spectrometer	Orbitrap Fusion	Thermo Scientific	OS97-10_DLPFC_PRIDE	PXD007160	PRIDE	PXD007160	http://www.ebi.ac.uk/pride/archive/projects/PXD007160	Protein Identification and Quantification	syn10239444	Sage Bionetworks	doi:10.7303/syn10239444	https://dx.doi.org/10.7303/syn10239444	Frontal Cortex, Brodmann Area 9	Parkinson's disease
E04-152_DLPFC	Tandem mass tag (TMT) peptide labeling	Electrostatic repulsion-hydrophilic interaction chromatography (ERLIC) fractionation	LC-MS/MS and TMT data acquisition on an Orbitrap Fusion Mass Spectrometer	Orbitrap Fusion	Thermo Scientific	E04-152_DLPFC_PRIDE	PXD007160	PRIDE	PXD007160	http://www.ebi.ac.uk/pride/archive/projects/PXD007160	Protein Identification and Quantification	syn10239444	Sage Bionetworks	doi:10.7303/syn10239444	https://dx.doi.org/10.7303/syn10239444	Frontal Cortex, Brodmann Area 9	Parkinson's disease
OS99-26_DLPFC	Tandem mass tag (TMT) peptide labeling	Electrostatic repulsion-hydrophilic interaction chromatography (ERLIC) fractionation	LC-MS/MS and TMT data acquisition on an Orbitrap Fusion Mass Spectrometer	Orbitrap Fusion	Thermo Scientific	OS99-26_DLPFC_PRIDE	PXD007160	PRIDE	PXD007160	http://www.ebi.ac.uk/pride/archive/projects/PXD007160	Protein Identification and Quantification	syn10239444	Sage Bionetworks	doi:10.7303/syn10239444	https://dx.doi.org/10.7303/syn10239444	Frontal Cortex, Brodmann Area 9	Parkinson's disease
OS02-207_DLPFC	Tandem mass tag (TMT) peptide labeling	Electrostatic repulsion-hydrophilic interaction chromatography (ERLIC) fractionation	LC-MS/MS and TMT data acquisition on an Orbitrap Fusion Mass Spectrometer	Orbitrap Fusion	Thermo Scientific	OS02-207_DLPFC_PRIDE	PXD007160	PRIDE	PXD007160	http://www.ebi.ac.uk/pride/archive/projects/PXD007160	Protein Identification and Quantification	syn10239444	Sage Bionetworks	doi:10.7303/syn10239444	https://dx.doi.org/10.7303/syn10239444	Frontal Cortex, Brodmann Area 9	Parkinson's disease
OS03-396_DLPFC	Tandem mass tag (TMT) peptide labeling	Electrostatic repulsion-hydrophilic interaction chromatography (ERLIC) fractionation	LC-MS/MS and TMT data acquisition on an Orbitrap Fusion Mass Spectrometer	Orbitrap Fusion	Thermo Scientific	OS03-396_DLPFC_PRIDE	PXD007160	PRIDE	PXD007160	http://www.ebi.ac.uk/pride/archive/projects/PXD007160	Protein Identification and Quantification	syn10239444	Sage Bionetworks	doi:10.7303/syn10239444	https://dx.doi.org/10.7303/syn10239444	Frontal Cortex, Brodmann Area 9	Parkinson's disease
OS02-66_DLPFC	Tandem mass tag (TMT) peptide labeling	Electrostatic repulsion-hydrophilic interaction chromatography (ERLIC) fractionation	LC-MS/MS and TMT data acquisition on an Orbitrap Fusion Mass Spectrometer	Orbitrap Fusion	Thermo Scientific	OS02-66_DLPFC_PRIDE	PXD007160	PRIDE	PXD007160	http://www.ebi.ac.uk/pride/archive/projects/PXD007160	Protein Identification and Quantification	syn10239444	Sage Bionetworks	doi:10.7303/syn10239444	https://dx.doi.org/10.7303/syn10239444	Frontal Cortex, Brodmann Area 9	Parkinson's disease
OS02-208_DLPFC	Tandem mass tag (TMT) peptide labeling	Electrostatic repulsion-hydrophilic interaction chromatography (ERLIC) fractionation	LC-MS/MS and TMT data acquisition on an Orbitrap Fusion Mass Spectrometer	Orbitrap Fusion	Thermo Scientific	OS02-208_DLPFC_PRIDE	PXD007160	PRIDE	PXD007160	http://www.ebi.ac.uk/pride/archive/projects/PXD007160	Protein Identification and Quantification	syn10239444	Sage Bionetworks	doi:10.7303/syn10239444	https://dx.doi.org/10.7303/syn10239444	Frontal Cortex, Brodmann Area 9	Parkinson's disease
E06-128_DLPFC	Tandem mass tag (TMT) peptide labeling	Electrostatic repulsion-hydrophilic interaction chromatography (ERLIC) fractionation	LC-MS/MS and TMT data acquisition on an Orbitrap Fusion Mass Spectrometer	Orbitrap Fusion	Thermo Scientific	E06-128_DLPFC_PRIDE	PXD007160	PRIDE	PXD007160	http://www.ebi.ac.uk/pride/archive/projects/PXD007160	Protein Identification and Quantification	syn10239444	Sage Bionetworks	doi:10.7303/syn10239444	https://dx.doi.org/10.7303/syn10239444	Frontal Cortex, Brodmann Area 9	Alzheimers Disease/Parkinson's disease
E06-37_DLPFC	Tandem mass tag (TMT) peptide labeling	Electrostatic repulsion-hydrophilic interaction chromatography (ERLIC) fractionation	LC-MS/MS and TMT data acquisition on an Orbitrap Fusion Mass Spectrometer	Orbitrap Fusion	Thermo Scientific	E06-37_DLPFC_PRIDE	PXD007160	PRIDE	PXD007160	http://www.ebi.ac.uk/pride/archive/projects/PXD007160	Protein Identification and Quantification	syn10239444	Sage Bionetworks	doi:10.7303/syn10239444	https://dx.doi.org/10.7303/syn10239444	Frontal Cortex, Brodmann Area 9	Alzheimers Disease/Parkinson's disease
OS99-30_DLPFC	Tandem mass tag (TMT) peptide labeling	Electrostatic repulsion-hydrophilic interaction chromatography (ERLIC) fractionation	LC-MS/MS and TMT data acquisition on an Orbitrap Fusion Mass Spectrometer	Orbitrap Fusion	Thermo Scientific	OS99-30_DLPFC_PRIDE	PXD007160	PRIDE	PXD007160	http://www.ebi.ac.uk/pride/archive/projects/PXD007160	Protein Identification and Quantification	syn10239444	Sage Bionetworks	doi:10.7303/syn10239444	https://dx.doi.org/10.7303/syn10239444	Frontal Cortex, Brodmann Area 9	Alzheimers Disease/Parkinson's disease
E05-179_DLPFC	Tandem mass tag (TMT) peptide labeling	Electrostatic repulsion-hydrophilic interaction chromatography (ERLIC) fractionation	LC-MS/MS and TMT data acquisition on an Orbitrap Fusion Mass Spectrometer	Orbitrap Fusion	Thermo Scientific	E05-179_DLPFC_PRIDE	PXD007160	PRIDE	PXD007160	http://www.ebi.ac.uk/pride/archive/projects/PXD007160	Protein Identification and Quantification	syn10239444	Sage Bionetworks	doi:10.7303/syn10239444	https://dx.doi.org/10.7303/syn10239444	Frontal Cortex, Brodmann Area 9	Alzheimers Disease/Parkinson's disease
E05-132_DLPFC	Tandem mass tag (TMT) peptide labeling	Electrostatic repulsion-hydrophilic interaction chromatography (ERLIC) fractionation	LC-MS/MS and TMT data acquisition on an Orbitrap Fusion Mass Spectrometer	Orbitrap Fusion	Thermo Scientific	E05-132_DLPFC_PRIDE	PXD007160	PRIDE	PXD007160	http://www.ebi.ac.uk/pride/archive/projects/PXD007160	Protein Identification and Quantification	syn10239444	Sage Bionetworks	doi:10.7303/syn10239444	https://dx.doi.org/10.7303/syn10239444	Frontal Cortex, Brodmann Area 9	Alzheimers Disease/Parkinson's disease
OS00-28_DLPFC	Tandem mass tag (TMT) peptide labeling	Electrostatic repulsion-hydrophilic interaction chromatography (ERLIC) fractionation	LC-MS/MS and TMT data acquisition on an Orbitrap Fusion Mass Spectrometer	Orbitrap Fusion	Thermo Scientific	OS00-28_DLPFC_PRIDE	PXD007160	PRIDE	PXD007160	http://www.ebi.ac.uk/pride/archive/projects/PXD007160	Protein Identification and Quantification	syn10239444	Sage Bionetworks	doi:10.7303/syn10239444	https://dx.doi.org/10.7303/syn10239444	Frontal Cortex, Brodmann Area 9	Alzheimers Disease/Parkinson's disease
E04-68_DLPFC	Tandem mass tag (TMT) peptide labeling	Electrostatic repulsion-hydrophilic interaction chromatography (ERLIC) fractionation	LC-MS/MS and TMT data acquisition on an Orbitrap Fusion Mass Spectrometer	Orbitrap Fusion	Thermo Scientific	E04-68_DLPFC_PRIDE	PXD007160	PRIDE	PXD007160	http://www.ebi.ac.uk/pride/archive/projects/PXD007160	Protein Identification and Quantification	syn10239444	Sage Bionetworks	doi:10.7303/syn10239444	https://dx.doi.org/10.7303/syn10239444	Frontal Cortex, Brodmann Area 9	Alzheimers Disease/Parkinson's disease
E06-15_DLPFC	Tandem mass tag (TMT) peptide labeling	Electrostatic repulsion-hydrophilic interaction chromatography (ERLIC) fractionation	LC-MS/MS and TMT data acquisition on an Orbitrap Fusion Mass Spectrometer	Orbitrap Fusion	Thermo Scientific	E06-15_DLPFC_PRIDE	PXD007160	PRIDE	PXD007160	http://www.ebi.ac.uk/pride/archive/projects/PXD007160	Protein Identification and Quantification	syn10239444	Sage Bionetworks	doi:10.7303/syn10239444	https://dx.doi.org/10.7303/syn10239444	Frontal Cortex, Brodmann Area 9	Alzheimers Disease/Parkinson's disease
E06-13_DLPFC	Tandem mass tag (TMT) peptide labeling	Electrostatic repulsion-hydrophilic interaction chromatography (ERLIC) fractionation	LC-MS/MS and TMT data acquisition on an Orbitrap Fusion Mass Spectrometer	Orbitrap Fusion	Thermo Scientific	E06-13_DLPFC_PRIDE	PXD007160	PRIDE	PXD007160	http://www.ebi.ac.uk/pride/archive/projects/PXD007160	Protein Identification and Quantification	syn10239444	Sage Bionetworks	doi:10.7303/syn10239444	https://dx.doi.org/10.7303/syn10239444	Frontal Cortex, Brodmann Area 9	Alzheimers Disease/Parkinson's disease
E04-49_DLPFC	Tandem mass tag (TMT) peptide labeling	Electrostatic repulsion-hydrophilic interaction chromatography (ERLIC) fractionation	LC-MS/MS and TMT data acquisition on an Orbitrap Fusion Mass Spectrometer	Orbitrap Fusion	Thermo Scientific	E04-49_DLPFC_PRIDE	PXD007160	PRIDE	PXD007160	http://www.ebi.ac.uk/pride/archive/projects/PXD007160	Protein Identification and Quantification	syn10239444	Sage Bionetworks	doi:10.7303/syn10239444	https://dx.doi.org/10.7303/syn10239444	Frontal Cortex, Brodmann Area 9	Alzheimers Disease/Parkinson's disease
E08-53_AGC	Tandem mass tag (TMT) peptide labeling	Electrostatic repulsion-hydrophilic interaction chromatography (ERLIC) fractionation	LC-MS/MS and TMT data acquisition on an Orbitrap Fusion Mass Spectrometer	Orbitrap Fusion	Thermo Scientific	E08-53_AGC_PRIDE	PXD007160	PRIDE	PXD007160	http://www.ebi.ac.uk/pride/archive/projects/PXD007160	Protein Identification and Quantification	syn10239444	Sage Bionetworks	doi:10.7303/syn10239444	https://dx.doi.org/10.7303/syn10239444	Cingulate, Brodmann Area 24	Alzheimers Disease
OS00-12_AGC	Tandem mass tag (TMT) peptide labeling	Electrostatic repulsion-hydrophilic interaction chromatography (ERLIC) fractionation	LC-MS/MS and TMT data acquisition on an Orbitrap Fusion Mass Spectrometer	Orbitrap Fusion	Thermo Scientific	OS00-12_AGC_PRIDE	PXD007160	PRIDE	PXD007160	http://www.ebi.ac.uk/pride/archive/projects/PXD007160	Protein Identification and Quantification	syn10239444	Sage Bionetworks	doi:10.7303/syn10239444	https://dx.doi.org/10.7303/syn10239444	Cingulate, Brodmann Area 24	Alzheimers Disease
OS00-32_AGC	Tandem mass tag (TMT) peptide labeling	Electrostatic repulsion-hydrophilic interaction chromatography (ERLIC) fractionation	LC-MS/MS and TMT data acquisition on an Orbitrap Fusion Mass Spectrometer	Orbitrap Fusion	Thermo Scientific	OS00-32_AGC_PRIDE	PXD007160	PRIDE	PXD007160	http://www.ebi.ac.uk/pride/archive/projects/PXD007160	Protein Identification and Quantification	syn10239444	Sage Bionetworks	doi:10.7303/syn10239444	https://dx.doi.org/10.7303/syn10239444	Cingulate, Brodmann Area 24	Alzheimers Disease
OS03-163_AGC	Tandem mass tag (TMT) peptide labeling	Electrostatic repulsion-hydrophilic interaction chromatography (ERLIC) fractionation	LC-MS/MS and TMT data acquisition on an Orbitrap Fusion Mass Spectrometer	Orbitrap Fusion	Thermo Scientific	OS03-163_AGC_PRIDE	PXD007160	PRIDE	PXD007160	http://www.ebi.ac.uk/pride/archive/projects/PXD007160	Protein Identification and Quantification	syn10239444	Sage Bionetworks	doi:10.7303/syn10239444	https://dx.doi.org/10.7303/syn10239444	Cingulate, Brodmann Area 24	Alzheimers Disease
E04-186_AGC	Tandem mass tag (TMT) peptide labeling	Electrostatic repulsion-hydrophilic interaction chromatography (ERLIC) fractionation	LC-MS/MS and TMT data acquisition on an Orbitrap Fusion Mass Spectrometer	Orbitrap Fusion	Thermo Scientific	E04-186_AGC_PRIDE	PXD007160	PRIDE	PXD007160	http://www.ebi.ac.uk/pride/archive/projects/PXD007160	Protein Identification and Quantification	syn10239444	Sage Bionetworks	doi:10.7303/syn10239444	https://dx.doi.org/10.7303/syn10239444	Cingulate, Brodmann Area 24	Alzheimers Disease
E05-04_AGC	Tandem mass tag (TMT) peptide labeling	Electrostatic repulsion-hydrophilic interaction chromatography (ERLIC) fractionation	LC-MS/MS and TMT data acquisition on an Orbitrap Fusion Mass Spectrometer	Orbitrap Fusion	Thermo Scientific	E05-04_AGC_PRIDE	PXD007160	PRIDE	PXD007160	http://www.ebi.ac.uk/pride/archive/projects/PXD007160	Protein Identification and Quantification	syn10239444	Sage Bionetworks	doi:10.7303/syn10239444	https://dx.doi.org/10.7303/syn10239444	Cingulate, Brodmann Area 24	Alzheimers Disease
E06-155_AGC	Tandem mass tag (TMT) peptide labeling	Electrostatic repulsion-hydrophilic interaction chromatography (ERLIC) fractionation	LC-MS/MS and TMT data acquisition on an Orbitrap Fusion Mass Spectrometer	Orbitrap Fusion	Thermo Scientific	E06-155_AGC_PRIDE	PXD007160	PRIDE	PXD007160	http://www.ebi.ac.uk/pride/archive/projects/PXD007160	Protein Identification and Quantification	syn10239444	Sage Bionetworks	doi:10.7303/syn10239444	https://dx.doi.org/10.7303/syn10239444	Cingulate, Brodmann Area 24	Alzheimers Disease
E05-87_AGC	Tandem mass tag (TMT) peptide labeling	Electrostatic repulsion-hydrophilic interaction chromatography (ERLIC) fractionation	LC-MS/MS and TMT data acquisition on an Orbitrap Fusion Mass Spectrometer	Orbitrap Fusion	Thermo Scientific	E05-87_AGC_PRIDE	PXD007160	PRIDE	PXD007160	http://www.ebi.ac.uk/pride/archive/projects/PXD007160	Protein Identification and Quantification	syn10239444	Sage Bionetworks	doi:10.7303/syn10239444	https://dx.doi.org/10.7303/syn10239444	Cingulate, Brodmann Area 24	Alzheimers Disease
OS00-11_AGC	Tandem mass tag (TMT) peptide labeling	Electrostatic repulsion-hydrophilic interaction chromatography (ERLIC) fractionation	LC-MS/MS and TMT data acquisition on an Orbitrap Fusion Mass Spectrometer	Orbitrap Fusion	Thermo Scientific	OS00-11_AGC_PRIDE	PXD007160	PRIDE	PXD007160	http://www.ebi.ac.uk/pride/archive/projects/PXD007160	Protein Identification and Quantification	syn10239444	Sage Bionetworks	doi:10.7303/syn10239444	https://dx.doi.org/10.7303/syn10239444	Cingulate, Brodmann Area 24	Alzheimers Disease
OS98-11_AGC	Tandem mass tag (TMT) peptide labeling	Electrostatic repulsion-hydrophilic interaction chromatography (ERLIC) fractionation	LC-MS/MS and TMT data acquisition on an Orbitrap Fusion Mass Spectrometer	Orbitrap Fusion	Thermo Scientific	OS98-11_AGC_PRIDE	PXD007160	PRIDE	PXD007160	http://www.ebi.ac.uk/pride/archive/projects/PXD007160	Protein Identification and Quantification	syn10239444	Sage Bionetworks	doi:10.7303/syn10239444	https://dx.doi.org/10.7303/syn10239444	Cingulate, Brodmann Area 24	Alzheimers Disease
E05-130_AGC	Tandem mass tag (TMT) peptide labeling	Electrostatic repulsion-hydrophilic interaction chromatography (ERLIC) fractionation	LC-MS/MS and TMT data acquisition on an Orbitrap Fusion Mass Spectrometer	Orbitrap Fusion	Thermo Scientific	E05-130_AGC_PRIDE	PXD007160	PRIDE	PXD007160	http://www.ebi.ac.uk/pride/archive/projects/PXD007160	Protein Identification and Quantification	syn10239444	Sage Bionetworks	doi:10.7303/syn10239444	https://dx.doi.org/10.7303/syn10239444	Cingulate, Brodmann Area 24	Control
E06-41_AGC	Tandem mass tag (TMT) peptide labeling	Electrostatic repulsion-hydrophilic interaction chromatography (ERLIC) fractionation	LC-MS/MS and TMT data acquisition on an Orbitrap Fusion Mass Spectrometer	Orbitrap Fusion	Thermo Scientific	E06-41_AGC_PRIDE	PXD007160	PRIDE	PXD007160	http://www.ebi.ac.uk/pride/archive/projects/PXD007160	Protein Identification and Quantification	syn10239444	Sage Bionetworks	doi:10.7303/syn10239444	https://dx.doi.org/10.7303/syn10239444	Cingulate, Brodmann Area 24	Control
A86-46_AGC	Tandem mass tag (TMT) peptide labeling	Electrostatic repulsion-hydrophilic interaction chromatography (ERLIC) fractionation	LC-MS/MS and TMT data acquisition on an Orbitrap Fusion Mass Spectrometer	Orbitrap Fusion	Thermo Scientific	A86-46_AGC_PRIDE	PXD007160	PRIDE	PXD007160	http://www.ebi.ac.uk/pride/archive/projects/PXD007160	Protein Identification and Quantification	syn10239444	Sage Bionetworks	doi:10.7303/syn10239444	https://dx.doi.org/10.7303/syn10239444	Cingulate, Brodmann Area 24	Control
OS03-299_AGC	Tandem mass tag (TMT) peptide labeling	Electrostatic repulsion-hydrophilic interaction chromatography (ERLIC) fractionation	LC-MS/MS and TMT data acquisition on an Orbitrap Fusion Mass Spectrometer	Orbitrap Fusion	Thermo Scientific	OS03-299_AGC_PRIDE	PXD007160	PRIDE	PXD007160	http://www.ebi.ac.uk/pride/archive/projects/PXD007160	Protein Identification and Quantification	syn10239444	Sage Bionetworks	doi:10.7303/syn10239444	https://dx.doi.org/10.7303/syn10239444	Cingulate, Brodmann Area 24	Control
A93-03_AGC	Tandem mass tag (TMT) peptide labeling	Electrostatic repulsion-hydrophilic interaction chromatography (ERLIC) fractionation	LC-MS/MS and TMT data acquisition on an Orbitrap Fusion Mass Spectrometer	Orbitrap Fusion	Thermo Scientific	A93-03_AGC_PRIDE	PXD007160	PRIDE	PXD007160	http://www.ebi.ac.uk/pride/archive/projects/PXD007160	Protein Identification and Quantification	syn10239444	Sage Bionetworks	doi:10.7303/syn10239444	https://dx.doi.org/10.7303/syn10239444	Cingulate, Brodmann Area 24	Control
OS02-35_AGC	Tandem mass tag (TMT) peptide labeling	Electrostatic repulsion-hydrophilic interaction chromatography (ERLIC) fractionation	LC-MS/MS and TMT data acquisition on an Orbitrap Fusion Mass Spectrometer	Orbitrap Fusion	Thermo Scientific	OS02-35_AGC_PRIDE	PXD007160	PRIDE	PXD007160	http://www.ebi.ac.uk/pride/archive/projects/PXD007160	Protein Identification and Quantification	syn10239444	Sage Bionetworks	doi:10.7303/syn10239444	https://dx.doi.org/10.7303/syn10239444	Cingulate, Brodmann Area 24	Control
E08-101_AGC	Tandem mass tag (TMT) peptide labeling	Electrostatic repulsion-hydrophilic interaction chromatography (ERLIC) fractionation	LC-MS/MS and TMT data acquisition on an Orbitrap Fusion Mass Spectrometer	Orbitrap Fusion	Thermo Scientific	E08-101_AGC_PRIDE	PXD007160	PRIDE	PXD007160	http://www.ebi.ac.uk/pride/archive/projects/PXD007160	Protein Identification and Quantification	syn10239444	Sage Bionetworks	doi:10.7303/syn10239444	https://dx.doi.org/10.7303/syn10239444	Cingulate, Brodmann Area 24	Control
A87-50_AGC	Tandem mass tag (TMT) peptide labeling	Electrostatic repulsion-hydrophilic interaction chromatography (ERLIC) fractionation	LC-MS/MS and TMT data acquisition on an Orbitrap Fusion Mass Spectrometer	Orbitrap Fusion	Thermo Scientific	A87-50_AGC_PRIDE	PXD007160	PRIDE	PXD007160	http://www.ebi.ac.uk/pride/archive/projects/PXD007160	Protein Identification and Quantification	syn10239444	Sage Bionetworks	doi:10.7303/syn10239444	https://dx.doi.org/10.7303/syn10239444	Cingulate, Brodmann Area 24	Control
OS00-06_AGC	Tandem mass tag (TMT) peptide labeling	Electrostatic repulsion-hydrophilic interaction chromatography (ERLIC) fractionation	LC-MS/MS and TMT data acquisition on an Orbitrap Fusion Mass Spectrometer	Orbitrap Fusion	Thermo Scientific	OS00-06_AGC_PRIDE	PXD007160	PRIDE	PXD007160	http://www.ebi.ac.uk/pride/archive/projects/PXD007160	Protein Identification and Quantification	syn10239444	Sage Bionetworks	doi:10.7303/syn10239444	https://dx.doi.org/10.7303/syn10239444	Cingulate, Brodmann Area 24	Control
E08-145_AGC	Tandem mass tag (TMT) peptide labeling	Electrostatic repulsion-hydrophilic interaction chromatography (ERLIC) fractionation	LC-MS/MS and TMT data acquisition on an Orbitrap Fusion Mass Spectrometer	Orbitrap Fusion	Thermo Scientific	E08-145_AGC_PRIDE	PXD007160	PRIDE	PXD007160	http://www.ebi.ac.uk/pride/archive/projects/PXD007160	Protein Identification and Quantification	syn10239444	Sage Bionetworks	doi:10.7303/syn10239444	https://dx.doi.org/10.7303/syn10239444	Cingulate, Brodmann Area 24	Control
OS01-70_AGC	Tandem mass tag (TMT) peptide labeling	Electrostatic repulsion-hydrophilic interaction chromatography (ERLIC) fractionation	LC-MS/MS and TMT data acquisition on an Orbitrap Fusion Mass Spectrometer	Orbitrap Fusion	Thermo Scientific	OS01-70_AGC_PRIDE	PXD007160	PRIDE	PXD007160	http://www.ebi.ac.uk/pride/archive/projects/PXD007160	Protein Identification and Quantification	syn10239444	Sage Bionetworks	doi:10.7303/syn10239444	https://dx.doi.org/10.7303/syn10239444	Cingulate, Brodmann Area 24	Parkinson's disease
OS97-53_AGC	Tandem mass tag (TMT) peptide labeling	Electrostatic repulsion-hydrophilic interaction chromatography (ERLIC) fractionation	LC-MS/MS and TMT data acquisition on an Orbitrap Fusion Mass Spectrometer	Orbitrap Fusion	Thermo Scientific	OS97-53_AGC_PRIDE	PXD007160	PRIDE	PXD007160	http://www.ebi.ac.uk/pride/archive/projects/PXD007160	Protein Identification and Quantification	syn10239444	Sage Bionetworks	doi:10.7303/syn10239444	https://dx.doi.org/10.7303/syn10239444	Cingulate, Brodmann Area 24	Parkinson's disease
OS00-18_AGC	Tandem mass tag (TMT) peptide labeling	Electrostatic repulsion-hydrophilic interaction chromatography (ERLIC) fractionation	LC-MS/MS and TMT data acquisition on an Orbitrap Fusion Mass Spectrometer	Orbitrap Fusion	Thermo Scientific	OS00-18_AGC_PRIDE	PXD007160	PRIDE	PXD007160	http://www.ebi.ac.uk/pride/archive/projects/PXD007160	Protein Identification and Quantification	syn10239444	Sage Bionetworks	doi:10.7303/syn10239444	https://dx.doi.org/10.7303/syn10239444	Cingulate, Brodmann Area 24	Parkinson's disease
OS97-10_AGC	Tandem mass tag (TMT) peptide labeling	Electrostatic repulsion-hydrophilic interaction chromatography (ERLIC) fractionation	LC-MS/MS and TMT data acquisition on an Orbitrap Fusion Mass Spectrometer	Orbitrap Fusion	Thermo Scientific	OS97-10_AGC_PRIDE	PXD007160	PRIDE	PXD007160	http://www.ebi.ac.uk/pride/archive/projects/PXD007160	Protein Identification and Quantification	syn10239444	Sage Bionetworks	doi:10.7303/syn10239444	https://dx.doi.org/10.7303/syn10239444	Cingulate, Brodmann Area 24	Parkinson's disease
E04-152_AGC	Tandem mass tag (TMT) peptide labeling	Electrostatic repulsion-hydrophilic interaction chromatography (ERLIC) fractionation	LC-MS/MS and TMT data acquisition on an Orbitrap Fusion Mass Spectrometer	Orbitrap Fusion	Thermo Scientific	E04-152_AGC_PRIDE	PXD007160	PRIDE	PXD007160	http://www.ebi.ac.uk/pride/archive/projects/PXD007160	Protein Identification and Quantification	syn10239444	Sage Bionetworks	doi:10.7303/syn10239444	https://dx.doi.org/10.7303/syn10239444	Cingulate, Brodmann Area 24	Parkinson's disease
OS99-26_AGC	Tandem mass tag (TMT) peptide labeling	Electrostatic repulsion-hydrophilic interaction chromatography (ERLIC) fractionation	LC-MS/MS and TMT data acquisition on an Orbitrap Fusion Mass Spectrometer	Orbitrap Fusion	Thermo Scientific	OS99-26_AGC_PRIDE	PXD007160	PRIDE	PXD007160	http://www.ebi.ac.uk/pride/archive/projects/PXD007160	Protein Identification and Quantification	syn10239444	Sage Bionetworks	doi:10.7303/syn10239444	https://dx.doi.org/10.7303/syn10239444	Cingulate, Brodmann Area 24	Parkinson's disease
OS02-207_AGC	Tandem mass tag (TMT) peptide labeling	Electrostatic repulsion-hydrophilic interaction chromatography (ERLIC) fractionation	LC-MS/MS and TMT data acquisition on an Orbitrap Fusion Mass Spectrometer	Orbitrap Fusion	Thermo Scientific	OS02-207_AGC_PRIDE	PXD007160	PRIDE	PXD007160	http://www.ebi.ac.uk/pride/archive/projects/PXD007160	Protein Identification and Quantification	syn10239444	Sage Bionetworks	doi:10.7303/syn10239444	https://dx.doi.org/10.7303/syn10239444	Cingulate, Brodmann Area 24	Parkinson's disease
OS03-396_AGC	Tandem mass tag (TMT) peptide labeling	Electrostatic repulsion-hydrophilic interaction chromatography (ERLIC) fractionation	LC-MS/MS and TMT data acquisition on an Orbitrap Fusion Mass Spectrometer	Orbitrap Fusion	Thermo Scientific	OS03-396_AGC_PRIDE	PXD007160	PRIDE	PXD007160	http://www.ebi.ac.uk/pride/archive/projects/PXD007160	Protein Identification and Quantification	syn10239444	Sage Bionetworks	doi:10.7303/syn10239444	https://dx.doi.org/10.7303/syn10239444	Cingulate, Brodmann Area 24	Parkinson's disease
OS02-66_AGC	Tandem mass tag (TMT) peptide labeling	Electrostatic repulsion-hydrophilic interaction chromatography (ERLIC) fractionation	LC-MS/MS and TMT data acquisition on an Orbitrap Fusion Mass Spectrometer	Orbitrap Fusion	Thermo Scientific	OS02-66_AGC_PRIDE	PXD007160	PRIDE	PXD007160	http://www.ebi.ac.uk/pride/archive/projects/PXD007160	Protein Identification and Quantification	syn10239444	Sage Bionetworks	doi:10.7303/syn10239444	https://dx.doi.org/10.7303/syn10239444	Cingulate, Brodmann Area 24	Parkinson's disease
OS02-208_AGC	Tandem mass tag (TMT) peptide labeling	Electrostatic repulsion-hydrophilic interaction chromatography (ERLIC) fractionation	LC-MS/MS and TMT data acquisition on an Orbitrap Fusion Mass Spectrometer	Orbitrap Fusion	Thermo Scientific	OS02-208_AGC_PRIDE	PXD007160	PRIDE	PXD007160	http://www.ebi.ac.uk/pride/archive/projects/PXD007160	Protein Identification and Quantification	syn10239444	Sage Bionetworks	doi:10.7303/syn10239444	https://dx.doi.org/10.7303/syn10239444	Cingulate, Brodmann Area 24	Parkinson's disease
E06-128_AGC	Tandem mass tag (TMT) peptide labeling	Electrostatic repulsion-hydrophilic interaction chromatography (ERLIC) fractionation	LC-MS/MS and TMT data acquisition on an Orbitrap Fusion Mass Spectrometer	Orbitrap Fusion	Thermo Scientific	E06-128_AGC_PRIDE	PXD007160	PRIDE	PXD007160	http://www.ebi.ac.uk/pride/archive/projects/PXD007160	Protein Identification and Quantification	syn10239444	Sage Bionetworks	doi:10.7303/syn10239444	https://dx.doi.org/10.7303/syn10239444	Cingulate, Brodmann Area 24	Alzheimers Disease/Parkinson's disease
E06-37_AGC	Tandem mass tag (TMT) peptide labeling	Electrostatic repulsion-hydrophilic interaction chromatography (ERLIC) fractionation	LC-MS/MS and TMT data acquisition on an Orbitrap Fusion Mass Spectrometer	Orbitrap Fusion	Thermo Scientific	E06-37_AGC_PRIDE	PXD007160	PRIDE	PXD007160	http://www.ebi.ac.uk/pride/archive/projects/PXD007160	Protein Identification and Quantification	syn10239444	Sage Bionetworks	doi:10.7303/syn10239444	https://dx.doi.org/10.7303/syn10239444	Cingulate, Brodmann Area 24	Alzheimers Disease/Parkinson's disease
OS99-30_AGC	Tandem mass tag (TMT) peptide labeling	Electrostatic repulsion-hydrophilic interaction chromatography (ERLIC) fractionation	LC-MS/MS and TMT data acquisition on an Orbitrap Fusion Mass Spectrometer	Orbitrap Fusion	Thermo Scientific	OS99-30_AGC_PRIDE	PXD007160	PRIDE	PXD007160	http://www.ebi.ac.uk/pride/archive/projects/PXD007160	Protein Identification and Quantification	syn10239444	Sage Bionetworks	doi:10.7303/syn10239444	https://dx.doi.org/10.7303/syn10239444	Cingulate, Brodmann Area 24	Alzheimers Disease/Parkinson's disease
E05-179_AGC	Tandem mass tag (TMT) peptide labeling	Electrostatic repulsion-hydrophilic interaction chromatography (ERLIC) fractionation	LC-MS/MS and TMT data acquisition on an Orbitrap Fusion Mass Spectrometer	Orbitrap Fusion	Thermo Scientific	E05-179_AGC_PRIDE	PXD007160	PRIDE	PXD007160	http://www.ebi.ac.uk/pride/archive/projects/PXD007160	Protein Identification and Quantification	syn10239444	Sage Bionetworks	doi:10.7303/syn10239444	https://dx.doi.org/10.7303/syn10239444	Cingulate, Brodmann Area 24	Alzheimers Disease/Parkinson's disease
E05-132_AGC	Tandem mass tag (TMT) peptide labeling	Electrostatic repulsion-hydrophilic interaction chromatography (ERLIC) fractionation	LC-MS/MS and TMT data acquisition on an Orbitrap Fusion Mass Spectrometer	Orbitrap Fusion	Thermo Scientific	E05-132_AGC_PRIDE	PXD007160	PRIDE	PXD007160	http://www.ebi.ac.uk/pride/archive/projects/PXD007160	Protein Identification and Quantification	syn10239444	Sage Bionetworks	doi:10.7303/syn10239444	https://dx.doi.org/10.7303/syn10239444	Cingulate, Brodmann Area 24	Alzheimers Disease/Parkinson's disease
OS00-28_AGC	Tandem mass tag (TMT) peptide labeling	Electrostatic repulsion-hydrophilic interaction chromatography (ERLIC) fractionation	LC-MS/MS and TMT data acquisition on an Orbitrap Fusion Mass Spectrometer	Orbitrap Fusion	Thermo Scientific	OS00-28_AGC_PRIDE	PXD007160	PRIDE	PXD007160	http://www.ebi.ac.uk/pride/archive/projects/PXD007160	Protein Identification and Quantification	syn10239444	Sage Bionetworks	doi:10.7303/syn10239444	https://dx.doi.org/10.7303/syn10239444	Cingulate, Brodmann Area 24	Alzheimers Disease/Parkinson's disease
E04-68_AGC	Tandem mass tag (TMT) peptide labeling	Electrostatic repulsion-hydrophilic interaction chromatography (ERLIC) fractionation	LC-MS/MS and TMT data acquisition on an Orbitrap Fusion Mass Spectrometer	Orbitrap Fusion	Thermo Scientific	E04-68_AGC_PRIDE	PXD007160	PRIDE	PXD007160	http://www.ebi.ac.uk/pride/archive/projects/PXD007160	Protein Identification and Quantification	syn10239444	Sage Bionetworks	doi:10.7303/syn10239444	https://dx.doi.org/10.7303/syn10239444	Cingulate, Brodmann Area 24	Alzheimers Disease/Parkinson's disease
E06-15_AGC	Tandem mass tag (TMT) peptide labeling	Electrostatic repulsion-hydrophilic interaction chromatography (ERLIC) fractionation	LC-MS/MS and TMT data acquisition on an Orbitrap Fusion Mass Spectrometer	Orbitrap Fusion	Thermo Scientific	E06-15_AGC_PRIDE	PXD007160	PRIDE	PXD007160	http://www.ebi.ac.uk/pride/archive/projects/PXD007160	Protein Identification and Quantification	syn10239444	Sage Bionetworks	doi:10.7303/syn10239444	https://dx.doi.org/10.7303/syn10239444	Cingulate, Brodmann Area 24	Alzheimers Disease/Parkinson's disease
E06-13_AGC	Tandem mass tag (TMT) peptide labeling	Electrostatic repulsion-hydrophilic interaction chromatography (ERLIC) fractionation	LC-MS/MS and TMT data acquisition on an Orbitrap Fusion Mass Spectrometer	Orbitrap Fusion	Thermo Scientific	E06-13_AGC_PRIDE	PXD007160	PRIDE	PXD007160	http://www.ebi.ac.uk/pride/archive/projects/PXD007160	Protein Identification and Quantification	syn10239444	Sage Bionetworks	doi:10.7303/syn10239444	https://dx.doi.org/10.7303/syn10239444	Cingulate, Brodmann Area 24	Alzheimers Disease/Parkinson's disease
E04-49_AGC	Tandem mass tag (TMT) peptide labeling	Electrostatic repulsion-hydrophilic interaction chromatography (ERLIC) fractionation	LC-MS/MS and TMT data acquisition on an Orbitrap Fusion Mass Spectrometer	Orbitrap Fusion	Thermo Scientific	E04-49_AGC_PRIDE	PXD007160	PRIDE	PXD007160	http://www.ebi.ac.uk/pride/archive/projects/PXD007160	Protein Identification and Quantification	syn10239444	Sage Bionetworks	doi:10.7303/syn10239444	https://dx.doi.org/10.7303/syn10239444	Cingulate, Brodmann Area 24	Alzheimers Disease/Parkinson's disease
