# Supplementary material for: Global quantitative analysis of the human brain proteome in Alzheimer’s and Parkinson’s Disease
Source: Sci Data. 2018 Mar 13;5:180036. doi: 10.1038/sdata.2018.36 (PMC5848788; doi:10.1038/sdata.2018.36)
Supplement: Supplementary Table 3 [file sdata201836-s3.xlsx]

## Sheet: original
Gene	Gene name	Sample	Value	Unit
ENSG00000000003	TSPAN6	adipose tissue	31.5	TPM
ENSG00000000003	TSPAN6	adrenal gland	26.5	TPM
ENSG00000000003	TSPAN6	appendix	9.5	TPM
ENSG00000000003	TSPAN6	bone marrow	0.7	TPM
ENSG00000000003	TSPAN6	breast	53	TPM
ENSG00000000003	TSPAN6	cerebral cortex	18.5	TPM
ENSG00000000003	TSPAN6	cervix, uterine	53.9	TPM
ENSG00000000003	TSPAN6	colon	49.4	TPM
ENSG00000000003	TSPAN6	duodenum	27.9	TPM
ENSG00000000003	TSPAN6	endometrium	38.3	TPM
ENSG00000000003	TSPAN6	epididymis	32.7	TPM
ENSG00000000003	TSPAN6	esophagus	49.9	TPM
ENSG00000000003	TSPAN6	fallopian tube	101	TPM
ENSG00000000003	TSPAN6	gallbladder	40.4	TPM
ENSG00000000003	TSPAN6	heart muscle	5.9	TPM
ENSG00000000003	TSPAN6	kidney	61.9	TPM
ENSG00000000003	TSPAN6	liver	56.9	TPM
ENSG00000000003	TSPAN6	lung	19.4	TPM
ENSG00000000003	TSPAN6	lymph node	4.9	TPM
ENSG00000000003	TSPAN6	ovary	71.6	TPM
ENSG00000000003	TSPAN6	pancreas	6	TPM
ENSG00000000003	TSPAN6	parathyroid gland	79.1	TPM
ENSG00000000003	TSPAN6	placenta	43.5	TPM
ENSG00000000003	TSPAN6	prostate	50.7	TPM
ENSG00000000003	TSPAN6	rectum	59.7	TPM
ENSG00000000003	TSPAN6	salivary gland	34.2	TPM
ENSG00000000003	TSPAN6	seminal vesicle	24	TPM
ENSG00000000003	TSPAN6	skeletal muscle	1.6	TPM
ENSG00000000003	TSPAN6	skin	7.9	TPM
ENSG00000000003	TSPAN6	small intestine	19.2	TPM
ENSG00000000003	TSPAN6	smooth muscle	18	TPM
ENSG00000000003	TSPAN6	spleen	14.6	TPM
ENSG00000000003	TSPAN6	stomach	21	TPM
ENSG00000000003	TSPAN6	testis	84.4	TPM
ENSG00000000003	TSPAN6	thyroid gland	53	TPM
ENSG00000000003	TSPAN6	tonsil	10.7	TPM
ENSG00000000003	TSPAN6	urinary bladder	57.3	TPM
ENSG00000000005	TNMD	adipose tissue	10.1	TPM
ENSG00000000005	TNMD	adrenal gland	0.2	TPM
ENSG00000000005	TNMD	appendix	0.8	TPM
ENSG00000000005	TNMD	bone marrow	0	TPM
ENSG00000000005	TNMD	breast	4.3	TPM
ENSG00000000005	TNMD	cerebral cortex	0	TPM
ENSG00000000005	TNMD	cervix, uterine	0.8	TPM
ENSG00000000005	TNMD	colon	0.7	TPM
ENSG00000000005	TNMD	duodenum	0	TPM
ENSG00000000005	TNMD	endometrium	0.4	TPM
ENSG00000000005	TNMD	epididymis	0.2	TPM
ENSG00000000005	TNMD	esophagus	0.3	TPM
ENSG00000000005	TNMD	fallopian tube	0.3	TPM
ENSG00000000005	TNMD	gallbladder	0.7	TPM
ENSG00000000005	TNMD	heart muscle	0.5	TPM
ENSG00000000005	TNMD	kidney	0.7	TPM
ENSG00000000005	TNMD	liver	0	TPM
ENSG00000000005	TNMD	lung	0.1	TPM
ENSG00000000005	TNMD	lymph node	0.1	TPM
ENSG00000000005	TNMD	ovary	2.2	TPM
ENSG00000000005	TNMD	pancreas	0	TPM
ENSG00000000005	TNMD	parathyroid gland	0	TPM
ENSG00000000005	TNMD	placenta	3.1	TPM
ENSG00000000005	TNMD	prostate	2	TPM
ENSG00000000005	TNMD	rectum	0.5	TPM
ENSG00000000005	TNMD	salivary gland	0.1	TPM
ENSG00000000005	TNMD	seminal vesicle	32.9	TPM
ENSG00000000005	TNMD	skeletal muscle	0	TPM
ENSG00000000005	TNMD	skin	0.3	TPM
ENSG00000000005	TNMD	small intestine	0.1	TPM
ENSG00000000005	TNMD	smooth muscle	0.9	TPM
ENSG00000000005	TNMD	spleen	0.2	TPM
ENSG00000000005	TNMD	stomach	0	TPM
ENSG00000000005	TNMD	testis	0.3	TPM
ENSG00000000005	TNMD	thyroid gland	0.1	TPM
ENSG00000000005	TNMD	tonsil	0.1	TPM
ENSG00000000005	TNMD	urinary bladder	0.2	TPM
ENSG00000000419	DPM1	adipose tissue	45.4	TPM
ENSG00000000419	DPM1	adrenal gland	70	TPM
ENSG00000000419	DPM1	appendix	47.5	TPM
ENSG00000000419	DPM1	bone marrow	36.4	TPM
ENSG00000000419	DPM1	breast	52.3	TPM
ENSG00000000419	DPM1	cerebral cortex	37.1	TPM
ENSG00000000419	DPM1	cervix, uterine	46.8	TPM
ENSG00000000419	DPM1	colon	38.5	TPM
ENSG00000000419	DPM1	duodenum	37.9	TPM
ENSG00000000419	DPM1	endometrium	64.3	TPM
ENSG00000000419	DPM1	epididymis	56.8	TPM
ENSG00000000419	DPM1	esophagus	49.2	TPM
ENSG00000000419	DPM1	fallopian tube	51.7	TPM
ENSG00000000419	DPM1	gallbladder	56.5	TPM
ENSG00000000419	DPM1	heart muscle	38	TPM
ENSG00000000419	DPM1	kidney	48.9	TPM
ENSG00000000419	DPM1	liver	31.7	TPM
ENSG00000000419	DPM1	lung	44.1	TPM
ENSG00000000419	DPM1	lymph node	64.3	TPM
ENSG00000000419	DPM1	ovary	47	TPM
ENSG00000000419	DPM1	pancreas	10.2	TPM
ENSG00000000419	DPM1	parathyroid gland	48.8	TPM
ENSG00000000419	DPM1	placenta	63.4	TPM
ENSG00000000419	DPM1	prostate	55.7	TPM
ENSG00000000419	DPM1	rectum	47.8	TPM
ENSG00000000419	DPM1	salivary gland	16.3	TPM
ENSG00000000419	DPM1	seminal vesicle	42	TPM
ENSG00000000419	DPM1	skeletal muscle	19.2	TPM
ENSG00000000419	DPM1	skin	40.6	TPM
ENSG00000000419	DPM1	small intestine	43.9	TPM
ENSG00000000419	DPM1	smooth muscle	53.7	TPM
ENSG00000000419	DPM1	spleen	51.2	TPM
ENSG00000000419	DPM1	stomach	34.6	TPM
ENSG00000000419	DPM1	testis	74.3	TPM
ENSG00000000419	DPM1	thyroid gland	80.6	TPM
ENSG00000000419	DPM1	tonsil	50.2	TPM
ENSG00000000419	DPM1	urinary bladder	50.6	TPM
ENSG00000000457	SCYL3	adipose tissue	5.7	TPM
ENSG00000000457	SCYL3	adrenal gland	7.7	TPM
ENSG00000000457	SCYL3	appendix	10.2	TPM
ENSG00000000457	SCYL3	bone marrow	2.6	TPM
ENSG00000000457	SCYL3	breast	13.8	TPM
ENSG00000000457	SCYL3	cerebral cortex	6.9	TPM
ENSG00000000457	SCYL3	cervix, uterine	10.2	TPM
ENSG00000000457	SCYL3	colon	8	TPM
ENSG00000000457	SCYL3	duodenum	7.9	TPM
ENSG00000000457	SCYL3	endometrium	12.1	TPM
ENSG00000000457	SCYL3	epididymis	10.2	TPM
ENSG00000000457	SCYL3	esophagus	8	TPM
ENSG00000000457	SCYL3	fallopian tube	10.6	TPM
ENSG00000000457	SCYL3	gallbladder	11.9	TPM
ENSG00000000457	SCYL3	heart muscle	3.5	TPM
ENSG00000000457	SCYL3	kidney	8.1	TPM
ENSG00000000457	SCYL3	liver	5.8	TPM
ENSG00000000457	SCYL3	lung	9.4	TPM
ENSG00000000457	SCYL3	lymph node	12.2	TPM
ENSG00000000457	SCYL3	ovary	9.6	TPM
ENSG00000000457	SCYL3	pancreas	1.3	TPM
ENSG00000000457	SCYL3	parathyroid gland	44	TPM
ENSG00000000457	SCYL3	placenta	11.5	TPM
ENSG00000000457	SCYL3	prostate	12	TPM
ENSG00000000457	SCYL3	rectum	10.8	TPM
ENSG00000000457	SCYL3	salivary gland	3.5	TPM
ENSG00000000457	SCYL3	seminal vesicle	9.3	TPM
ENSG00000000457	SCYL3	skeletal muscle	2.3	TPM
ENSG00000000457	SCYL3	skin	9.2	TPM
ENSG00000000457	SCYL3	small intestine	7.7	TPM
ENSG00000000457	SCYL3	smooth muscle	9.4	TPM
ENSG00000000457	SCYL3	spleen	10.7	TPM
ENSG00000000457	SCYL3	stomach	7.5	TPM
ENSG00000000457	SCYL3	testis	12.3	TPM
ENSG00000000457	SCYL3	thyroid gland	12.7	TPM
ENSG00000000457	SCYL3	tonsil	9.8	TPM
ENSG00000000457	SCYL3	urinary bladder	9.5	TPM
ENSG00000000460	C1orf112	adipose tissue	1	TPM
ENSG00000000460	C1orf112	adrenal gland	1.1	TPM
ENSG00000000460	C1orf112	appendix	2.6	TPM
ENSG00000000460	C1orf112	bone marrow	3.3	TPM
ENSG00000000460	C1orf112	breast	2.2	TPM
ENSG00000000460	C1orf112	cerebral cortex	1	TPM
ENSG00000000460	C1orf112	cervix, uterine	2.2	TPM
ENSG00000000460	C1orf112	colon	1.7	TPM
ENSG00000000460	C1orf112	duodenum	0.4	TPM
ENSG00000000460	C1orf112	endometrium	2.7	TPM
ENSG00000000460	C1orf112	epididymis	0.3	TPM
ENSG00000000460	C1orf112	esophagus	1.2	TPM
ENSG00000000460	C1orf112	fallopian tube	1.1	TPM
ENSG00000000460	C1orf112	gallbladder	0.8	TPM
ENSG00000000460	C1orf112	heart muscle	0.2	TPM
ENSG00000000460	C1orf112	kidney	0.6	TPM
ENSG00000000460	C1orf112	liver	1	TPM
ENSG00000000460	C1orf112	lung	1.4	TPM
ENSG00000000460	C1orf112	lymph node	4.1	TPM
ENSG00000000460	C1orf112	ovary	1.1	TPM
ENSG00000000460	C1orf112	pancreas	0	TPM
ENSG00000000460	C1orf112	parathyroid gland	24.1	TPM
ENSG00000000460	C1orf112	placenta	2.8	TPM
ENSG00000000460	C1orf112	prostate	1.5	TPM
ENSG00000000460	C1orf112	rectum	2.8	TPM
ENSG00000000460	C1orf112	salivary gland	0.3	TPM
ENSG00000000460	C1orf112	seminal vesicle	1.7	TPM
ENSG00000000460	C1orf112	skeletal muscle	0	TPM
ENSG00000000460	C1orf112	skin	1.8	TPM
ENSG00000000460	C1orf112	small intestine	0.8	TPM
ENSG00000000460	C1orf112	smooth muscle	2.1	TPM
ENSG00000000460	C1orf112	spleen	2.2	TPM
ENSG00000000460	C1orf112	stomach	0.9	TPM
ENSG00000000460	C1orf112	testis	13.1	TPM
ENSG00000000460	C1orf112	thyroid gland	1.7	TPM
ENSG00000000460	C1orf112	tonsil	3.9	TPM
ENSG00000000460	C1orf112	urinary bladder	1.9	TPM
ENSG00000000938	FGR	adipose tissue	28.7	TPM
ENSG00000000938	FGR	adrenal gland	5.8	TPM
ENSG00000000938	FGR	appendix	87.8	TPM
ENSG00000000938	FGR	bone marrow	137.2	TPM
ENSG00000000938	FGR	breast	5.2	TPM
ENSG00000000938	FGR	cerebral cortex	3.6	TPM
ENSG00000000938	FGR	cervix, uterine	9.1	TPM
ENSG00000000938	FGR	colon	4.3	TPM
ENSG00000000938	FGR	duodenum	4	TPM
ENSG00000000938	FGR	endometrium	9.2	TPM
ENSG00000000938	FGR	epididymis	2.1	TPM
ENSG00000000938	FGR	esophagus	5.7	TPM
ENSG00000000938	FGR	fallopian tube	7.1	TPM
ENSG00000000938	FGR	gallbladder	20.4	TPM
ENSG00000000938	FGR	heart muscle	1.8	TPM
ENSG00000000938	FGR	kidney	2.1	TPM
ENSG00000000938	FGR	liver	4.5	TPM
ENSG00000000938	FGR	lung	56.3	TPM
ENSG00000000938	FGR	lymph node	31.8	TPM
ENSG00000000938	FGR	ovary	1.6	TPM
ENSG00000000938	FGR	pancreas	1.2	TPM
ENSG00000000938	FGR	parathyroid gland	1.3	TPM
ENSG00000000938	FGR	placenta	11.2	TPM
ENSG00000000938	FGR	prostate	3.3	TPM
ENSG00000000938	FGR	rectum	4.5	TPM
ENSG00000000938	FGR	salivary gland	1.4	TPM
ENSG00000000938	FGR	seminal vesicle	3.2	TPM
ENSG00000000938	FGR	skeletal muscle	0.9	TPM
ENSG00000000938	FGR	skin	3.6	TPM
ENSG00000000938	FGR	small intestine	6.7	TPM
ENSG00000000938	FGR	smooth muscle	22.6	TPM
ENSG00000000938	FGR	spleen	92.1	TPM
ENSG00000000938	FGR	stomach	3.7	TPM
ENSG00000000938	FGR	testis	3.1	TPM
ENSG00000000938	FGR	thyroid gland	3.8	TPM
ENSG00000000938	FGR	tonsil	19.2	TPM
ENSG00000000938	FGR	urinary bladder	15.7	TPM
ENSG00000000971	CFH	adipose tissue	77.6	TPM
ENSG00000000971	CFH	adrenal gland	53.9	TPM
ENSG00000000971	CFH	appendix	43.2	TPM
ENSG00000000971	CFH	bone marrow	0.7	TPM
ENSG00000000971	CFH	breast	83	TPM
ENSG00000000971	CFH	cerebral cortex	12.1	TPM
ENSG00000000971	CFH	cervix, uterine	113	TPM
ENSG00000000971	CFH	colon	49.5	TPM
ENSG00000000971	CFH	duodenum	30.6	TPM
ENSG00000000971	CFH	endometrium	21.3	TPM
ENSG00000000971	CFH	epididymis	18.3	TPM
ENSG00000000971	CFH	esophagus	70	TPM
ENSG00000000971	CFH	fallopian tube	19.2	TPM
ENSG00000000971	CFH	gallbladder	206	TPM
ENSG00000000971	CFH	heart muscle	95.7	TPM
ENSG00000000971	CFH	kidney	26	TPM
ENSG00000000971	CFH	liver	838.9	TPM
ENSG00000000971	CFH	lung	83.6	TPM
ENSG00000000971	CFH	lymph node	29.4	TPM
ENSG00000000971	CFH	ovary	148	TPM
ENSG00000000971	CFH	pancreas	2.9	TPM
ENSG00000000971	CFH	parathyroid gland	19.9	TPM
ENSG00000000971	CFH	placenta	37	TPM
ENSG00000000971	CFH	prostate	33	TPM
ENSG00000000971	CFH	rectum	88	TPM
ENSG00000000971	CFH	salivary gland	12.8	TPM
ENSG00000000971	CFH	seminal vesicle	32.7	TPM
ENSG00000000971	CFH	skeletal muscle	3.8	TPM
ENSG00000000971	CFH	skin	46.2	TPM
ENSG00000000971	CFH	small intestine	56.3	TPM
ENSG00000000971	CFH	smooth muscle	45.7	TPM
ENSG00000000971	CFH	spleen	19	TPM
ENSG00000000971	CFH	stomach	43.8	TPM
ENSG00000000971	CFH	testis	27	TPM
ENSG00000000971	CFH	thyroid gland	58.8	TPM
ENSG00000000971	CFH	tonsil	24.7	TPM
ENSG00000000971	CFH	urinary bladder	113.2	TPM
ENSG00000001036	FUCA2	adipose tissue	33.1	TPM
ENSG00000001036	FUCA2	adrenal gland	46.5	TPM
ENSG00000001036	FUCA2	appendix	35.7	TPM
ENSG00000001036	FUCA2	bone marrow	16.5	TPM
ENSG00000001036	FUCA2	breast	33.7	TPM
ENSG00000001036	FUCA2	cerebral cortex	16.7	TPM
ENSG00000001036	FUCA2	cervix, uterine	45.4	TPM
ENSG00000001036	FUCA2	colon	42.3	TPM
ENSG00000001036	FUCA2	duodenum	44.7	TPM
ENSG00000001036	FUCA2	endometrium	43.5	TPM
ENSG00000001036	FUCA2	epididymis	55.2	TPM
ENSG00000001036	FUCA2	esophagus	16.2	TPM
ENSG00000001036	FUCA2	fallopian tube	38	TPM
ENSG00000001036	FUCA2	gallbladder	44.4	TPM
ENSG00000001036	FUCA2	heart muscle	18.9	TPM
ENSG00000001036	FUCA2	kidney	57.7	TPM
ENSG00000001036	FUCA2	liver	26.9	TPM
ENSG00000001036	FUCA2	lung	43.5	TPM
ENSG00000001036	FUCA2	lymph node	19.6	TPM
ENSG00000001036	FUCA2	ovary	37.9	TPM
ENSG00000001036	FUCA2	pancreas	7.3	TPM
ENSG00000001036	FUCA2	parathyroid gland	152	TPM
ENSG00000001036	FUCA2	placenta	72.9	TPM
ENSG00000001036	FUCA2	prostate	36.5	TPM
ENSG00000001036	FUCA2	rectum	60.2	TPM
ENSG00000001036	FUCA2	salivary gland	7.1	TPM
ENSG00000001036	FUCA2	seminal vesicle	36.4	TPM
ENSG00000001036	FUCA2	skeletal muscle	2.4	TPM
ENSG00000001036	FUCA2	skin	11.7	TPM
ENSG00000001036	FUCA2	small intestine	45	TPM
ENSG00000001036	FUCA2	smooth muscle	40.8	TPM
ENSG00000001036	FUCA2	spleen	34.8	TPM
ENSG00000001036	FUCA2	stomach	36.6	TPM
ENSG00000001036	FUCA2	testis	24.1	TPM
ENSG00000001036	FUCA2	thyroid gland	54.4	TPM
ENSG00000001036	FUCA2	tonsil	16.5	TPM
ENSG00000001036	FUCA2	urinary bladder	37	TPM
ENSG00000001084	GCLC	adipose tissue	26.7	TPM
ENSG00000001084	GCLC	adrenal gland	19.7	TPM
ENSG00000001084	GCLC	appendix	16.3	TPM
ENSG00000001084	GCLC	bone marrow	20.9	TPM
ENSG00000001084	GCLC	breast	28.5	TPM
ENSG00000001084	GCLC	cerebral cortex	41.6	TPM
ENSG00000001084	GCLC	cervix, uterine	12.2	TPM
ENSG00000001084	GCLC	colon	22.2	TPM
ENSG00000001084	GCLC	duodenum	38	TPM
ENSG00000001084	GCLC	endometrium	27.9	TPM
ENSG00000001084	GCLC	epididymis	8.1	TPM
ENSG00000001084	GCLC	esophagus	35.8	TPM
ENSG00000001084	GCLC	fallopian tube	81.9	TPM
ENSG00000001084	GCLC	gallbladder	42	TPM
ENSG00000001084	GCLC	heart muscle	8.7	TPM
ENSG00000001084	GCLC	kidney	29.9	TPM
ENSG00000001084	GCLC	liver	63.7	TPM
ENSG00000001084	GCLC	lung	12.9	TPM
ENSG00000001084	GCLC	lymph node	21.5	TPM
ENSG00000001084	GCLC	ovary	7.9	TPM
ENSG00000001084	GCLC	pancreas	2.7	TPM
ENSG00000001084	GCLC	parathyroid gland	17.5	TPM
ENSG00000001084	GCLC	placenta	10.4	TPM
ENSG00000001084	GCLC	prostate	33.5	TPM
ENSG00000001084	GCLC	rectum	22.7	TPM
ENSG00000001084	GCLC	salivary gland	4.8	TPM
ENSG00000001084	GCLC	seminal vesicle	18.5	TPM
ENSG00000001084	GCLC	skeletal muscle	2.7	TPM
ENSG00000001084	GCLC	skin	15.6	TPM
ENSG00000001084	GCLC	small intestine	26.6	TPM
ENSG00000001084	GCLC	smooth muscle	21.8	TPM
ENSG00000001084	GCLC	spleen	42.8	TPM
ENSG00000001084	GCLC	stomach	25.6	TPM
ENSG00000001084	GCLC	testis	16.7	TPM
ENSG00000001084	GCLC	thyroid gland	38.6	TPM
ENSG00000001084	GCLC	tonsil	18.6	TPM
ENSG00000001084	GCLC	urinary bladder	34.3	TPM
ENSG00000001167	NFYA	adipose tissue	12.4	TPM
ENSG00000001167	NFYA	adrenal gland	10.9	TPM
ENSG00000001167	NFYA	appendix	19.3	TPM
ENSG00000001167	NFYA	bone marrow	27.2	TPM
ENSG00000001167	NFYA	breast	19.3	TPM
ENSG00000001167	NFYA	cerebral cortex	20.2	TPM
ENSG00000001167	NFYA	cervix, uterine	17.4	TPM
ENSG00000001167	NFYA	colon	12.1	TPM
ENSG00000001167	NFYA	duodenum	10.3	TPM
ENSG00000001167	NFYA	endometrium	24.6	TPM
ENSG00000001167	NFYA	epididymis	17.7	TPM
ENSG00000001167	NFYA	esophagus	10.8	TPM
ENSG00000001167	NFYA	fallopian tube	18.8	TPM
ENSG00000001167	NFYA	gallbladder	19.9	TPM
ENSG00000001167	NFYA	heart muscle	5.2	TPM
ENSG00000001167	NFYA	kidney	10.9	TPM
ENSG00000001167	NFYA	liver	7.3	TPM
ENSG00000001167	NFYA	lung	17.6	TPM
ENSG00000001167	NFYA	lymph node	23.2	TPM
ENSG00000001167	NFYA	ovary	22.9	TPM
ENSG00000001167	NFYA	pancreas	2.4	TPM
ENSG00000001167	NFYA	parathyroid gland	25.6	TPM
ENSG00000001167	NFYA	placenta	19.6	TPM
ENSG00000001167	NFYA	prostate	21.4	TPM
ENSG00000001167	NFYA	rectum	16.3	TPM
ENSG00000001167	NFYA	salivary gland	4.1	TPM
ENSG00000001167	NFYA	seminal vesicle	11.1	TPM
ENSG00000001167	NFYA	skeletal muscle	2.3	TPM
ENSG00000001167	NFYA	skin	12.6	TPM
ENSG00000001167	NFYA	small intestine	12.7	TPM
ENSG00000001167	NFYA	smooth muscle	15.9	TPM
ENSG00000001167	NFYA	spleen	20.3	TPM
ENSG00000001167	NFYA	stomach	11.8	TPM
ENSG00000001167	NFYA	testis	71	TPM
ENSG00000001167	NFYA	thyroid gland	30.8	TPM
ENSG00000001167	NFYA	tonsil	19.6	TPM
ENSG00000001167	NFYA	urinary bladder	15.3	TPM
ENSG00000001460	STPG1	adipose tissue	4.9	TPM
ENSG00000001460	STPG1	adrenal gland	4.1	TPM
ENSG00000001460	STPG1	appendix	2.7	TPM
ENSG00000001460	STPG1	bone marrow	0.6	TPM
ENSG00000001460	STPG1	breast	3.7	TPM
ENSG00000001460	STPG1	cerebral cortex	10.7	TPM
ENSG00000001460	STPG1	cervix, uterine	4.9	TPM
ENSG00000001460	STPG1	colon	6.4	TPM
ENSG00000001460	STPG1	duodenum	3.5	TPM
ENSG00000001460	STPG1	endometrium	5.9	TPM
ENSG00000001460	STPG1	epididymis	6.2	TPM
ENSG00000001460	STPG1	esophagus	3.4	TPM
ENSG00000001460	STPG1	fallopian tube	26.4	TPM
ENSG00000001460	STPG1	gallbladder	5	TPM
ENSG00000001460	STPG1	heart muscle	2.2	TPM
ENSG00000001460	STPG1	kidney	4.7	TPM
ENSG00000001460	STPG1	liver	0.6	TPM
ENSG00000001460	STPG1	lung	7.3	TPM
ENSG00000001460	STPG1	lymph node	2.3	TPM
ENSG00000001460	STPG1	ovary	5	TPM
ENSG00000001460	STPG1	pancreas	0.7	TPM
ENSG00000001460	STPG1	parathyroid gland	15.6	TPM
ENSG00000001460	STPG1	placenta	1.4	TPM
ENSG00000001460	STPG1	prostate	6.6	TPM
ENSG00000001460	STPG1	rectum	5.7	TPM
ENSG00000001460	STPG1	salivary gland	1.1	TPM
ENSG00000001460	STPG1	seminal vesicle	4.4	TPM
ENSG00000001460	STPG1	skeletal muscle	0.3	TPM
ENSG00000001460	STPG1	skin	3.3	TPM
ENSG00000001460	STPG1	small intestine	4.9	TPM
ENSG00000001460	STPG1	smooth muscle	7	TPM
ENSG00000001460	STPG1	spleen	2.1	TPM
ENSG00000001460	STPG1	stomach	3.7	TPM
ENSG00000001460	STPG1	testis	46.6	TPM
ENSG00000001460	STPG1	thyroid gland	7.5	TPM
ENSG00000001460	STPG1	tonsil	2.3	TPM
ENSG00000001460	STPG1	urinary bladder	4.2	TPM
ENSG00000001461	NIPAL3	adipose tissue	10.2	TPM
ENSG00000001461	NIPAL3	adrenal gland	10.6	TPM
ENSG00000001461	NIPAL3	appendix	12.7	TPM
ENSG00000001461	NIPAL3	bone marrow	5.9	TPM
ENSG00000001461	NIPAL3	breast	16.7	TPM
ENSG00000001461	NIPAL3	cerebral cortex	76.2	TPM
ENSG00000001461	NIPAL3	cervix, uterine	16.1	TPM
ENSG00000001461	NIPAL3	colon	15.1	TPM
ENSG00000001461	NIPAL3	duodenum	12.3	TPM
ENSG00000001461	NIPAL3	endometrium	11.2	TPM
ENSG00000001461	NIPAL3	epididymis	14	TPM
ENSG00000001461	NIPAL3	esophagus	18.4	TPM
ENSG00000001461	NIPAL3	fallopian tube	26.7	TPM
ENSG00000001461	NIPAL3	gallbladder	16.2	TPM
ENSG00000001461	NIPAL3	heart muscle	10.4	TPM
ENSG00000001461	NIPAL3	kidney	16.1	TPM
ENSG00000001461	NIPAL3	liver	1.4	TPM
ENSG00000001461	NIPAL3	lung	22.9	TPM
ENSG00000001461	NIPAL3	lymph node	15.1	TPM
ENSG00000001461	NIPAL3	ovary	10.6	TPM
ENSG00000001461	NIPAL3	pancreas	3.9	TPM
ENSG00000001461	NIPAL3	parathyroid gland	34.7	TPM
ENSG00000001461	NIPAL3	placenta	5.6	TPM
ENSG00000001461	NIPAL3	prostate	94.7	TPM
ENSG00000001461	NIPAL3	rectum	16.7	TPM
ENSG00000001461	NIPAL3	salivary gland	7.3	TPM
ENSG00000001461	NIPAL3	seminal vesicle	12.1	TPM
ENSG00000001461	NIPAL3	skeletal muscle	2.3	TPM
ENSG00000001461	NIPAL3	skin	15.3	TPM
ENSG00000001461	NIPAL3	small intestine	16.2	TPM
ENSG00000001461	NIPAL3	smooth muscle	19.3	TPM
ENSG00000001461	NIPAL3	spleen	11.9	TPM
ENSG00000001461	NIPAL3	stomach	15.2	TPM
ENSG00000001461	NIPAL3	testis	10.1	TPM
ENSG00000001461	NIPAL3	thyroid gland	55.7	TPM
ENSG00000001461	NIPAL3	tonsil	12.9	TPM
ENSG00000001461	NIPAL3	urinary bladder	15.7	TPM
ENSG00000001497	LAS1L	adipose tissue	17.5	TPM
ENSG00000001497	LAS1L	adrenal gland	17.1	TPM
ENSG00000001497	LAS1L	appendix	24.2	TPM
ENSG00000001497	LAS1L	bone marrow	18.8	TPM
ENSG00000001497	LAS1L	breast	23.9	TPM
ENSG00000001497	LAS1L	cerebral cortex	27.8	TPM
ENSG00000001497	LAS1L	cervix, uterine	23	TPM
ENSG00000001497	LAS1L	colon	14.2	TPM
ENSG00000001497	LAS1L	duodenum	10.6	TPM
ENSG00000001497	LAS1L	endometrium	32.3	TPM
ENSG00000001497	LAS1L	epididymis	18	TPM
ENSG00000001497	LAS1L	esophagus	17	TPM
ENSG00000001497	LAS1L	fallopian tube	33.9	TPM
ENSG00000001497	LAS1L	gallbladder	16.8	TPM
ENSG00000001497	LAS1L	heart muscle	8.4	TPM
ENSG00000001497	LAS1L	kidney	14.9	TPM
ENSG00000001497	LAS1L	liver	9.7	TPM
ENSG00000001497	LAS1L	lung	21.6	TPM
ENSG00000001497	LAS1L	lymph node	27.6	TPM
ENSG00000001497	LAS1L	ovary	27.9	TPM
ENSG00000001497	LAS1L	pancreas	3.1	TPM
ENSG00000001497	LAS1L	parathyroid gland	39.9	TPM
ENSG00000001497	LAS1L	placenta	21.6	TPM
ENSG00000001497	LAS1L	prostate	24.2	TPM
ENSG00000001497	LAS1L	rectum	17.2	TPM
ENSG00000001497	LAS1L	salivary gland	8.1	TPM
ENSG00000001497	LAS1L	seminal vesicle	26.7	TPM
ENSG00000001497	LAS1L	skeletal muscle	5.1	TPM
ENSG00000001497	LAS1L	skin	26.4	TPM
ENSG00000001497	LAS1L	small intestine	13.4	TPM
ENSG00000001497	LAS1L	smooth muscle	27	TPM
ENSG00000001497	LAS1L	spleen	24.4	TPM
ENSG00000001497	LAS1L	stomach	12.3	TPM
ENSG00000001497	LAS1L	testis	38.5	TPM
ENSG00000001497	LAS1L	thyroid gland	24.6	TPM
ENSG00000001497	LAS1L	tonsil	24.3	TPM
ENSG00000001497	LAS1L	urinary bladder	14.6	TPM
ENSG00000001561	ENPP4	adipose tissue	16.7	TPM
ENSG00000001561	ENPP4	adrenal gland	17.9	TPM
ENSG00000001561	ENPP4	appendix	10.1	TPM
ENSG00000001561	ENPP4	bone marrow	25.3	TPM
ENSG00000001561	ENPP4	breast	9.7	TPM
ENSG00000001561	ENPP4	cerebral cortex	33.2	TPM
ENSG00000001561	ENPP4	cervix, uterine	15.5	TPM
ENSG00000001561	ENPP4	colon	12.2	TPM
ENSG00000001561	ENPP4	duodenum	11.3	TPM
ENSG00000001561	ENPP4	endometrium	6.7	TPM
ENSG00000001561	ENPP4	epididymis	14	TPM
ENSG00000001561	ENPP4	esophagus	5.7	TPM
ENSG00000001561	ENPP4	fallopian tube	17.2	TPM
ENSG00000001561	ENPP4	gallbladder	12.7	TPM
ENSG00000001561	ENPP4	heart muscle	10.6	TPM
ENSG00000001561	ENPP4	kidney	19.7	TPM
ENSG00000001561	ENPP4	liver	4.2	TPM
ENSG00000001561	ENPP4	lung	30.8	TPM
ENSG00000001561	ENPP4	lymph node	9	TPM
ENSG00000001561	ENPP4	ovary	2.6	TPM
ENSG00000001561	ENPP4	pancreas	2.5	TPM
ENSG00000001561	ENPP4	parathyroid gland	37.8	TPM
ENSG00000001561	ENPP4	placenta	5	TPM
ENSG00000001561	ENPP4	prostate	25.9	TPM
ENSG00000001561	ENPP4	rectum	14.2	TPM
ENSG00000001561	ENPP4	salivary gland	9	TPM
ENSG00000001561	ENPP4	seminal vesicle	27.5	TPM
ENSG00000001561	ENPP4	skeletal muscle	7.7	TPM
ENSG00000001561	ENPP4	skin	1.6	TPM
ENSG00000001561	ENPP4	small intestine	11.4	TPM
ENSG00000001561	ENPP4	smooth muscle	9.9	TPM
ENSG00000001561	ENPP4	spleen	19.4	TPM
ENSG00000001561	ENPP4	stomach	13.2	TPM
ENSG00000001561	ENPP4	testis	15.4	TPM
ENSG00000001561	ENPP4	thyroid gland	20.8	TPM
ENSG00000001561	ENPP4	tonsil	6.1	TPM
ENSG00000001561	ENPP4	urinary bladder	8.4	TPM
ENSG00000001617	SEMA3F	adipose tissue	22.2	TPM
ENSG00000001617	SEMA3F	adrenal gland	6.6	TPM
ENSG00000001617	SEMA3F	appendix	12	TPM
ENSG00000001617	SEMA3F	bone marrow	1.6	TPM
ENSG00000001617	SEMA3F	breast	10.5	TPM
ENSG00000001617	SEMA3F	cerebral cortex	2.3	TPM
ENSG00000001617	SEMA3F	cervix, uterine	18.9	TPM
ENSG00000001617	SEMA3F	colon	7.8	TPM
ENSG00000001617	SEMA3F	duodenum	13.9	TPM
ENSG00000001617	SEMA3F	endometrium	15.5	TPM
ENSG00000001617	SEMA3F	epididymis	6.3	TPM
ENSG00000001617	SEMA3F	esophagus	60.8	TPM
ENSG00000001617	SEMA3F	fallopian tube	25.2	TPM
ENSG00000001617	SEMA3F	gallbladder	16.9	TPM
ENSG00000001617	SEMA3F	heart muscle	6.8	TPM
ENSG00000001617	SEMA3F	kidney	11.4	TPM
ENSG00000001617	SEMA3F	liver	1.7	TPM
ENSG00000001617	SEMA3F	lung	22.8	TPM
ENSG00000001617	SEMA3F	lymph node	4.1	TPM
ENSG00000001617	SEMA3F	ovary	1.7	TPM
ENSG00000001617	SEMA3F	pancreas	1.4	TPM
ENSG00000001617	SEMA3F	parathyroid gland	6.8	TPM
ENSG00000001617	SEMA3F	placenta	43.8	TPM
ENSG00000001617	SEMA3F	prostate	20.4	TPM
ENSG00000001617	SEMA3F	rectum	7.2	TPM
ENSG00000001617	SEMA3F	salivary gland	9.3	TPM
ENSG00000001617	SEMA3F	seminal vesicle	46.1	TPM
ENSG00000001617	SEMA3F	skeletal muscle	2.5	TPM
ENSG00000001617	SEMA3F	skin	89.3	TPM
ENSG00000001617	SEMA3F	small intestine	14.4	TPM
ENSG00000001617	SEMA3F	smooth muscle	13.4	TPM
ENSG00000001617	SEMA3F	spleen	33.7	TPM
ENSG00000001617	SEMA3F	stomach	16.4	TPM
ENSG00000001617	SEMA3F	testis	3	TPM
ENSG00000001617	SEMA3F	thyroid gland	27.3	TPM
ENSG00000001617	SEMA3F	tonsil	12	TPM
ENSG00000001617	SEMA3F	urinary bladder	26.3	TPM
ENSG00000001626	CFTR	adipose tissue	0.3	TPM
ENSG00000001626	CFTR	adrenal gland	0	TPM
ENSG00000001626	CFTR	appendix	6.3	TPM
ENSG00000001626	CFTR	bone marrow	0	TPM
ENSG00000001626	CFTR	breast	0.5	TPM
ENSG00000001626	CFTR	cerebral cortex	0.4	TPM
ENSG00000001626	CFTR	cervix, uterine	14.5	TPM
ENSG00000001626	CFTR	colon	47	TPM
ENSG00000001626	CFTR	duodenum	40.3	TPM
ENSG00000001626	CFTR	endometrium	1.8	TPM
ENSG00000001626	CFTR	epididymis	2.3	TPM
ENSG00000001626	CFTR	esophagus	0.9	TPM
ENSG00000001626	CFTR	fallopian tube	3.6	TPM
ENSG00000001626	CFTR	gallbladder	89.6	TPM
ENSG00000001626	CFTR	heart muscle	0	TPM
ENSG00000001626	CFTR	kidney	0.9	TPM
ENSG00000001626	CFTR	liver	0.9	TPM
ENSG00000001626	CFTR	lung	12.9	TPM
ENSG00000001626	CFTR	lymph node	0	TPM
ENSG00000001626	CFTR	ovary	0.1	TPM
ENSG00000001626	CFTR	pancreas	45.5	TPM
ENSG00000001626	CFTR	parathyroid gland	0	TPM
ENSG00000001626	CFTR	placenta	0.8	TPM
ENSG00000001626	CFTR	prostate	3.9	TPM
ENSG00000001626	CFTR	rectum	50.1	TPM
ENSG00000001626	CFTR	salivary gland	9.6	TPM
ENSG00000001626	CFTR	seminal vesicle	0.9	TPM
ENSG00000001626	CFTR	skeletal muscle	0	TPM
ENSG00000001626	CFTR	skin	0.2	TPM
ENSG00000001626	CFTR	small intestine	23.1	TPM
ENSG00000001626	CFTR	smooth muscle	3.4	TPM
ENSG00000001626	CFTR	spleen	0	TPM
ENSG00000001626	CFTR	stomach	3.4	TPM
ENSG00000001626	CFTR	testis	2.7	TPM
ENSG00000001626	CFTR	thyroid gland	0.2	TPM
ENSG00000001626	CFTR	tonsil	0.4	TPM
ENSG00000001626	CFTR	urinary bladder	1.5	TPM
ENSG00000001629	ANKIB1	adipose tissue	14.5	TPM
ENSG00000001629	ANKIB1	adrenal gland	14.9	TPM
ENSG00000001629	ANKIB1	appendix	14.5	TPM
ENSG00000001629	ANKIB1	bone marrow	4.5	TPM
ENSG00000001629	ANKIB1	breast	15.9	TPM
ENSG00000001629	ANKIB1	cerebral cortex	36.3	TPM
ENSG00000001629	ANKIB1	cervix, uterine	20.3	TPM
ENSG00000001629	ANKIB1	colon	13.3	TPM
ENSG00000001629	ANKIB1	duodenum	12	TPM
ENSG00000001629	ANKIB1	endometrium	20.9	TPM
ENSG00000001629	ANKIB1	epididymis	19.8	TPM
ENSG00000001629	ANKIB1	esophagus	13.7	TPM
ENSG00000001629	ANKIB1	fallopian tube	16.6	TPM
ENSG00000001629	ANKIB1	gallbladder	24.6	TPM
ENSG00000001629	ANKIB1	heart muscle	7.1	TPM
ENSG00000001629	ANKIB1	kidney	27.9	TPM
ENSG00000001629	ANKIB1	liver	5.6	TPM
ENSG00000001629	ANKIB1	lung	17.2	TPM
ENSG00000001629	ANKIB1	lymph node	15.9	TPM
ENSG00000001629	ANKIB1	ovary	16.2	TPM
ENSG00000001629	ANKIB1	pancreas	2.7	TPM
ENSG00000001629	ANKIB1	parathyroid gland	45.4	TPM
ENSG00000001629	ANKIB1	placenta	18.8	TPM
ENSG00000001629	ANKIB1	prostate	16.4	TPM
ENSG00000001629	ANKIB1	rectum	14.7	TPM
ENSG00000001629	ANKIB1	salivary gland	6.1	TPM
ENSG00000001629	ANKIB1	seminal vesicle	16.3	TPM
ENSG00000001629	ANKIB1	skeletal muscle	2.8	TPM
ENSG00000001629	ANKIB1	skin	18.1	TPM
ENSG00000001629	ANKIB1	small intestine	14	TPM
ENSG00000001629	ANKIB1	smooth muscle	20.4	TPM
ENSG00000001629	ANKIB1	spleen	18.1	TPM
ENSG00000001629	ANKIB1	stomach	11.2	TPM
ENSG00000001629	ANKIB1	testis	38.3	TPM
ENSG00000001629	ANKIB1	thyroid gland	29.8	TPM
ENSG00000001629	ANKIB1	tonsil	11.7	TPM
ENSG00000001629	ANKIB1	urinary bladder	17.2	TPM
ENSG00000001630	CYP51A1	adipose tissue	23.4	TPM
ENSG00000001630	CYP51A1	adrenal gland	77.9	TPM
ENSG00000001630	CYP51A1	appendix	29.3	TPM
ENSG00000001630	CYP51A1	bone marrow	19.3	TPM
ENSG00000001630	CYP51A1	breast	46.1	TPM
ENSG00000001630	CYP51A1	cerebral cortex	96.9	TPM
ENSG00000001630	CYP51A1	cervix, uterine	41.2	TPM
ENSG00000001630	CYP51A1	colon	54.5	TPM
ENSG00000001630	CYP51A1	duodenum	87.5	TPM
ENSG00000001630	CYP51A1	endometrium	36.4	TPM
ENSG00000001630	CYP51A1	epididymis	43.3	TPM
ENSG00000001630	CYP51A1	esophagus	41.6	TPM
ENSG00000001630	CYP51A1	fallopian tube	27	TPM
ENSG00000001630	CYP51A1	gallbladder	40.2	TPM
ENSG00000001630	CYP51A1	heart muscle	14.1	TPM
ENSG00000001630	CYP51A1	kidney	40.9	TPM
ENSG00000001630	CYP51A1	liver	106.8	TPM
ENSG00000001630	CYP51A1	lung	79.5	TPM
ENSG00000001630	CYP51A1	lymph node	15.8	TPM
ENSG00000001630	CYP51A1	ovary	36	TPM
ENSG00000001630	CYP51A1	pancreas	10.5	TPM
ENSG00000001630	CYP51A1	parathyroid gland	120.8	TPM
ENSG00000001630	CYP51A1	placenta	31.3	TPM
ENSG00000001630	CYP51A1	prostate	68.8	TPM
ENSG00000001630	CYP51A1	rectum	46.2	TPM
ENSG00000001630	CYP51A1	salivary gland	6.5	TPM
ENSG00000001630	CYP51A1	seminal vesicle	24.6	TPM
ENSG00000001630	CYP51A1	skeletal muscle	2.4	TPM
ENSG00000001630	CYP51A1	skin	19.3	TPM
ENSG00000001630	CYP51A1	small intestine	45	TPM
ENSG00000001630	CYP51A1	smooth muscle	29.5	TPM
ENSG00000001630	CYP51A1	spleen	18.9	TPM
ENSG00000001630	CYP51A1	stomach	44	TPM
ENSG00000001630	CYP51A1	testis	175.2	TPM
ENSG00000001630	CYP51A1	thyroid gland	57.5	TPM
ENSG00000001630	CYP51A1	tonsil	15.9	TPM
ENSG00000001630	CYP51A1	urinary bladder	21.6	TPM
ENSG00000001631	KRIT1	adipose tissue	16.3	TPM
ENSG00000001631	KRIT1	adrenal gland	19.8	TPM
ENSG00000001631	KRIT1	appendix	24.7	TPM
ENSG00000001631	KRIT1	bone marrow	5.6	TPM
ENSG00000001631	KRIT1	breast	17.5	TPM
ENSG00000001631	KRIT1	cerebral cortex	28.5	TPM
ENSG00000001631	KRIT1	cervix, uterine	26.5	TPM
ENSG00000001631	KRIT1	colon	14	TPM
ENSG00000001631	KRIT1	duodenum	16.5	TPM
ENSG00000001631	KRIT1	endometrium	31.7	TPM
ENSG00000001631	KRIT1	epididymis	15.3	TPM
ENSG00000001631	KRIT1	esophagus	17	TPM
ENSG00000001631	KRIT1	fallopian tube	26.3	TPM
ENSG00000001631	KRIT1	gallbladder	28.5	TPM
ENSG00000001631	KRIT1	heart muscle	13.9	TPM
ENSG00000001631	KRIT1	kidney	19.3	TPM
ENSG00000001631	KRIT1	liver	7.8	TPM
ENSG00000001631	KRIT1	lung	20.1	TPM
ENSG00000001631	KRIT1	lymph node	19.9	TPM
ENSG00000001631	KRIT1	ovary	28.4	TPM
ENSG00000001631	KRIT1	pancreas	3.6	TPM
ENSG00000001631	KRIT1	parathyroid gland	41.6	TPM
ENSG00000001631	KRIT1	placenta	24.6	TPM
ENSG00000001631	KRIT1	prostate	21.8	TPM
ENSG00000001631	KRIT1	rectum	15.8	TPM
ENSG00000001631	KRIT1	salivary gland	6.5	TPM
ENSG00000001631	KRIT1	seminal vesicle	19.6	TPM
ENSG00000001631	KRIT1	skeletal muscle	6.8	TPM
ENSG00000001631	KRIT1	skin	17.1	TPM
ENSG00000001631	KRIT1	small intestine	16.4	TPM
ENSG00000001631	KRIT1	smooth muscle	23.4	TPM
ENSG00000001631	KRIT1	spleen	23.5	TPM
ENSG00000001631	KRIT1	stomach	15.5	TPM
ENSG00000001631	KRIT1	testis	48.6	TPM
ENSG00000001631	KRIT1	thyroid gland	43.5	TPM
ENSG00000001631	KRIT1	tonsil	18.2	TPM
ENSG00000001631	KRIT1	urinary bladder	20.6	TPM
ENSG00000002016	RAD52	adipose tissue	5.2	TPM
ENSG00000002016	RAD52	adrenal gland	4.7	TPM
ENSG00000002016	RAD52	appendix	7	TPM
ENSG00000002016	RAD52	bone marrow	2.1	TPM
ENSG00000002016	RAD52	breast	7.5	TPM
ENSG00000002016	RAD52	cerebral cortex	8.4	TPM
ENSG00000002016	RAD52	cervix, uterine	5	TPM
ENSG00000002016	RAD52	colon	7.3	TPM
ENSG00000002016	RAD52	duodenum	5.8	TPM
ENSG00000002016	RAD52	endometrium	11.7	TPM
ENSG00000002016	RAD52	epididymis	10.1	TPM
ENSG00000002016	RAD52	esophagus	3.2	TPM
ENSG00000002016	RAD52	fallopian tube	10.2	TPM
ENSG00000002016	RAD52	gallbladder	6.6	TPM
ENSG00000002016	RAD52	heart muscle	2.6	TPM
ENSG00000002016	RAD52	kidney	4.8	TPM
ENSG00000002016	RAD52	liver	2.5	TPM
ENSG00000002016	RAD52	lung	5.7	TPM
ENSG00000002016	RAD52	lymph node	6.9	TPM
ENSG00000002016	RAD52	ovary	12.3	TPM
ENSG00000002016	RAD52	pancreas	1.1	TPM
ENSG00000002016	RAD52	parathyroid gland	10.1	TPM
ENSG00000002016	RAD52	placenta	7.4	TPM
ENSG00000002016	RAD52	prostate	8.4	TPM
ENSG00000002016	RAD52	rectum	7.8	TPM
ENSG00000002016	RAD52	salivary gland	1.7	TPM
ENSG00000002016	RAD52	seminal vesicle	8	TPM
ENSG00000002016	RAD52	skeletal muscle	4.3	TPM
ENSG00000002016	RAD52	skin	10.7	TPM
ENSG00000002016	RAD52	small intestine	7.2	TPM
ENSG00000002016	RAD52	smooth muscle	8.9	TPM
ENSG00000002016	RAD52	spleen	7.7	TPM
ENSG00000002016	RAD52	stomach	5.1	TPM
ENSG00000002016	RAD52	testis	7.8	TPM
ENSG00000002016	RAD52	thyroid gland	13.5	TPM
ENSG00000002016	RAD52	tonsil	5.7	TPM
ENSG00000002016	RAD52	urinary bladder	5.8	TPM
ENSG00000002330	BAD	adipose tissue	31.1	TPM
ENSG00000002330	BAD	adrenal gland	33.6	TPM
ENSG00000002330	BAD	appendix	19	TPM
ENSG00000002330	BAD	bone marrow	14.8	TPM
ENSG00000002330	BAD	breast	22.8	TPM
ENSG00000002330	BAD	cerebral cortex	49.1	TPM
ENSG00000002330	BAD	cervix, uterine	34.2	TPM
ENSG00000002330	BAD	colon	30.7	TPM
ENSG00000002330	BAD	duodenum	28.7	TPM
ENSG00000002330	BAD	endometrium	27.1	TPM
ENSG00000002330	BAD	epididymis	15.6	TPM
ENSG00000002330	BAD	esophagus	14.3	TPM
ENSG00000002330	BAD	fallopian tube	41.4	TPM
ENSG00000002330	BAD	gallbladder	24.2	TPM
ENSG00000002330	BAD	heart muscle	25.9	TPM
ENSG00000002330	BAD	kidney	24.7	TPM
ENSG00000002330	BAD	liver	12.9	TPM
ENSG00000002330	BAD	lung	31	TPM
ENSG00000002330	BAD	lymph node	16.9	TPM
ENSG00000002330	BAD	ovary	21.6	TPM
ENSG00000002330	BAD	pancreas	6.5	TPM
ENSG00000002330	BAD	parathyroid gland	34.9	TPM
ENSG00000002330	BAD	placenta	32.8	TPM
ENSG00000002330	BAD	prostate	37	TPM
ENSG00000002330	BAD	rectum	17.4	TPM
ENSG00000002330	BAD	salivary gland	20.8	TPM
ENSG00000002330	BAD	seminal vesicle	41.2	TPM
ENSG00000002330	BAD	skeletal muscle	10.7	TPM
ENSG00000002330	BAD	skin	28	TPM
ENSG00000002330	BAD	small intestine	27.9	TPM
ENSG00000002330	BAD	smooth muscle	20.5	TPM
ENSG00000002330	BAD	spleen	25.4	TPM
ENSG00000002330	BAD	stomach	42.2	TPM
ENSG00000002330	BAD	testis	31	TPM
ENSG00000002330	BAD	thyroid gland	26.5	TPM
ENSG00000002330	BAD	tonsil	13.1	TPM
ENSG00000002330	BAD	urinary bladder	17.1	TPM
ENSG00000002549	LAP3	adipose tissue	108.5	TPM
ENSG00000002549	LAP3	adrenal gland	70.2	TPM
ENSG00000002549	LAP3	appendix	182	TPM
ENSG00000002549	LAP3	bone marrow	37.4	TPM
ENSG00000002549	LAP3	breast	59.3	TPM
ENSG00000002549	LAP3	cerebral cortex	67.4	TPM
ENSG00000002549	LAP3	cervix, uterine	46.4	TPM
ENSG00000002549	LAP3	colon	60.6	TPM
ENSG00000002549	LAP3	duodenum	80.9	TPM
ENSG00000002549	LAP3	endometrium	57.1	TPM
ENSG00000002549	LAP3	epididymis	30.4	TPM
ENSG00000002549	LAP3	esophagus	49.6	TPM
ENSG00000002549	LAP3	fallopian tube	72.1	TPM
ENSG00000002549	LAP3	gallbladder	107	TPM
ENSG00000002549	LAP3	heart muscle	43.3	TPM
ENSG00000002549	LAP3	kidney	109.2	TPM
ENSG00000002549	LAP3	liver	99	TPM
ENSG00000002549	LAP3	lung	148.6	TPM
ENSG00000002549	LAP3	lymph node	167.8	TPM
ENSG00000002549	LAP3	ovary	29.6	TPM
ENSG00000002549	LAP3	pancreas	6.5	TPM
ENSG00000002549	LAP3	parathyroid gland	98.6	TPM
ENSG00000002549	LAP3	placenta	101	TPM
ENSG00000002549	LAP3	prostate	57.7	TPM
ENSG00000002549	LAP3	rectum	69.5	TPM
ENSG00000002549	LAP3	salivary gland	29.2	TPM
ENSG00000002549	LAP3	seminal vesicle	42.9	TPM
ENSG00000002549	LAP3	skeletal muscle	22.9	TPM
ENSG00000002549	LAP3	skin	38.5	TPM
ENSG00000002549	LAP3	small intestine	69.5	TPM
ENSG00000002549	LAP3	smooth muscle	107.5	TPM
ENSG00000002549	LAP3	spleen	131.4	TPM
ENSG00000002549	LAP3	stomach	50.9	TPM
ENSG00000002549	LAP3	testis	82.4	TPM
ENSG00000002549	LAP3	thyroid gland	77.3	TPM
ENSG00000002549	LAP3	tonsil	89.1	TPM
ENSG00000002549	LAP3	urinary bladder	84.5	TPM
ENSG00000002586	CD99	adipose tissue	276.4	TPM
ENSG00000002586	CD99	adrenal gland	102.7	TPM
ENSG00000002586	CD99	appendix	146.2	TPM
ENSG00000002586	CD99	bone marrow	58.3	TPM
ENSG00000002586	CD99	breast	152.4	TPM
ENSG00000002586	CD99	cerebral cortex	131.9	TPM
ENSG00000002586	CD99	cervix, uterine	349.8	TPM
ENSG00000002586	CD99	colon	152.2	TPM
ENSG00000002586	CD99	duodenum	140.1	TPM
ENSG00000002586	CD99	endometrium	296.4	TPM
ENSG00000002586	CD99	epididymis	142.9	TPM
ENSG00000002586	CD99	esophagus	196.5	TPM
ENSG00000002586	CD99	fallopian tube	240.4	TPM
ENSG00000002586	CD99	gallbladder	376.9	TPM
ENSG00000002586	CD99	heart muscle	137	TPM
ENSG00000002586	CD99	kidney	49.4	TPM
ENSG00000002586	CD99	liver	87.8	TPM
ENSG00000002586	CD99	lung	192.1	TPM
ENSG00000002586	CD99	lymph node	148	TPM
ENSG00000002586	CD99	ovary	292.4	TPM
ENSG00000002586	CD99	pancreas	42.1	TPM
ENSG00000002586	CD99	parathyroid gland	42.4	TPM
ENSG00000002586	CD99	placenta	253.1	TPM
ENSG00000002586	CD99	prostate	314.2	TPM
ENSG00000002586	CD99	rectum	155.1	TPM
ENSG00000002586	CD99	salivary gland	38.5	TPM
ENSG00000002586	CD99	seminal vesicle	328	TPM
ENSG00000002586	CD99	skeletal muscle	45.5	TPM
ENSG00000002586	CD99	skin	184.5	TPM
ENSG00000002586	CD99	small intestine	188.5	TPM
ENSG00000002586	CD99	smooth muscle	300.1	TPM
ENSG00000002586	CD99	spleen	171.8	TPM
ENSG00000002586	CD99	stomach	90.4	TPM
ENSG00000002586	CD99	testis	311.3	TPM
ENSG00000002586	CD99	thyroid gland	97	TPM
ENSG00000002586	CD99	tonsil	111.2	TPM
ENSG00000002586	CD99	urinary bladder	197.8	TPM
ENSG00000002587	HS3ST1	adipose tissue	0.6	TPM
ENSG00000002587	HS3ST1	adrenal gland	2.1	TPM
ENSG00000002587	HS3ST1	appendix	2.3	TPM
ENSG00000002587	HS3ST1	bone marrow	1.1	TPM
ENSG00000002587	HS3ST1	breast	0.6	TPM
ENSG00000002587	HS3ST1	cerebral cortex	2.1	TPM
ENSG00000002587	HS3ST1	cervix, uterine	1.4	TPM
ENSG00000002587	HS3ST1	colon	1.6	TPM
ENSG00000002587	HS3ST1	duodenum	2.2	TPM
ENSG00000002587	HS3ST1	endometrium	2.7	TPM
ENSG00000002587	HS3ST1	epididymis	1.5	TPM
ENSG00000002587	HS3ST1	esophagus	5.2	TPM
ENSG00000002587	HS3ST1	fallopian tube	2	TPM
ENSG00000002587	HS3ST1	gallbladder	14	TPM
ENSG00000002587	HS3ST1	heart muscle	0.6	TPM
ENSG00000002587	HS3ST1	kidney	1.6	TPM
ENSG00000002587	HS3ST1	liver	0.1	TPM
ENSG00000002587	HS3ST1	lung	1.4	TPM
ENSG00000002587	HS3ST1	lymph node	1.4	TPM
ENSG00000002587	HS3ST1	ovary	23.1	TPM
ENSG00000002587	HS3ST1	pancreas	0	TPM
ENSG00000002587	HS3ST1	parathyroid gland	0.2	TPM
ENSG00000002587	HS3ST1	placenta	0.5	TPM
ENSG00000002587	HS3ST1	prostate	1.3	TPM
ENSG00000002587	HS3ST1	rectum	0.9	TPM
ENSG00000002587	HS3ST1	salivary gland	1	TPM
ENSG00000002587	HS3ST1	seminal vesicle	1.7	TPM
ENSG00000002587	HS3ST1	skeletal muscle	0	TPM
ENSG00000002587	HS3ST1	skin	0.2	TPM
ENSG00000002587	HS3ST1	small intestine	1.9	TPM
ENSG00000002587	HS3ST1	smooth muscle	1.2	TPM
ENSG00000002587	HS3ST1	spleen	2.6	TPM
ENSG00000002587	HS3ST1	stomach	4.4	TPM
ENSG00000002587	HS3ST1	testis	1.5	TPM
ENSG00000002587	HS3ST1	thyroid gland	0.5	TPM
ENSG00000002587	HS3ST1	tonsil	1.1	TPM
ENSG00000002587	HS3ST1	urinary bladder	5.8	TPM
ENSG00000002726	AOC1	adipose tissue	1	TPM
ENSG00000002726	AOC1	adrenal gland	0.2	TPM
ENSG00000002726	AOC1	appendix	17.5	TPM
ENSG00000002726	AOC1	bone marrow	1.3	TPM
ENSG00000002726	AOC1	breast	0.4	TPM
ENSG00000002726	AOC1	cerebral cortex	0.7	TPM
ENSG00000002726	AOC1	cervix, uterine	10.7	TPM
ENSG00000002726	AOC1	colon	144.1	TPM
ENSG00000002726	AOC1	duodenum	190.7	TPM
ENSG00000002726	AOC1	endometrium	3.3	TPM
ENSG00000002726	AOC1	epididymis	2.8	TPM
ENSG00000002726	AOC1	esophagus	1.3	TPM
ENSG00000002726	AOC1	fallopian tube	0.3	TPM
ENSG00000002726	AOC1	gallbladder	2.8	TPM
ENSG00000002726	AOC1	heart muscle	0.3	TPM
ENSG00000002726	AOC1	kidney	147.1	TPM
ENSG00000002726	AOC1	liver	2.9	TPM
ENSG00000002726	AOC1	lung	1.1	TPM
ENSG00000002726	AOC1	lymph node	1.7	TPM
ENSG00000002726	AOC1	ovary	0.4	TPM
ENSG00000002726	AOC1	pancreas	0.3	TPM
ENSG00000002726	AOC1	parathyroid gland	0.2	TPM
ENSG00000002726	AOC1	placenta	711.7	TPM
ENSG00000002726	AOC1	prostate	12.7	TPM
ENSG00000002726	AOC1	rectum	102.9	TPM
ENSG00000002726	AOC1	salivary gland	0.3	TPM
ENSG00000002726	AOC1	seminal vesicle	1.5	TPM
ENSG00000002726	AOC1	skeletal muscle	0	TPM
ENSG00000002726	AOC1	skin	1.6	TPM
ENSG00000002726	AOC1	small intestine	257.2	TPM
ENSG00000002726	AOC1	smooth muscle	5.7	TPM
ENSG00000002726	AOC1	spleen	0.7	TPM
ENSG00000002726	AOC1	stomach	18.5	TPM
ENSG00000002726	AOC1	testis	4	TPM
ENSG00000002726	AOC1	thyroid gland	0.5	TPM
ENSG00000002726	AOC1	tonsil	3.8	TPM
ENSG00000002726	AOC1	urinary bladder	1.8	TPM
ENSG00000002745	WNT16	adipose tissue	0.1	TPM
ENSG00000002745	WNT16	adrenal gland	0.4	TPM
ENSG00000002745	WNT16	appendix	0.5	TPM
ENSG00000002745	WNT16	bone marrow	0	TPM
ENSG00000002745	WNT16	breast	1.9	TPM
ENSG00000002745	WNT16	cerebral cortex	0.5	TPM
ENSG00000002745	WNT16	cervix, uterine	8.6	TPM
ENSG00000002745	WNT16	colon	0.1	TPM
ENSG00000002745	WNT16	duodenum	0.1	TPM
ENSG00000002745	WNT16	endometrium	0.2	TPM
ENSG00000002745	WNT16	epididymis	0	TPM
ENSG00000002745	WNT16	esophagus	0.2	TPM
ENSG00000002745	WNT16	fallopian tube	0.3	TPM
ENSG00000002745	WNT16	gallbladder	0.3	TPM
ENSG00000002745	WNT16	heart muscle	0	TPM
ENSG00000002745	WNT16	kidney	0.1	TPM
ENSG00000002745	WNT16	liver	0	TPM
ENSG00000002745	WNT16	lung	0	TPM
ENSG00000002745	WNT16	lymph node	1.3	TPM
ENSG00000002745	WNT16	ovary	0	TPM
ENSG00000002745	WNT16	pancreas	0	TPM
ENSG00000002745	WNT16	parathyroid gland	0	TPM
ENSG00000002745	WNT16	placenta	0.6	TPM
ENSG00000002745	WNT16	prostate	1.2	TPM
ENSG00000002745	WNT16	rectum	0.3	TPM
ENSG00000002745	WNT16	salivary gland	0	TPM
ENSG00000002745	WNT16	seminal vesicle	3.1	TPM
ENSG00000002745	WNT16	skeletal muscle	0	TPM
ENSG00000002745	WNT16	skin	24.4	TPM
ENSG00000002745	WNT16	small intestine	0.3	TPM
ENSG00000002745	WNT16	smooth muscle	0.3	TPM
ENSG00000002745	WNT16	spleen	1.2	TPM
ENSG00000002745	WNT16	stomach	0	TPM
ENSG00000002745	WNT16	testis	0.2	TPM
ENSG00000002745	WNT16	thyroid gland	0	TPM
ENSG00000002745	WNT16	tonsil	0.5	TPM
ENSG00000002745	WNT16	urinary bladder	0.4	TPM
ENSG00000002746	HECW1	adipose tissue	0.3	TPM
ENSG00000002746	HECW1	adrenal gland	0.1	TPM
ENSG00000002746	HECW1	appendix	0.5	TPM
ENSG00000002746	HECW1	bone marrow	0.6	TPM
ENSG00000002746	HECW1	breast	0.5	TPM
ENSG00000002746	HECW1	cerebral cortex	10.9	TPM
ENSG00000002746	HECW1	cervix, uterine	0.3	TPM
ENSG00000002746	HECW1	colon	0.3	TPM
ENSG00000002746	HECW1	duodenum	0	TPM
ENSG00000002746	HECW1	endometrium	0.4	TPM
ENSG00000002746	HECW1	epididymis	2.2	TPM
ENSG00000002746	HECW1	esophagus	1.4	TPM
ENSG00000002746	HECW1	fallopian tube	0.5	TPM
ENSG00000002746	HECW1	gallbladder	2.9	TPM
ENSG00000002746	HECW1	heart muscle	0	TPM
ENSG00000002746	HECW1	kidney	8.3	TPM
ENSG00000002746	HECW1	liver	0	TPM
ENSG00000002746	HECW1	lung	0.2	TPM
ENSG00000002746	HECW1	lymph node	0.6	TPM
ENSG00000002746	HECW1	ovary	0.5	TPM
ENSG00000002746	HECW1	pancreas	0	TPM
ENSG00000002746	HECW1	parathyroid gland	1.4	TPM
ENSG00000002746	HECW1	placenta	0.3	TPM
ENSG00000002746	HECW1	prostate	2.2	TPM
ENSG00000002746	HECW1	rectum	0.3	TPM
ENSG00000002746	HECW1	salivary gland	0.1	TPM
ENSG00000002746	HECW1	seminal vesicle	0.3	TPM
ENSG00000002746	HECW1	skeletal muscle	0.3	TPM
ENSG00000002746	HECW1	skin	1.6	TPM
ENSG00000002746	HECW1	small intestine	0.1	TPM
ENSG00000002746	HECW1	smooth muscle	0.4	TPM
ENSG00000002746	HECW1	spleen	0.3	TPM
ENSG00000002746	HECW1	stomach	0.3	TPM
ENSG00000002746	HECW1	testis	3.9	TPM
ENSG00000002746	HECW1	thyroid gland	1.1	TPM
ENSG00000002746	HECW1	tonsil	0.4	TPM
ENSG00000002746	HECW1	urinary bladder	0.5	TPM
ENSG00000002822	MAD1L1	adipose tissue	9	TPM
ENSG00000002822	MAD1L1	adrenal gland	7.4	TPM
ENSG00000002822	MAD1L1	appendix	16.8	TPM
ENSG00000002822	MAD1L1	bone marrow	11	TPM
ENSG00000002822	MAD1L1	breast	7.4	TPM
ENSG00000002822	MAD1L1	cerebral cortex	15.4	TPM
ENSG00000002822	MAD1L1	cervix, uterine	9.8	TPM
ENSG00000002822	MAD1L1	colon	7.5	TPM
ENSG00000002822	MAD1L1	duodenum	7.1	TPM
ENSG00000002822	MAD1L1	endometrium	11.2	TPM
ENSG00000002822	MAD1L1	epididymis	5.7	TPM
ENSG00000002822	MAD1L1	esophagus	10.4	TPM
ENSG00000002822	MAD1L1	fallopian tube	11.3	TPM
ENSG00000002822	MAD1L1	gallbladder	10.8	TPM
ENSG00000002822	MAD1L1	heart muscle	5.1	TPM
ENSG00000002822	MAD1L1	kidney	5.1	TPM
ENSG00000002822	MAD1L1	liver	7.1	TPM
ENSG00000002822	MAD1L1	lung	13.5	TPM
ENSG00000002822	MAD1L1	lymph node	23.7	TPM
ENSG00000002822	MAD1L1	ovary	7.7	TPM
ENSG00000002822	MAD1L1	pancreas	1.3	TPM
ENSG00000002822	MAD1L1	parathyroid gland	9.1	TPM
ENSG00000002822	MAD1L1	placenta	8.9	TPM
ENSG00000002822	MAD1L1	prostate	9.8	TPM
ENSG00000002822	MAD1L1	rectum	5.8	TPM
ENSG00000002822	MAD1L1	salivary gland	3.3	TPM
ENSG00000002822	MAD1L1	seminal vesicle	8.3	TPM
ENSG00000002822	MAD1L1	skeletal muscle	5.1	TPM
ENSG00000002822	MAD1L1	skin	16.4	TPM
ENSG00000002822	MAD1L1	small intestine	6.9	TPM
ENSG00000002822	MAD1L1	smooth muscle	11.5	TPM
ENSG00000002822	MAD1L1	spleen	22.4	TPM
ENSG00000002822	MAD1L1	stomach	7.3	TPM
ENSG00000002822	MAD1L1	testis	17.6	TPM
ENSG00000002822	MAD1L1	thyroid gland	10.6	TPM
ENSG00000002822	MAD1L1	tonsil	12.3	TPM
ENSG00000002822	MAD1L1	urinary bladder	10.9	TPM
ENSG00000002834	LASP1	adipose tissue	93.4	TPM
ENSG00000002834	LASP1	adrenal gland	37.4	TPM
ENSG00000002834	LASP1	appendix	102.2	TPM
ENSG00000002834	LASP1	bone marrow	77.6	TPM
ENSG00000002834	LASP1	breast	50.9	TPM
ENSG00000002834	LASP1	cerebral cortex	76.5	TPM
ENSG00000002834	LASP1	cervix, uterine	68.7	TPM
ENSG00000002834	LASP1	colon	89.9	TPM
ENSG00000002834	LASP1	duodenum	132.4	TPM
ENSG00000002834	LASP1	endometrium	64.9	TPM
ENSG00000002834	LASP1	epididymis	37.5	TPM
ENSG00000002834	LASP1	esophagus	35.6	TPM
ENSG00000002834	LASP1	fallopian tube	71.3	TPM
ENSG00000002834	LASP1	gallbladder	84.8	TPM
ENSG00000002834	LASP1	heart muscle	17.5	TPM
ENSG00000002834	LASP1	kidney	47.2	TPM
ENSG00000002834	LASP1	liver	30.1	TPM
ENSG00000002834	LASP1	lung	96.2	TPM
ENSG00000002834	LASP1	lymph node	84.7	TPM
ENSG00000002834	LASP1	ovary	58.3	TPM
ENSG00000002834	LASP1	pancreas	9.3	TPM
ENSG00000002834	LASP1	parathyroid gland	34.5	TPM
ENSG00000002834	LASP1	placenta	111.6	TPM
ENSG00000002834	LASP1	prostate	41.5	TPM
ENSG00000002834	LASP1	rectum	97.4	TPM
ENSG00000002834	LASP1	salivary gland	16.2	TPM
ENSG00000002834	LASP1	seminal vesicle	45.1	TPM
ENSG00000002834	LASP1	skeletal muscle	8.1	TPM
ENSG00000002834	LASP1	skin	50.8	TPM
ENSG00000002834	LASP1	small intestine	185	TPM
ENSG00000002834	LASP1	smooth muscle	70.2	TPM
ENSG00000002834	LASP1	spleen	100.5	TPM
ENSG00000002834	LASP1	stomach	88.4	TPM
ENSG00000002834	LASP1	testis	35	TPM
ENSG00000002834	LASP1	thyroid gland	39.3	TPM
ENSG00000002834	LASP1	tonsil	70.5	TPM
ENSG00000002834	LASP1	urinary bladder	62.5	TPM
ENSG00000002919	SNX11	adipose tissue	17	TPM
ENSG00000002919	SNX11	adrenal gland	11.6	TPM
ENSG00000002919	SNX11	appendix	24.9	TPM
ENSG00000002919	SNX11	bone marrow	14.1	TPM
ENSG00000002919	SNX11	breast	13.4	TPM
ENSG00000002919	SNX11	cerebral cortex	17.7	TPM
ENSG00000002919	SNX11	cervix, uterine	11.3	TPM
ENSG00000002919	SNX11	colon	13	TPM
ENSG00000002919	SNX11	duodenum	8.8	TPM
ENSG00000002919	SNX11	endometrium	15.3	TPM
ENSG00000002919	SNX11	epididymis	17.8	TPM
ENSG00000002919	SNX11	esophagus	19.4	TPM
ENSG00000002919	SNX11	fallopian tube	15	TPM
ENSG00000002919	SNX11	gallbladder	14.5	TPM
ENSG00000002919	SNX11	heart muscle	6.5	TPM
ENSG00000002919	SNX11	kidney	15.3	TPM
ENSG00000002919	SNX11	liver	6.1	TPM
ENSG00000002919	SNX11	lung	17.7	TPM
ENSG00000002919	SNX11	lymph node	25.5	TPM
ENSG00000002919	SNX11	ovary	9.4	TPM
ENSG00000002919	SNX11	pancreas	2.3	TPM
ENSG00000002919	SNX11	parathyroid gland	16.6	TPM
ENSG00000002919	SNX11	placenta	16.2	TPM
ENSG00000002919	SNX11	prostate	15	TPM
ENSG00000002919	SNX11	rectum	14	TPM
ENSG00000002919	SNX11	salivary gland	5	TPM
ENSG00000002919	SNX11	seminal vesicle	13.3	TPM
ENSG00000002919	SNX11	skeletal muscle	3.6	TPM
ENSG00000002919	SNX11	skin	11.4	TPM
ENSG00000002919	SNX11	small intestine	10.1	TPM
ENSG00000002919	SNX11	smooth muscle	23.1	TPM
ENSG00000002919	SNX11	spleen	25	TPM
ENSG00000002919	SNX11	stomach	8.8	TPM
ENSG00000002919	SNX11	testis	20.2	TPM
ENSG00000002919	SNX11	thyroid gland	32	TPM
ENSG00000002919	SNX11	tonsil	27.3	TPM
ENSG00000002919	SNX11	urinary bladder	16	TPM
ENSG00000002933	TMEM176A	adipose tissue	86.1	TPM
ENSG00000002933	TMEM176A	adrenal gland	44.6	TPM
ENSG00000002933	TMEM176A	appendix	178.3	TPM
ENSG00000002933	TMEM176A	bone marrow	4.6	TPM
ENSG00000002933	TMEM176A	breast	56.5	TPM
ENSG00000002933	TMEM176A	cerebral cortex	23.9	TPM
ENSG00000002933	TMEM176A	cervix, uterine	61.8	TPM
ENSG00000002933	TMEM176A	colon	137.7	TPM
ENSG00000002933	TMEM176A	duodenum	119.1	TPM
ENSG00000002933	TMEM176A	endometrium	30.7	TPM
ENSG00000002933	TMEM176A	epididymis	18.3	TPM
ENSG00000002933	TMEM176A	esophagus	34.4	TPM
ENSG00000002933	TMEM176A	fallopian tube	46.7	TPM
ENSG00000002933	TMEM176A	gallbladder	219.7	TPM
ENSG00000002933	TMEM176A	heart muscle	34.2	TPM
ENSG00000002933	TMEM176A	kidney	382.4	TPM
ENSG00000002933	TMEM176A	liver	579.4	TPM
ENSG00000002933	TMEM176A	lung	72	TPM
ENSG00000002933	TMEM176A	lymph node	99.9	TPM
ENSG00000002933	TMEM176A	ovary	96.3	TPM
ENSG00000002933	TMEM176A	pancreas	4.8	TPM
ENSG00000002933	TMEM176A	parathyroid gland	5.5	TPM
ENSG00000002933	TMEM176A	placenta	91.2	TPM
ENSG00000002933	TMEM176A	prostate	15	TPM
ENSG00000002933	TMEM176A	rectum	168.9	TPM
ENSG00000002933	TMEM176A	salivary gland	4.4	TPM
ENSG00000002933	TMEM176A	seminal vesicle	19.2	TPM
ENSG00000002933	TMEM176A	skeletal muscle	1.6	TPM
ENSG00000002933	TMEM176A	skin	12.5	TPM
ENSG00000002933	TMEM176A	small intestine	235	TPM
ENSG00000002933	TMEM176A	smooth muscle	65.8	TPM
ENSG00000002933	TMEM176A	spleen	49.4	TPM
ENSG00000002933	TMEM176A	stomach	38.1	TPM
ENSG00000002933	TMEM176A	testis	12.1	TPM
ENSG00000002933	TMEM176A	thyroid gland	8.3	TPM
ENSG00000002933	TMEM176A	tonsil	64.2	TPM
ENSG00000002933	TMEM176A	urinary bladder	117.8	TPM
ENSG00000003056	M6PR	adipose tissue	87.3	TPM
ENSG00000003056	M6PR	adrenal gland	76	TPM
ENSG00000003056	M6PR	appendix	149.6	TPM
ENSG00000003056	M6PR	bone marrow	63.6	TPM
ENSG00000003056	M6PR	breast	93.6	TPM
ENSG00000003056	M6PR	cerebral cortex	79.6	TPM
ENSG00000003056	M6PR	cervix, uterine	86.3	TPM
ENSG00000003056	M6PR	colon	73.2	TPM
ENSG00000003056	M6PR	duodenum	54.5	TPM
ENSG00000003056	M6PR	endometrium	112.1	TPM
ENSG00000003056	M6PR	epididymis	67	TPM
ENSG00000003056	M6PR	esophagus	65.8	TPM
ENSG00000003056	M6PR	fallopian tube	103.5	TPM
ENSG00000003056	M6PR	gallbladder	109.3	TPM
ENSG00000003056	M6PR	heart muscle	50.6	TPM
ENSG00000003056	M6PR	kidney	75	TPM
ENSG00000003056	M6PR	liver	36.2	TPM
ENSG00000003056	M6PR	lung	136.8	TPM
ENSG00000003056	M6PR	lymph node	150.3	TPM
ENSG00000003056	M6PR	ovary	73.3	TPM
ENSG00000003056	M6PR	pancreas	11.6	TPM
ENSG00000003056	M6PR	parathyroid gland	119.6	TPM
ENSG00000003056	M6PR	placenta	103.7	TPM
ENSG00000003056	M6PR	prostate	94.2	TPM
ENSG00000003056	M6PR	rectum	96.3	TPM
ENSG00000003056	M6PR	salivary gland	32.3	TPM
ENSG00000003056	M6PR	seminal vesicle	96	TPM
ENSG00000003056	M6PR	skeletal muscle	17.3	TPM
ENSG00000003056	M6PR	skin	62.9	TPM
ENSG00000003056	M6PR	small intestine	66.2	TPM
ENSG00000003056	M6PR	smooth muscle	113.5	TPM
ENSG00000003056	M6PR	spleen	178.5	TPM
ENSG00000003056	M6PR	stomach	67.8	TPM
ENSG00000003056	M6PR	testis	106.4	TPM
ENSG00000003056	M6PR	thyroid gland	145.8	TPM
ENSG00000003056	M6PR	tonsil	111.3	TPM
ENSG00000003056	M6PR	urinary bladder	93.6	TPM
ENSG00000003096	KLHL13	adipose tissue	3.1	TPM
ENSG00000003096	KLHL13	adrenal gland	9.7	TPM
ENSG00000003096	KLHL13	appendix	3.7	TPM
ENSG00000003096	KLHL13	bone marrow	0.2	TPM
ENSG00000003096	KLHL13	breast	30.8	TPM
ENSG00000003096	KLHL13	cerebral cortex	7.8	TPM
ENSG00000003096	KLHL13	cervix, uterine	30.1	TPM
ENSG00000003096	KLHL13	colon	4	TPM
ENSG00000003096	KLHL13	duodenum	3.2	TPM
ENSG00000003096	KLHL13	endometrium	52.2	TPM
ENSG00000003096	KLHL13	epididymis	8.8	TPM
ENSG00000003096	KLHL13	esophagus	6.6	TPM
ENSG00000003096	KLHL13	fallopian tube	17.2	TPM
ENSG00000003096	KLHL13	gallbladder	8.9	TPM
ENSG00000003096	KLHL13	heart muscle	5.2	TPM
ENSG00000003096	KLHL13	kidney	16.6	TPM
ENSG00000003096	KLHL13	liver	2.4	TPM
ENSG00000003096	KLHL13	lung	2.1	TPM
ENSG00000003096	KLHL13	lymph node	0.7	TPM
ENSG00000003096	KLHL13	ovary	9.2	TPM
ENSG00000003096	KLHL13	pancreas	0.8	TPM
ENSG00000003096	KLHL13	parathyroid gland	7.1	TPM
ENSG00000003096	KLHL13	placenta	1.1	TPM
ENSG00000003096	KLHL13	prostate	10.1	TPM
ENSG00000003096	KLHL13	rectum	4.5	TPM
ENSG00000003096	KLHL13	salivary gland	1	TPM
ENSG00000003096	KLHL13	seminal vesicle	17.1	TPM
ENSG00000003096	KLHL13	skeletal muscle	1.2	TPM
ENSG00000003096	KLHL13	skin	0.6	TPM
ENSG00000003096	KLHL13	small intestine	5.5	TPM
ENSG00000003096	KLHL13	smooth muscle	43.3	TPM
ENSG00000003096	KLHL13	spleen	2.3	TPM
ENSG00000003096	KLHL13	stomach	1.4	TPM
ENSG00000003096	KLHL13	testis	6.8	TPM
ENSG00000003096	KLHL13	thyroid gland	0.9	TPM
ENSG00000003096	KLHL13	tonsil	1.1	TPM
ENSG00000003096	KLHL13	urinary bladder	7.6	TPM
ENSG00000003137	CYP26B1	adipose tissue	19.8	TPM
ENSG00000003137	CYP26B1	adrenal gland	3.4	TPM
ENSG00000003137	CYP26B1	appendix	3.1	TPM
ENSG00000003137	CYP26B1	bone marrow	0	TPM
ENSG00000003137	CYP26B1	breast	4	TPM
ENSG00000003137	CYP26B1	cerebral cortex	12.3	TPM
ENSG00000003137	CYP26B1	cervix, uterine	8.2	TPM
ENSG00000003137	CYP26B1	colon	2.6	TPM
ENSG00000003137	CYP26B1	duodenum	3.8	TPM
ENSG00000003137	CYP26B1	endometrium	2.4	TPM
ENSG00000003137	CYP26B1	epididymis	1.8	TPM
ENSG00000003137	CYP26B1	esophagus	3.7	TPM
ENSG00000003137	CYP26B1	fallopian tube	4.2	TPM
ENSG00000003137	CYP26B1	gallbladder	1.9	TPM
ENSG00000003137	CYP26B1	heart muscle	4.1	TPM
ENSG00000003137	CYP26B1	kidney	4.4	TPM
ENSG00000003137	CYP26B1	liver	0.3	TPM
ENSG00000003137	CYP26B1	lung	4.2	TPM
ENSG00000003137	CYP26B1	lymph node	5.7	TPM
ENSG00000003137	CYP26B1	ovary	5.8	TPM
ENSG00000003137	CYP26B1	pancreas	0	TPM
ENSG00000003137	CYP26B1	parathyroid gland	1.4	TPM
ENSG00000003137	CYP26B1	placenta	4.7	TPM
ENSG00000003137	CYP26B1	prostate	2.3	TPM
ENSG00000003137	CYP26B1	rectum	1.3	TPM
ENSG00000003137	CYP26B1	salivary gland	1.5	TPM
ENSG00000003137	CYP26B1	seminal vesicle	9.9	TPM
ENSG00000003137	CYP26B1	skeletal muscle	0.4	TPM
ENSG00000003137	CYP26B1	skin	25.1	TPM
ENSG00000003137	CYP26B1	small intestine	2.8	TPM
ENSG00000003137	CYP26B1	smooth muscle	2.2	TPM
ENSG00000003137	CYP26B1	spleen	2.2	TPM
ENSG00000003137	CYP26B1	stomach	0.3	TPM
ENSG00000003137	CYP26B1	testis	27.2	TPM
ENSG00000003137	CYP26B1	thyroid gland	15.2	TPM
ENSG00000003137	CYP26B1	tonsil	2.7	TPM
ENSG00000003137	CYP26B1	urinary bladder	1.9	TPM
ENSG00000003147	ICA1	adipose tissue	13.2	TPM
ENSG00000003147	ICA1	adrenal gland	12	TPM
ENSG00000003147	ICA1	appendix	5.4	TPM
ENSG00000003147	ICA1	bone marrow	13.5	TPM
ENSG00000003147	ICA1	breast	28.5	TPM
ENSG00000003147	ICA1	cerebral cortex	22.4	TPM
ENSG00000003147	ICA1	cervix, uterine	24.8	TPM
ENSG00000003147	ICA1	colon	22	TPM
ENSG00000003147	ICA1	duodenum	11.8	TPM
ENSG00000003147	ICA1	endometrium	9	TPM
ENSG00000003147	ICA1	epididymis	15.2	TPM
ENSG00000003147	ICA1	esophagus	5.5	TPM
ENSG00000003147	ICA1	fallopian tube	19.6	TPM
ENSG00000003147	ICA1	gallbladder	14.3	TPM
ENSG00000003147	ICA1	heart muscle	26.2	TPM
ENSG00000003147	ICA1	kidney	12.2	TPM
ENSG00000003147	ICA1	liver	3.1	TPM
ENSG00000003147	ICA1	lung	14.8	TPM
ENSG00000003147	ICA1	lymph node	12.4	TPM
ENSG00000003147	ICA1	ovary	0.6	TPM
ENSG00000003147	ICA1	pancreas	10.3	TPM
ENSG00000003147	ICA1	parathyroid gland	28	TPM
ENSG00000003147	ICA1	placenta	9.2	TPM
ENSG00000003147	ICA1	prostate	35.5	TPM
ENSG00000003147	ICA1	rectum	25	TPM
ENSG00000003147	ICA1	salivary gland	14.5	TPM
ENSG00000003147	ICA1	seminal vesicle	6	TPM
ENSG00000003147	ICA1	skeletal muscle	0.6	TPM
ENSG00000003147	ICA1	skin	13.4	TPM
ENSG00000003147	ICA1	small intestine	18.5	TPM
ENSG00000003147	ICA1	smooth muscle	6.4	TPM
ENSG00000003147	ICA1	spleen	8.8	TPM
ENSG00000003147	ICA1	stomach	28.1	TPM
ENSG00000003147	ICA1	testis	42.6	TPM
ENSG00000003147	ICA1	thyroid gland	19.5	TPM
ENSG00000003147	ICA1	tonsil	6.2	TPM
ENSG00000003147	ICA1	urinary bladder	13.5	TPM
ENSG00000003249	DBNDD1	adipose tissue	1.8	TPM
ENSG00000003249	DBNDD1	adrenal gland	8.2	TPM
ENSG00000003249	DBNDD1	appendix	2.7	TPM
ENSG00000003249	DBNDD1	bone marrow	0.2	TPM
ENSG00000003249	DBNDD1	breast	5.1	TPM
ENSG00000003249	DBNDD1	cerebral cortex	24.1	TPM
ENSG00000003249	DBNDD1	cervix, uterine	3	TPM
ENSG00000003249	DBNDD1	colon	1.6	TPM
ENSG00000003249	DBNDD1	duodenum	1.5	TPM
ENSG00000003249	DBNDD1	endometrium	1.4	TPM
ENSG00000003249	DBNDD1	epididymis	10.4	TPM
ENSG00000003249	DBNDD1	esophagus	14.8	TPM
ENSG00000003249	DBNDD1	fallopian tube	5.4	TPM
ENSG00000003249	DBNDD1	gallbladder	5.4	TPM
ENSG00000003249	DBNDD1	heart muscle	1.8	TPM
ENSG00000003249	DBNDD1	kidney	5.2	TPM
ENSG00000003249	DBNDD1	liver	1.8	TPM
ENSG00000003249	DBNDD1	lung	3.9	TPM
ENSG00000003249	DBNDD1	lymph node	4.5	TPM
ENSG00000003249	DBNDD1	ovary	3	TPM
ENSG00000003249	DBNDD1	pancreas	2.9	TPM
ENSG00000003249	DBNDD1	parathyroid gland	8.8	TPM
ENSG00000003249	DBNDD1	placenta	0.2	TPM
ENSG00000003249	DBNDD1	prostate	4.6	TPM
ENSG00000003249	DBNDD1	rectum	1.4	TPM
ENSG00000003249	DBNDD1	salivary gland	5.2	TPM
ENSG00000003249	DBNDD1	seminal vesicle	4.3	TPM
ENSG00000003249	DBNDD1	skeletal muscle	15.6	TPM
ENSG00000003249	DBNDD1	skin	4.2	TPM
ENSG00000003249	DBNDD1	small intestine	0.8	TPM
ENSG00000003249	DBNDD1	smooth muscle	1.6	TPM
ENSG00000003249	DBNDD1	spleen	1.6	TPM
ENSG00000003249	DBNDD1	stomach	3.8	TPM
ENSG00000003249	DBNDD1	testis	1.1	TPM
ENSG00000003249	DBNDD1	thyroid gland	4.3	TPM
ENSG00000003249	DBNDD1	tonsil	4.2	TPM
ENSG00000003249	DBNDD1	urinary bladder	1.8	TPM
ENSG00000003393	ALS2	adipose tissue	8.4	TPM
ENSG00000003393	ALS2	adrenal gland	6.8	TPM
ENSG00000003393	ALS2	appendix	6.5	TPM
ENSG00000003393	ALS2	bone marrow	5.9	TPM
ENSG00000003393	ALS2	breast	10.1	TPM
ENSG00000003393	ALS2	cerebral cortex	16.7	TPM
ENSG00000003393	ALS2	cervix, uterine	8.6	TPM
ENSG00000003393	ALS2	colon	5	TPM
ENSG00000003393	ALS2	duodenum	8.1	TPM
ENSG00000003393	ALS2	endometrium	12.7	TPM
ENSG00000003393	ALS2	epididymis	12.5	TPM
ENSG00000003393	ALS2	esophagus	5.3	TPM
ENSG00000003393	ALS2	fallopian tube	10.8	TPM
ENSG00000003393	ALS2	gallbladder	10.3	TPM
ENSG00000003393	ALS2	heart muscle	13	TPM
ENSG00000003393	ALS2	kidney	11	TPM
ENSG00000003393	ALS2	liver	9.7	TPM
ENSG00000003393	ALS2	lung	12.4	TPM
ENSG00000003393	ALS2	lymph node	5.6	TPM
ENSG00000003393	ALS2	ovary	8.2	TPM
ENSG00000003393	ALS2	pancreas	1	TPM
ENSG00000003393	ALS2	parathyroid gland	13.6	TPM
ENSG00000003393	ALS2	placenta	10.8	TPM
ENSG00000003393	ALS2	prostate	10.2	TPM
ENSG00000003393	ALS2	rectum	6.8	TPM
ENSG00000003393	ALS2	salivary gland	1.7	TPM
ENSG00000003393	ALS2	seminal vesicle	7.5	TPM
ENSG00000003393	ALS2	skeletal muscle	4.9	TPM
ENSG00000003393	ALS2	skin	8.6	TPM
ENSG00000003393	ALS2	small intestine	10.1	TPM
ENSG00000003393	ALS2	smooth muscle	10.9	TPM
ENSG00000003393	ALS2	spleen	8.2	TPM
ENSG00000003393	ALS2	stomach	6.6	TPM
ENSG00000003393	ALS2	testis	12.4	TPM
ENSG00000003393	ALS2	thyroid gland	12.7	TPM
ENSG00000003393	ALS2	tonsil	4.8	TPM
ENSG00000003393	ALS2	urinary bladder	6.9	TPM
ENSG00000003400	CASP10	adipose tissue	7.6	TPM
ENSG00000003400	CASP10	adrenal gland	2.6	TPM
ENSG00000003400	CASP10	appendix	12.5	TPM
ENSG00000003400	CASP10	bone marrow	12.7	TPM
ENSG00000003400	CASP10	breast	5.4	TPM
ENSG00000003400	CASP10	cerebral cortex	2.5	TPM
ENSG00000003400	CASP10	cervix, uterine	5.1	TPM
ENSG00000003400	CASP10	colon	13.5	TPM
ENSG00000003400	CASP10	duodenum	22.6	TPM
ENSG00000003400	CASP10	endometrium	5.7	TPM
ENSG00000003400	CASP10	epididymis	7.6	TPM
ENSG00000003400	CASP10	esophagus	8	TPM
ENSG00000003400	CASP10	fallopian tube	8.9	TPM
ENSG00000003400	CASP10	gallbladder	11.9	TPM
ENSG00000003400	CASP10	heart muscle	2.5	TPM
ENSG00000003400	CASP10	kidney	5.5	TPM
ENSG00000003400	CASP10	liver	3.2	TPM
ENSG00000003400	CASP10	lung	16	TPM
ENSG00000003400	CASP10	lymph node	10.2	TPM
ENSG00000003400	CASP10	ovary	1.3	TPM
ENSG00000003400	CASP10	pancreas	0.6	TPM
ENSG00000003400	CASP10	parathyroid gland	2.8	TPM
ENSG00000003400	CASP10	placenta	13.7	TPM
ENSG00000003400	CASP10	prostate	3.1	TPM
ENSG00000003400	CASP10	rectum	15.3	TPM
ENSG00000003400	CASP10	salivary gland	1.5	TPM
ENSG00000003400	CASP10	seminal vesicle	4.3	TPM
ENSG00000003400	CASP10	skeletal muscle	1.7	TPM
ENSG00000003400	CASP10	skin	6.8	TPM
ENSG00000003400	CASP10	small intestine	21.1	TPM
ENSG00000003400	CASP10	smooth muscle	7.7	TPM
ENSG00000003400	CASP10	spleen	24.6	TPM
ENSG00000003400	CASP10	stomach	9.8	TPM
ENSG00000003400	CASP10	testis	2.3	TPM
ENSG00000003400	CASP10	thyroid gland	8	TPM
ENSG00000003400	CASP10	tonsil	10.3	TPM
ENSG00000003400	CASP10	urinary bladder	13.4	TPM
ENSG00000003402	CFLAR	adipose tissue	133.5	TPM
ENSG00000003402	CFLAR	adrenal gland	65.6	TPM
ENSG00000003402	CFLAR	appendix	145.1	TPM
ENSG00000003402	CFLAR	bone marrow	160.5	TPM
ENSG00000003402	CFLAR	breast	62.7	TPM
ENSG00000003402	CFLAR	cerebral cortex	30.4	TPM
ENSG00000003402	CFLAR	cervix, uterine	53.2	TPM
ENSG00000003402	CFLAR	colon	55.2	TPM
ENSG00000003402	CFLAR	duodenum	62.5	TPM
ENSG00000003402	CFLAR	endometrium	93.2	TPM
ENSG00000003402	CFLAR	epididymis	76.3	TPM
ENSG00000003402	CFLAR	esophagus	75.5	TPM
ENSG00000003402	CFLAR	fallopian tube	63.9	TPM
ENSG00000003402	CFLAR	gallbladder	114.7	TPM
ENSG00000003402	CFLAR	heart muscle	80.2	TPM
ENSG00000003402	CFLAR	kidney	59.6	TPM
ENSG00000003402	CFLAR	liver	31.3	TPM
ENSG00000003402	CFLAR	lung	138	TPM
ENSG00000003402	CFLAR	lymph node	106.8	TPM
ENSG00000003402	CFLAR	ovary	34.8	TPM
ENSG00000003402	CFLAR	pancreas	8.7	TPM
ENSG00000003402	CFLAR	parathyroid gland	46.2	TPM
ENSG00000003402	CFLAR	placenta	134.5	TPM
ENSG00000003402	CFLAR	prostate	69.6	TPM
ENSG00000003402	CFLAR	rectum	65	TPM
ENSG00000003402	CFLAR	salivary gland	23.2	TPM
ENSG00000003402	CFLAR	seminal vesicle	86.8	TPM
ENSG00000003402	CFLAR	skeletal muscle	31.6	TPM
ENSG00000003402	CFLAR	skin	45.9	TPM
ENSG00000003402	CFLAR	small intestine	72.3	TPM
ENSG00000003402	CFLAR	smooth muscle	86.6	TPM
ENSG00000003402	CFLAR	spleen	121.5	TPM
ENSG00000003402	CFLAR	stomach	52	TPM
ENSG00000003402	CFLAR	testis	48.1	TPM
ENSG00000003402	CFLAR	thyroid gland	88.2	TPM
ENSG00000003402	CFLAR	tonsil	103.2	TPM
ENSG00000003402	CFLAR	urinary bladder	72.9	TPM
ENSG00000003436	TFPI	adipose tissue	75.8	TPM
ENSG00000003436	TFPI	adrenal gland	18.2	TPM
ENSG00000003436	TFPI	appendix	35	TPM
ENSG00000003436	TFPI	bone marrow	5.3	TPM
ENSG00000003436	TFPI	breast	61.7	TPM
ENSG00000003436	TFPI	cerebral cortex	7.7	TPM
ENSG00000003436	TFPI	cervix, uterine	64.8	TPM
ENSG00000003436	TFPI	colon	24.4	TPM
ENSG00000003436	TFPI	duodenum	61.9	TPM
ENSG00000003436	TFPI	endometrium	45.7	TPM
ENSG00000003436	TFPI	epididymis	23	TPM
ENSG00000003436	TFPI	esophagus	43.8	TPM
ENSG00000003436	TFPI	fallopian tube	55	TPM
ENSG00000003436	TFPI	gallbladder	108.1	TPM
ENSG00000003436	TFPI	heart muscle	25.3	TPM
ENSG00000003436	TFPI	kidney	64.5	TPM
ENSG00000003436	TFPI	liver	157.4	TPM
ENSG00000003436	TFPI	lung	182.7	TPM
ENSG00000003436	TFPI	lymph node	43.5	TPM
ENSG00000003436	TFPI	ovary	37.8	TPM
ENSG00000003436	TFPI	pancreas	5.1	TPM
ENSG00000003436	TFPI	parathyroid gland	5.7	TPM
ENSG00000003436	TFPI	placenta	340.4	TPM
ENSG00000003436	TFPI	prostate	22.6	TPM
ENSG00000003436	TFPI	rectum	35.3	TPM
ENSG00000003436	TFPI	salivary gland	3	TPM
ENSG00000003436	TFPI	seminal vesicle	18.1	TPM
ENSG00000003436	TFPI	skeletal muscle	3.9	TPM
ENSG00000003436	TFPI	skin	13.3	TPM
ENSG00000003436	TFPI	small intestine	56.1	TPM
ENSG00000003436	TFPI	smooth muscle	52.3	TPM
ENSG00000003436	TFPI	spleen	32.4	TPM
ENSG00000003436	TFPI	stomach	13.7	TPM
ENSG00000003436	TFPI	testis	15.2	TPM
ENSG00000003436	TFPI	thyroid gland	28.6	TPM
ENSG00000003436	TFPI	tonsil	23.6	TPM
ENSG00000003436	TFPI	urinary bladder	71.8	TPM
ENSG00000003509	NDUFAF7	adipose tissue	6.1	TPM
ENSG00000003509	NDUFAF7	adrenal gland	12.9	TPM
ENSG00000003509	NDUFAF7	appendix	7.3	TPM
ENSG00000003509	NDUFAF7	bone marrow	3.9	TPM
ENSG00000003509	NDUFAF7	breast	7.4	TPM
ENSG00000003509	NDUFAF7	cerebral cortex	8.2	TPM
ENSG00000003509	NDUFAF7	cervix, uterine	9.8	TPM
ENSG00000003509	NDUFAF7	colon	5.8	TPM
ENSG00000003509	NDUFAF7	duodenum	4.8	TPM
ENSG00000003509	NDUFAF7	endometrium	10.8	TPM
ENSG00000003509	NDUFAF7	epididymis	9.5	TPM
ENSG00000003509	NDUFAF7	esophagus	5.2	TPM
ENSG00000003509	NDUFAF7	fallopian tube	6.3	TPM
ENSG00000003509	NDUFAF7	gallbladder	9.4	TPM
ENSG00000003509	NDUFAF7	heart muscle	9.6	TPM
ENSG00000003509	NDUFAF7	kidney	9.7	TPM
ENSG00000003509	NDUFAF7	liver	5.4	TPM
ENSG00000003509	NDUFAF7	lung	7.2	TPM
ENSG00000003509	NDUFAF7	lymph node	8	TPM
ENSG00000003509	NDUFAF7	ovary	6.2	TPM
ENSG00000003509	NDUFAF7	pancreas	1.1	TPM
ENSG00000003509	NDUFAF7	parathyroid gland	10.6	TPM
ENSG00000003509	NDUFAF7	placenta	8.4	TPM
ENSG00000003509	NDUFAF7	prostate	8.3	TPM
ENSG00000003509	NDUFAF7	rectum	6.5	TPM
ENSG00000003509	NDUFAF7	salivary gland	1.9	TPM
ENSG00000003509	NDUFAF7	seminal vesicle	7.4	TPM
ENSG00000003509	NDUFAF7	skeletal muscle	6	TPM
ENSG00000003509	NDUFAF7	skin	4.6	TPM
ENSG00000003509	NDUFAF7	small intestine	6.2	TPM
ENSG00000003509	NDUFAF7	smooth muscle	10.6	TPM
ENSG00000003509	NDUFAF7	spleen	7.2	TPM
ENSG00000003509	NDUFAF7	stomach	4.4	TPM
ENSG00000003509	NDUFAF7	testis	68.6	TPM
ENSG00000003509	NDUFAF7	thyroid gland	6.9	TPM
ENSG00000003509	NDUFAF7	tonsil	5.4	TPM
ENSG00000003509	NDUFAF7	urinary bladder	6.6	TPM
ENSG00000003756	RBM5	adipose tissue	45.7	TPM
ENSG00000003756	RBM5	adrenal gland	45.6	TPM
ENSG00000003756	RBM5	appendix	60.2	TPM
ENSG00000003756	RBM5	bone marrow	40.4	TPM
ENSG00000003756	RBM5	breast	65.4	TPM
ENSG00000003756	RBM5	cerebral cortex	63.5	TPM
ENSG00000003756	RBM5	cervix, uterine	61.5	TPM
ENSG00000003756	RBM5	colon	44.1	TPM
ENSG00000003756	RBM5	duodenum	38.2	TPM
ENSG00000003756	RBM5	endometrium	112.1	TPM
ENSG00000003756	RBM5	epididymis	76.1	TPM
ENSG00000003756	RBM5	esophagus	34.7	TPM
ENSG00000003756	RBM5	fallopian tube	92	TPM
ENSG00000003756	RBM5	gallbladder	62.9	TPM
ENSG00000003756	RBM5	heart muscle	24.7	TPM
ENSG00000003756	RBM5	kidney	33.3	TPM
ENSG00000003756	RBM5	liver	16.6	TPM
ENSG00000003756	RBM5	lung	63.8	TPM
ENSG00000003756	RBM5	lymph node	77.8	TPM
ENSG00000003756	RBM5	ovary	99.9	TPM
ENSG00000003756	RBM5	pancreas	9.6	TPM
ENSG00000003756	RBM5	parathyroid gland	83.8	TPM
ENSG00000003756	RBM5	placenta	85	TPM
ENSG00000003756	RBM5	prostate	79.1	TPM
ENSG00000003756	RBM5	rectum	53.6	TPM
ENSG00000003756	RBM5	salivary gland	20	TPM
ENSG00000003756	RBM5	seminal vesicle	64.3	TPM
ENSG00000003756	RBM5	skeletal muscle	17.3	TPM
ENSG00000003756	RBM5	skin	96.1	TPM
ENSG00000003756	RBM5	small intestine	48	TPM
ENSG00000003756	RBM5	smooth muscle	80.6	TPM
ENSG00000003756	RBM5	spleen	79.9	TPM
ENSG00000003756	RBM5	stomach	42.6	TPM
ENSG00000003756	RBM5	testis	84.5	TPM
ENSG00000003756	RBM5	thyroid gland	69.6	TPM
ENSG00000003756	RBM5	tonsil	66.3	TPM
ENSG00000003756	RBM5	urinary bladder	42.3	TPM
ENSG00000003987	MTMR7	adipose tissue	0.7	TPM
ENSG00000003987	MTMR7	adrenal gland	3	TPM
ENSG00000003987	MTMR7	appendix	1	TPM
ENSG00000003987	MTMR7	bone marrow	1.1	TPM
ENSG00000003987	MTMR7	breast	0.8	TPM
ENSG00000003987	MTMR7	cerebral cortex	23	TPM
ENSG00000003987	MTMR7	cervix, uterine	1	TPM
ENSG00000003987	MTMR7	colon	0.6	TPM
ENSG00000003987	MTMR7	duodenum	0.8	TPM
ENSG00000003987	MTMR7	endometrium	1.4	TPM
ENSG00000003987	MTMR7	epididymis	1.4	TPM
ENSG00000003987	MTMR7	esophagus	0.4	TPM
ENSG00000003987	MTMR7	fallopian tube	1.1	TPM
ENSG00000003987	MTMR7	gallbladder	0.8	TPM
ENSG00000003987	MTMR7	heart muscle	0.3	TPM
ENSG00000003987	MTMR7	kidney	1.3	TPM
ENSG00000003987	MTMR7	liver	0.6	TPM
ENSG00000003987	MTMR7	lung	0.9	TPM
ENSG00000003987	MTMR7	lymph node	0.7	TPM
ENSG00000003987	MTMR7	ovary	2.1	TPM
ENSG00000003987	MTMR7	pancreas	0.2	TPM
ENSG00000003987	MTMR7	parathyroid gland	16	TPM
ENSG00000003987	MTMR7	placenta	1.3	TPM
ENSG00000003987	MTMR7	prostate	0.8	TPM
ENSG00000003987	MTMR7	rectum	0.9	TPM
ENSG00000003987	MTMR7	salivary gland	0.1	TPM
ENSG00000003987	MTMR7	seminal vesicle	0.9	TPM
ENSG00000003987	MTMR7	skeletal muscle	0.3	TPM
ENSG00000003987	MTMR7	skin	1.3	TPM
ENSG00000003987	MTMR7	small intestine	0.7	TPM
ENSG00000003987	MTMR7	smooth muscle	1	TPM
ENSG00000003987	MTMR7	spleen	0.8	TPM
ENSG00000003987	MTMR7	stomach	0.8	TPM
ENSG00000003987	MTMR7	testis	2.7	TPM
ENSG00000003987	MTMR7	thyroid gland	5.7	TPM
ENSG00000003987	MTMR7	tonsil	0.4	TPM
ENSG00000003987	MTMR7	urinary bladder	0.4	TPM
ENSG00000003989	SLC7A2	adipose tissue	18.1	TPM
ENSG00000003989	SLC7A2	adrenal gland	15	TPM
ENSG00000003989	SLC7A2	appendix	4.9	TPM
ENSG00000003989	SLC7A2	bone marrow	0.1	TPM
ENSG00000003989	SLC7A2	breast	19.1	TPM
ENSG00000003989	SLC7A2	cerebral cortex	12	TPM
ENSG00000003989	SLC7A2	cervix, uterine	51.2	TPM
ENSG00000003989	SLC7A2	colon	3.9	TPM
ENSG00000003989	SLC7A2	duodenum	2.5	TPM
ENSG00000003989	SLC7A2	endometrium	21.8	TPM
ENSG00000003989	SLC7A2	epididymis	21.4	TPM
ENSG00000003989	SLC7A2	esophagus	12.4	TPM
ENSG00000003989	SLC7A2	fallopian tube	67.3	TPM
ENSG00000003989	SLC7A2	gallbladder	17.6	TPM
ENSG00000003989	SLC7A2	heart muscle	7.5	TPM
ENSG00000003989	SLC7A2	kidney	8.6	TPM
ENSG00000003989	SLC7A2	liver	92.6	TPM
ENSG00000003989	SLC7A2	lung	10.8	TPM
ENSG00000003989	SLC7A2	lymph node	3.1	TPM
ENSG00000003989	SLC7A2	ovary	60.5	TPM
ENSG00000003989	SLC7A2	pancreas	17.6	TPM
ENSG00000003989	SLC7A2	parathyroid gland	373.7	TPM
ENSG00000003989	SLC7A2	placenta	13.8	TPM
ENSG00000003989	SLC7A2	prostate	21.5	TPM
ENSG00000003989	SLC7A2	rectum	4.8	TPM
ENSG00000003989	SLC7A2	salivary gland	2	TPM
ENSG00000003989	SLC7A2	seminal vesicle	9.9	TPM
ENSG00000003989	SLC7A2	skeletal muscle	33.3	TPM
ENSG00000003989	SLC7A2	skin	5.5	TPM
ENSG00000003989	SLC7A2	small intestine	2.9	TPM
ENSG00000003989	SLC7A2	smooth muscle	19.2	TPM
ENSG00000003989	SLC7A2	spleen	3.8	TPM
ENSG00000003989	SLC7A2	stomach	4.8	TPM
ENSG00000003989	SLC7A2	testis	28.9	TPM
ENSG00000003989	SLC7A2	thyroid gland	74.8	TPM
ENSG00000003989	SLC7A2	tonsil	3.4	TPM
ENSG00000003989	SLC7A2	urinary bladder	8	TPM
ENSG00000004059	ARF5	adipose tissue	64	TPM
ENSG00000004059	ARF5	adrenal gland	73.7	TPM
ENSG00000004059	ARF5	appendix	85.2	TPM
ENSG00000004059	ARF5	bone marrow	80.6	TPM
ENSG00000004059	ARF5	breast	84.1	TPM
ENSG00000004059	ARF5	cerebral cortex	127.4	TPM
ENSG00000004059	ARF5	cervix, uterine	111.9	TPM
ENSG00000004059	ARF5	colon	74.1	TPM
ENSG00000004059	ARF5	duodenum	82	TPM
ENSG00000004059	ARF5	endometrium	81.9	TPM
ENSG00000004059	ARF5	epididymis	114.7	TPM
ENSG00000004059	ARF5	esophagus	164.5	TPM
ENSG00000004059	ARF5	fallopian tube	139.3	TPM
ENSG00000004059	ARF5	gallbladder	113.5	TPM
ENSG00000004059	ARF5	heart muscle	59.3	TPM
ENSG00000004059	ARF5	kidney	47.5	TPM
ENSG00000004059	ARF5	liver	36.1	TPM
ENSG00000004059	ARF5	lung	85.7	TPM
ENSG00000004059	ARF5	lymph node	101.1	TPM
ENSG00000004059	ARF5	ovary	57.3	TPM
ENSG00000004059	ARF5	pancreas	30.8	TPM
ENSG00000004059	ARF5	parathyroid gland	83.8	TPM
ENSG00000004059	ARF5	placenta	87.3	TPM
ENSG00000004059	ARF5	prostate	93.4	TPM
ENSG00000004059	ARF5	rectum	57.4	TPM
ENSG00000004059	ARF5	salivary gland	36.3	TPM
ENSG00000004059	ARF5	seminal vesicle	87.9	TPM
ENSG00000004059	ARF5	skeletal muscle	26.2	TPM
ENSG00000004059	ARF5	skin	176.5	TPM
ENSG00000004059	ARF5	small intestine	96.1	TPM
ENSG00000004059	ARF5	smooth muscle	82.5	TPM
ENSG00000004059	ARF5	spleen	77.7	TPM
ENSG00000004059	ARF5	stomach	73	TPM
ENSG00000004059	ARF5	testis	76.9	TPM
ENSG00000004059	ARF5	thyroid gland	94.6	TPM
ENSG00000004059	ARF5	tonsil	61.3	TPM
ENSG00000004059	ARF5	urinary bladder	99.5	TPM
ENSG00000004139	SARM1	adipose tissue	2.2	TPM
ENSG00000004139	SARM1	adrenal gland	4.5	TPM
ENSG00000004139	SARM1	appendix	4.7	TPM
ENSG00000004139	SARM1	bone marrow	0.8	TPM
ENSG00000004139	SARM1	breast	1.9	TPM
ENSG00000004139	SARM1	cerebral cortex	7.1	TPM
ENSG00000004139	SARM1	cervix, uterine	1.8	TPM
ENSG00000004139	SARM1	colon	2	TPM
ENSG00000004139	SARM1	duodenum	7.7	TPM
ENSG00000004139	SARM1	endometrium	5.2	TPM
ENSG00000004139	SARM1	epididymis	5.9	TPM
ENSG00000004139	SARM1	esophagus	1.4	TPM
ENSG00000004139	SARM1	fallopian tube	5.8	TPM
ENSG00000004139	SARM1	gallbladder	2.4	TPM
ENSG00000004139	SARM1	heart muscle	0.8	TPM
ENSG00000004139	SARM1	kidney	2.6	TPM
ENSG00000004139	SARM1	liver	1.2	TPM
ENSG00000004139	SARM1	lung	2.9	TPM
ENSG00000004139	SARM1	lymph node	2.3	TPM
ENSG00000004139	SARM1	ovary	2.7	TPM
ENSG00000004139	SARM1	pancreas	0.6	TPM
ENSG00000004139	SARM1	parathyroid gland	7.6	TPM
ENSG00000004139	SARM1	placenta	2.6	TPM
ENSG00000004139	SARM1	prostate	5	TPM
ENSG00000004139	SARM1	rectum	3.8	TPM
ENSG00000004139	SARM1	salivary gland	1	TPM
ENSG00000004139	SARM1	seminal vesicle	5.2	TPM
ENSG00000004139	SARM1	skeletal muscle	0.5	TPM
ENSG00000004139	SARM1	skin	2.7	TPM
ENSG00000004139	SARM1	small intestine	5.5	TPM
ENSG00000004139	SARM1	smooth muscle	5.7	TPM
ENSG00000004139	SARM1	spleen	4.6	TPM
ENSG00000004139	SARM1	stomach	2.5	TPM
ENSG00000004139	SARM1	testis	1.9	TPM
ENSG00000004139	SARM1	thyroid gland	4.8	TPM
ENSG00000004139	SARM1	tonsil	2	TPM
ENSG00000004139	SARM1	urinary bladder	2.7	TPM
ENSG00000004142	POLDIP2	adipose tissue	58.5	TPM
ENSG00000004142	POLDIP2	adrenal gland	107.8	TPM
ENSG00000004142	POLDIP2	appendix	50.5	TPM
ENSG00000004142	POLDIP2	bone marrow	29.5	TPM
ENSG00000004142	POLDIP2	breast	51.9	TPM
ENSG00000004142	POLDIP2	cerebral cortex	75.7	TPM
ENSG00000004142	POLDIP2	cervix, uterine	63.1	TPM
ENSG00000004142	POLDIP2	colon	55.4	TPM
ENSG00000004142	POLDIP2	duodenum	50.9	TPM
ENSG00000004142	POLDIP2	endometrium	55.5	TPM
ENSG00000004142	POLDIP2	epididymis	55	TPM
ENSG00000004142	POLDIP2	esophagus	65.1	TPM
ENSG00000004142	POLDIP2	fallopian tube	68	TPM
ENSG00000004142	POLDIP2	gallbladder	50.6	TPM
ENSG00000004142	POLDIP2	heart muscle	70.3	TPM
ENSG00000004142	POLDIP2	kidney	108.5	TPM
ENSG00000004142	POLDIP2	liver	87	TPM
ENSG00000004142	POLDIP2	lung	49.1	TPM
ENSG00000004142	POLDIP2	lymph node	43.5	TPM
ENSG00000004142	POLDIP2	ovary	46.8	TPM
ENSG00000004142	POLDIP2	pancreas	16.3	TPM
ENSG00000004142	POLDIP2	parathyroid gland	92.1	TPM
ENSG00000004142	POLDIP2	placenta	46.9	TPM
ENSG00000004142	POLDIP2	prostate	68.3	TPM
ENSG00000004142	POLDIP2	rectum	64.4	TPM
ENSG00000004142	POLDIP2	salivary gland	25.3	TPM
ENSG00000004142	POLDIP2	seminal vesicle	67	TPM
ENSG00000004142	POLDIP2	skeletal muscle	96.6	TPM
ENSG00000004142	POLDIP2	skin	54.2	TPM
ENSG00000004142	POLDIP2	small intestine	47.5	TPM
ENSG00000004142	POLDIP2	smooth muscle	77.9	TPM
ENSG00000004142	POLDIP2	spleen	46.7	TPM
ENSG00000004142	POLDIP2	stomach	44.9	TPM
ENSG00000004142	POLDIP2	testis	89.1	TPM
ENSG00000004142	POLDIP2	thyroid gland	76.9	TPM
ENSG00000004142	POLDIP2	tonsil	48.7	TPM
ENSG00000004142	POLDIP2	urinary bladder	46.1	TPM
ENSG00000004399	PLXND1	adipose tissue	83.6	TPM
ENSG00000004399	PLXND1	adrenal gland	22.3	TPM
ENSG00000004399	PLXND1	appendix	51.8	TPM
ENSG00000004399	PLXND1	bone marrow	16.3	TPM
ENSG00000004399	PLXND1	breast	28.4	TPM
ENSG00000004399	PLXND1	cerebral cortex	30.5	TPM
ENSG00000004399	PLXND1	cervix, uterine	89.7	TPM
ENSG00000004399	PLXND1	colon	19.7	TPM
ENSG00000004399	PLXND1	duodenum	6.1	TPM
ENSG00000004399	PLXND1	endometrium	54.5	TPM
ENSG00000004399	PLXND1	epididymis	21	TPM
ENSG00000004399	PLXND1	esophagus	23.8	TPM
ENSG00000004399	PLXND1	fallopian tube	54.9	TPM
ENSG00000004399	PLXND1	gallbladder	62	TPM
ENSG00000004399	PLXND1	heart muscle	28.6	TPM
ENSG00000004399	PLXND1	kidney	14.3	TPM
ENSG00000004399	PLXND1	liver	9.4	TPM
ENSG00000004399	PLXND1	lung	101.3	TPM
ENSG00000004399	PLXND1	lymph node	39.6	TPM
ENSG00000004399	PLXND1	ovary	18.6	TPM
ENSG00000004399	PLXND1	pancreas	2.5	TPM
ENSG00000004399	PLXND1	parathyroid gland	35.9	TPM
ENSG00000004399	PLXND1	placenta	159.8	TPM
ENSG00000004399	PLXND1	prostate	20.6	TPM
ENSG00000004399	PLXND1	rectum	18.9	TPM
ENSG00000004399	PLXND1	salivary gland	4.3	TPM
ENSG00000004399	PLXND1	seminal vesicle	36.8	TPM
ENSG00000004399	PLXND1	skeletal muscle	4.4	TPM
ENSG00000004399	PLXND1	skin	22.9	TPM
ENSG00000004399	PLXND1	small intestine	11.3	TPM
ENSG00000004399	PLXND1	smooth muscle	75.2	TPM
ENSG00000004399	PLXND1	spleen	46.6	TPM
ENSG00000004399	PLXND1	stomach	11.3	TPM
ENSG00000004399	PLXND1	testis	20.6	TPM
ENSG00000004399	PLXND1	thyroid gland	39.5	TPM
ENSG00000004399	PLXND1	tonsil	22.4	TPM
ENSG00000004399	PLXND1	urinary bladder	47.8	TPM
ENSG00000004455	AK2	adipose tissue	86.6	TPM
ENSG00000004455	AK2	adrenal gland	83.1	TPM
ENSG00000004455	AK2	appendix	96.6	TPM
ENSG00000004455	AK2	bone marrow	47	TPM
ENSG00000004455	AK2	breast	94.3	TPM
ENSG00000004455	AK2	cerebral cortex	39.3	TPM
ENSG00000004455	AK2	cervix, uterine	103.9	TPM
ENSG00000004455	AK2	colon	111	TPM
ENSG00000004455	AK2	duodenum	132.2	TPM
ENSG00000004455	AK2	endometrium	85	TPM
ENSG00000004455	AK2	epididymis	63.9	TPM
ENSG00000004455	AK2	esophagus	79.2	TPM
ENSG00000004455	AK2	fallopian tube	95.1	TPM
ENSG00000004455	AK2	gallbladder	74	TPM
ENSG00000004455	AK2	heart muscle	50	TPM
ENSG00000004455	AK2	kidney	182	TPM
ENSG00000004455	AK2	liver	82.6	TPM
ENSG00000004455	AK2	lung	80.6	TPM
ENSG00000004455	AK2	lymph node	80.9	TPM
ENSG00000004455	AK2	ovary	58.3	TPM
ENSG00000004455	AK2	pancreas	13.1	TPM
ENSG00000004455	AK2	parathyroid gland	141.3	TPM
ENSG00000004455	AK2	placenta	92.7	TPM
ENSG00000004455	AK2	prostate	88	TPM
ENSG00000004455	AK2	rectum	119.4	TPM
ENSG00000004455	AK2	salivary gland	28.5	TPM
ENSG00000004455	AK2	seminal vesicle	70.7	TPM
ENSG00000004455	AK2	skeletal muscle	45.4	TPM
ENSG00000004455	AK2	skin	68.4	TPM
ENSG00000004455	AK2	small intestine	146.5	TPM
ENSG00000004455	AK2	smooth muscle	93	TPM
ENSG00000004455	AK2	spleen	76.3	TPM
ENSG00000004455	AK2	stomach	80.2	TPM
ENSG00000004455	AK2	testis	74.1	TPM
ENSG00000004455	AK2	thyroid gland	135.6	TPM
ENSG00000004455	AK2	tonsil	98.5	TPM
ENSG00000004455	AK2	urinary bladder	69.4	TPM
ENSG00000004468	CD38	adipose tissue	3.4	TPM
ENSG00000004468	CD38	adrenal gland	3.4	TPM
ENSG00000004468	CD38	appendix	18.1	TPM
ENSG00000004468	CD38	bone marrow	9	TPM
ENSG00000004468	CD38	breast	2.3	TPM
ENSG00000004468	CD38	cerebral cortex	24.8	TPM
ENSG00000004468	CD38	cervix, uterine	0.8	TPM
ENSG00000004468	CD38	colon	4.4	TPM
ENSG00000004468	CD38	duodenum	5.9	TPM
ENSG00000004468	CD38	endometrium	1.5	TPM
ENSG00000004468	CD38	epididymis	1.5	TPM
ENSG00000004468	CD38	esophagus	1.2	TPM
ENSG00000004468	CD38	fallopian tube	4.8	TPM
ENSG00000004468	CD38	gallbladder	2.9	TPM
ENSG00000004468	CD38	heart muscle	0.9	TPM
ENSG00000004468	CD38	kidney	0.7	TPM
ENSG00000004468	CD38	liver	1.7	TPM
ENSG00000004468	CD38	lung	9.4	TPM
ENSG00000004468	CD38	lymph node	27.3	TPM
ENSG00000004468	CD38	ovary	0.8	TPM
ENSG00000004468	CD38	pancreas	0	TPM
ENSG00000004468	CD38	parathyroid gland	0.3	TPM
ENSG00000004468	CD38	placenta	0.7	TPM
ENSG00000004468	CD38	prostate	22.2	TPM
ENSG00000004468	CD38	rectum	3.9	TPM
ENSG00000004468	CD38	salivary gland	1.2	TPM
ENSG00000004468	CD38	seminal vesicle	27.3	TPM
ENSG00000004468	CD38	skeletal muscle	7.2	TPM
ENSG00000004468	CD38	skin	0.3	TPM
ENSG00000004468	CD38	small intestine	5	TPM
ENSG00000004468	CD38	smooth muscle	1.9	TPM
ENSG00000004468	CD38	spleen	23.6	TPM
ENSG00000004468	CD38	stomach	2.6	TPM
ENSG00000004468	CD38	testis	2	TPM
ENSG00000004468	CD38	thyroid gland	2	TPM
ENSG00000004468	CD38	tonsil	17.1	TPM
ENSG00000004468	CD38	urinary bladder	12.5	TPM
ENSG00000004478	FKBP4	adipose tissue	21.6	TPM
ENSG00000004478	FKBP4	adrenal gland	41.9	TPM
ENSG00000004478	FKBP4	appendix	30.9	TPM
ENSG00000004478	FKBP4	bone marrow	14.9	TPM
ENSG00000004478	FKBP4	breast	65.9	TPM
ENSG00000004478	FKBP4	cerebral cortex	60.6	TPM
ENSG00000004478	FKBP4	cervix, uterine	42.8	TPM
ENSG00000004478	FKBP4	colon	35.7	TPM
ENSG00000004478	FKBP4	duodenum	21	TPM
ENSG00000004478	FKBP4	endometrium	49.8	TPM
ENSG00000004478	FKBP4	epididymis	55.3	TPM
ENSG00000004478	FKBP4	esophagus	48.4	TPM
ENSG00000004478	FKBP4	fallopian tube	61.5	TPM
ENSG00000004478	FKBP4	gallbladder	39.1	TPM
ENSG00000004478	FKBP4	heart muscle	15.4	TPM
ENSG00000004478	FKBP4	kidney	50.2	TPM
ENSG00000004478	FKBP4	liver	21.1	TPM
ENSG00000004478	FKBP4	lung	24.2	TPM
ENSG00000004478	FKBP4	lymph node	23	TPM
ENSG00000004478	FKBP4	ovary	41.2	TPM
ENSG00000004478	FKBP4	pancreas	9.7	TPM
ENSG00000004478	FKBP4	parathyroid gland	69.5	TPM
ENSG00000004478	FKBP4	placenta	71	TPM
ENSG00000004478	FKBP4	prostate	72.9	TPM
ENSG00000004478	FKBP4	rectum	42.4	TPM
ENSG00000004478	FKBP4	salivary gland	21	TPM
ENSG00000004478	FKBP4	seminal vesicle	62.7	TPM
ENSG00000004478	FKBP4	skeletal muscle	19.1	TPM
ENSG00000004478	FKBP4	skin	46.6	TPM
ENSG00000004478	FKBP4	small intestine	28.6	TPM
ENSG00000004478	FKBP4	smooth muscle	58	TPM
ENSG00000004478	FKBP4	spleen	21.3	TPM
ENSG00000004478	FKBP4	stomach	30.2	TPM
ENSG00000004478	FKBP4	testis	107.6	TPM
ENSG00000004478	FKBP4	thyroid gland	73.8	TPM
ENSG00000004478	FKBP4	tonsil	28.3	TPM
ENSG00000004478	FKBP4	urinary bladder	32.3	TPM
ENSG00000004487	KDM1A	adipose tissue	23	TPM
ENSG00000004487	KDM1A	adrenal gland	37.5	TPM
ENSG00000004487	KDM1A	appendix	35.1	TPM
ENSG00000004487	KDM1A	bone marrow	35.1	TPM
ENSG00000004487	KDM1A	breast	43.3	TPM
ENSG00000004487	KDM1A	cerebral cortex	38.7	TPM
ENSG00000004487	KDM1A	cervix, uterine	44.1	TPM
ENSG00000004487	KDM1A	colon	32.7	TPM
ENSG00000004487	KDM1A	duodenum	27.4	TPM
ENSG00000004487	KDM1A	endometrium	66.5	TPM
ENSG00000004487	KDM1A	epididymis	68	TPM
ENSG00000004487	KDM1A	esophagus	30.3	TPM
ENSG00000004487	KDM1A	fallopian tube	59.1	TPM
ENSG00000004487	KDM1A	gallbladder	41.4	TPM
ENSG00000004487	KDM1A	heart muscle	16	TPM
ENSG00000004487	KDM1A	kidney	30.5	TPM
ENSG00000004487	KDM1A	liver	12.5	TPM
ENSG00000004487	KDM1A	lung	37.2	TPM
ENSG00000004487	KDM1A	lymph node	42.5	TPM
ENSG00000004487	KDM1A	ovary	53.1	TPM
ENSG00000004487	KDM1A	pancreas	5.4	TPM
ENSG00000004487	KDM1A	parathyroid gland	78.2	TPM
ENSG00000004487	KDM1A	placenta	49.6	TPM
ENSG00000004487	KDM1A	prostate	60	TPM
ENSG00000004487	KDM1A	rectum	43.7	TPM
ENSG00000004487	KDM1A	salivary gland	12.8	TPM
ENSG00000004487	KDM1A	seminal vesicle	49.4	TPM
ENSG00000004487	KDM1A	skeletal muscle	13.6	TPM
ENSG00000004487	KDM1A	skin	48.8	TPM
ENSG00000004487	KDM1A	small intestine	30.1	TPM
ENSG00000004487	KDM1A	smooth muscle	49.4	TPM
ENSG00000004487	KDM1A	spleen	34.8	TPM
ENSG00000004487	KDM1A	stomach	23	TPM
ENSG00000004487	KDM1A	testis	163.3	TPM
ENSG00000004487	KDM1A	thyroid gland	51.1	TPM
ENSG00000004487	KDM1A	tonsil	40	TPM
ENSG00000004487	KDM1A	urinary bladder	36.9	TPM
ENSG00000004534	RBM6	adipose tissue	35.4	TPM
ENSG00000004534	RBM6	adrenal gland	49.9	TPM
ENSG00000004534	RBM6	appendix	55.7	TPM
ENSG00000004534	RBM6	bone marrow	28.9	TPM
ENSG00000004534	RBM6	breast	39.5	TPM
ENSG00000004534	RBM6	cerebral cortex	46.7	TPM
ENSG00000004534	RBM6	cervix, uterine	49.2	TPM
ENSG00000004534	RBM6	colon	32.3	TPM
ENSG00000004534	RBM6	duodenum	41.4	TPM
ENSG00000004534	RBM6	endometrium	81.3	TPM
ENSG00000004534	RBM6	epididymis	39.9	TPM
ENSG00000004534	RBM6	esophagus	21.4	TPM
ENSG00000004534	RBM6	fallopian tube	51	TPM
ENSG00000004534	RBM6	gallbladder	41.5	TPM
ENSG00000004534	RBM6	heart muscle	17.1	TPM
ENSG00000004534	RBM6	kidney	23.2	TPM
ENSG00000004534	RBM6	liver	12.4	TPM
ENSG00000004534	RBM6	lung	52.9	TPM
ENSG00000004534	RBM6	lymph node	67.6	TPM
ENSG00000004534	RBM6	ovary	59.1	TPM
ENSG00000004534	RBM6	pancreas	4.9	TPM
ENSG00000004534	RBM6	parathyroid gland	82.3	TPM
ENSG00000004534	RBM6	placenta	41.2	TPM
ENSG00000004534	RBM6	prostate	52.3	TPM
ENSG00000004534	RBM6	rectum	42.2	TPM
ENSG00000004534	RBM6	salivary gland	14.3	TPM
ENSG00000004534	RBM6	seminal vesicle	47.3	TPM
ENSG00000004534	RBM6	skeletal muscle	12.9	TPM
ENSG00000004534	RBM6	skin	56.5	TPM
ENSG00000004534	RBM6	small intestine	44.1	TPM
ENSG00000004534	RBM6	smooth muscle	59.3	TPM
ENSG00000004534	RBM6	spleen	61.3	TPM
ENSG00000004534	RBM6	stomach	26.9	TPM
ENSG00000004534	RBM6	testis	64.8	TPM
ENSG00000004534	RBM6	thyroid gland	41.6	TPM
ENSG00000004534	RBM6	tonsil	45.3	TPM
ENSG00000004534	RBM6	urinary bladder	30.6	TPM
ENSG00000004660	CAMKK1	adipose tissue	4.8	TPM
ENSG00000004660	CAMKK1	adrenal gland	13	TPM
ENSG00000004660	CAMKK1	appendix	7.3	TPM
ENSG00000004660	CAMKK1	bone marrow	2.6	TPM
ENSG00000004660	CAMKK1	breast	5.5	TPM
ENSG00000004660	CAMKK1	cerebral cortex	51.6	TPM
ENSG00000004660	CAMKK1	cervix, uterine	4.3	TPM
ENSG00000004660	CAMKK1	colon	2.9	TPM
ENSG00000004660	CAMKK1	duodenum	3	TPM
ENSG00000004660	CAMKK1	endometrium	12	TPM
ENSG00000004660	CAMKK1	epididymis	5.7	TPM
ENSG00000004660	CAMKK1	esophagus	4.4	TPM
ENSG00000004660	CAMKK1	fallopian tube	5.5	TPM
ENSG00000004660	CAMKK1	gallbladder	5.6	TPM
ENSG00000004660	CAMKK1	heart muscle	4.1	TPM
ENSG00000004660	CAMKK1	kidney	1.3	TPM
ENSG00000004660	CAMKK1	liver	0.3	TPM
ENSG00000004660	CAMKK1	lung	5.7	TPM
ENSG00000004660	CAMKK1	lymph node	3	TPM
ENSG00000004660	CAMKK1	ovary	6.8	TPM
ENSG00000004660	CAMKK1	pancreas	1.5	TPM
ENSG00000004660	CAMKK1	parathyroid gland	7.3	TPM
ENSG00000004660	CAMKK1	placenta	2.9	TPM
ENSG00000004660	CAMKK1	prostate	4.5	TPM
ENSG00000004660	CAMKK1	rectum	3.1	TPM
ENSG00000004660	CAMKK1	salivary gland	12.5	TPM
ENSG00000004660	CAMKK1	seminal vesicle	14.5	TPM
ENSG00000004660	CAMKK1	skeletal muscle	0.7	TPM
ENSG00000004660	CAMKK1	skin	9.3	TPM
ENSG00000004660	CAMKK1	small intestine	4.1	TPM
ENSG00000004660	CAMKK1	smooth muscle	8.6	TPM
ENSG00000004660	CAMKK1	spleen	6.2	TPM
ENSG00000004660	CAMKK1	stomach	2.6	TPM
ENSG00000004660	CAMKK1	testis	11.6	TPM
ENSG00000004660	CAMKK1	thyroid gland	11.7	TPM
ENSG00000004660	CAMKK1	tonsil	2.2	TPM
ENSG00000004660	CAMKK1	urinary bladder	6.7	TPM
ENSG00000004700	RECQL	adipose tissue	34.2	TPM
[truncated: 724,237+ more rows]

## Sheet: cerebral cortex
Gene	Gene name	Sample	Value	Unit
ENSG00000000003	TSPAN6	cerebral cortex	18.5	TPM
ENSG00000000005	TNMD	cerebral cortex	0	TPM
ENSG00000000419	DPM1	cerebral cortex	37.1	TPM
ENSG00000000457	SCYL3	cerebral cortex	6.9	TPM
ENSG00000000460	C1orf112	cerebral cortex	1	TPM
ENSG00000000938	FGR	cerebral cortex	3.6	TPM
ENSG00000000971	CFH	cerebral cortex	12.1	TPM
ENSG00000001036	FUCA2	cerebral cortex	16.7	TPM
ENSG00000001084	GCLC	cerebral cortex	41.6	TPM
ENSG00000001167	NFYA	cerebral cortex	20.2	TPM
ENSG00000001460	STPG1	cerebral cortex	10.7	TPM
ENSG00000001461	NIPAL3	cerebral cortex	76.2	TPM
ENSG00000001497	LAS1L	cerebral cortex	27.8	TPM
ENSG00000001561	ENPP4	cerebral cortex	33.2	TPM
ENSG00000001617	SEMA3F	cerebral cortex	2.3	TPM
ENSG00000001626	CFTR	cerebral cortex	0.4	TPM
ENSG00000001629	ANKIB1	cerebral cortex	36.3	TPM
ENSG00000001630	CYP51A1	cerebral cortex	96.9	TPM
ENSG00000001631	KRIT1	cerebral cortex	28.5	TPM
ENSG00000002016	RAD52	cerebral cortex	8.4	TPM
ENSG00000002330	BAD	cerebral cortex	49.1	TPM
ENSG00000002549	LAP3	cerebral cortex	67.4	TPM
ENSG00000002586	CD99	cerebral cortex	131.9	TPM
ENSG00000002587	HS3ST1	cerebral cortex	2.1	TPM
ENSG00000002726	AOC1	cerebral cortex	0.7	TPM
ENSG00000002745	WNT16	cerebral cortex	0.5	TPM
ENSG00000002746	HECW1	cerebral cortex	10.9	TPM
ENSG00000002822	MAD1L1	cerebral cortex	15.4	TPM
ENSG00000002834	LASP1	cerebral cortex	76.5	TPM
ENSG00000002919	SNX11	cerebral cortex	17.7	TPM
ENSG00000002933	TMEM176A	cerebral cortex	23.9	TPM
ENSG00000003056	M6PR	cerebral cortex	79.6	TPM
ENSG00000003096	KLHL13	cerebral cortex	7.8	TPM
ENSG00000003137	CYP26B1	cerebral cortex	12.3	TPM
ENSG00000003147	ICA1	cerebral cortex	22.4	TPM
ENSG00000003249	DBNDD1	cerebral cortex	24.1	TPM
ENSG00000003393	ALS2	cerebral cortex	16.7	TPM
ENSG00000003400	CASP10	cerebral cortex	2.5	TPM
ENSG00000003402	CFLAR	cerebral cortex	30.4	TPM
ENSG00000003436	TFPI	cerebral cortex	7.7	TPM
ENSG00000003509	NDUFAF7	cerebral cortex	8.2	TPM
ENSG00000003756	RBM5	cerebral cortex	63.5	TPM
ENSG00000003987	MTMR7	cerebral cortex	23	TPM
ENSG00000003989	SLC7A2	cerebral cortex	12	TPM
ENSG00000004059	ARF5	cerebral cortex	127.4	TPM
ENSG00000004139	SARM1	cerebral cortex	7.1	TPM
ENSG00000004142	POLDIP2	cerebral cortex	75.7	TPM
ENSG00000004399	PLXND1	cerebral cortex	30.5	TPM
ENSG00000004455	AK2	cerebral cortex	39.3	TPM
ENSG00000004468	CD38	cerebral cortex	24.8	TPM
ENSG00000004478	FKBP4	cerebral cortex	60.6	TPM
ENSG00000004487	KDM1A	cerebral cortex	38.7	TPM
ENSG00000004534	RBM6	cerebral cortex	46.7	TPM
ENSG00000004660	CAMKK1	cerebral cortex	51.6	TPM
ENSG00000004700	RECQL	cerebral cortex	15.2	TPM
ENSG00000004766	VPS50	cerebral cortex	25.5	TPM
ENSG00000004776	HSPB6	cerebral cortex	21.7	TPM
ENSG00000004777	ARHGAP33	cerebral cortex	25.9	TPM
ENSG00000004779	NDUFAB1	cerebral cortex	102.4	TPM
ENSG00000004799	PDK4	cerebral cortex	22.2	TPM
ENSG00000004809	SLC22A16	cerebral cortex	0	TPM
ENSG00000004838	ZMYND10	cerebral cortex	1.3	TPM
ENSG00000004846	ABCB5	cerebral cortex	0.1	TPM
ENSG00000004848	ARX	cerebral cortex	6.1	TPM
ENSG00000004864	SLC25A13	cerebral cortex	11.6	TPM
ENSG00000004866	ST7	cerebral cortex	20.3	TPM
ENSG00000004897	CDC27	cerebral cortex	37.5	TPM
ENSG00000004939	SLC4A1	cerebral cortex	1	TPM
ENSG00000004948	CALCR	cerebral cortex	0.1	TPM
ENSG00000004961	HCCS	cerebral cortex	21.7	TPM
ENSG00000004975	DVL2	cerebral cortex	19.2	TPM
ENSG00000005001	PRSS22	cerebral cortex	0	TPM
ENSG00000005007	UPF1	cerebral cortex	28.1	TPM
ENSG00000005020	SKAP2	cerebral cortex	21.9	TPM
ENSG00000005022	SLC25A5	cerebral cortex	162	TPM
ENSG00000005059	CCDC109B	cerebral cortex	6.1	TPM
ENSG00000005073	HOXA11	cerebral cortex	0	TPM
ENSG00000005075	POLR2J	cerebral cortex	59.1	TPM
ENSG00000005100	DHX33	cerebral cortex	13.5	TPM
ENSG00000005102	MEOX1	cerebral cortex	0	TPM
ENSG00000005108	THSD7A	cerebral cortex	4.9	TPM
ENSG00000005156	LIG3	cerebral cortex	10.4	TPM
ENSG00000005175	RPAP3	cerebral cortex	21	TPM
ENSG00000005187	ACSM3	cerebral cortex	1.1	TPM
ENSG00000005189	AC004381.6	cerebral cortex	3.7	TPM
ENSG00000005194	CIAPIN1	cerebral cortex	40.1	TPM
ENSG00000005206	SPPL2B	cerebral cortex	20.6	TPM
ENSG00000005238	FAM214B	cerebral cortex	21	TPM
ENSG00000005243	COPZ2	cerebral cortex	8.8	TPM
ENSG00000005249	PRKAR2B	cerebral cortex	41.8	TPM
ENSG00000005302	MSL3	cerebral cortex	25.4	TPM
ENSG00000005339	CREBBP	cerebral cortex	22.1	TPM
ENSG00000005379	BZRAP1	cerebral cortex	69.3	TPM
ENSG00000005381	MPO	cerebral cortex	1	TPM
ENSG00000005421	PON1	cerebral cortex	0.5	TPM
ENSG00000005436	GCFC2	cerebral cortex	11.1	TPM
ENSG00000005448	WDR54	cerebral cortex	17.2	TPM
ENSG00000005469	CROT	cerebral cortex	13.3	TPM
ENSG00000005471	ABCB4	cerebral cortex	0.5	TPM
ENSG00000005483	KMT2E	cerebral cortex	41.6	TPM
ENSG00000005486	RHBDD2	cerebral cortex	219.9	TPM
ENSG00000005513	SOX8	cerebral cortex	110.2	TPM
ENSG00000005700	IBTK	cerebral cortex	10.6	TPM
ENSG00000005801	ZNF195	cerebral cortex	18.2	TPM
ENSG00000005810	MYCBP2	cerebral cortex	47.6	TPM
ENSG00000005812	FBXL3	cerebral cortex	45.2	TPM
ENSG00000005844	ITGAL	cerebral cortex	2.5	TPM
ENSG00000005882	PDK2	cerebral cortex	52.6	TPM
ENSG00000005884	ITGA3	cerebral cortex	9.6	TPM
ENSG00000005889	ZFX	cerebral cortex	12.7	TPM
ENSG00000005893	LAMP2	cerebral cortex	201.7	TPM
ENSG00000005961	ITGA2B	cerebral cortex	2.3	TPM
ENSG00000005981	ASB4	cerebral cortex	1	TPM
ENSG00000006007	GDE1	cerebral cortex	42.6	TPM
ENSG00000006015	C19orf60	cerebral cortex	13	TPM
ENSG00000006016	CRLF1	cerebral cortex	17.2	TPM
ENSG00000006025	OSBPL7	cerebral cortex	8	TPM
ENSG00000006042	TMEM98	cerebral cortex	67	TPM
ENSG00000006047	YBX2	cerebral cortex	1.1	TPM
ENSG00000006059	KRT33A	cerebral cortex	0	TPM
ENSG00000006062	MAP3K14	cerebral cortex	5.6	TPM
ENSG00000006071	ABCC8	cerebral cortex	11.7	TPM
ENSG00000006116	CACNG3	cerebral cortex	42.6	TPM
ENSG00000006118	TMEM132A	cerebral cortex	94.5	TPM
ENSG00000006125	AP2B1	cerebral cortex	205.9	TPM
ENSG00000006128	TAC1	cerebral cortex	78	TPM
ENSG00000006194	ZNF263	cerebral cortex	32.6	TPM
ENSG00000006210	CX3CL1	cerebral cortex	100.4	TPM
ENSG00000006282	SPATA20	cerebral cortex	13.9	TPM
ENSG00000006283	CACNA1G	cerebral cortex	10.6	TPM
ENSG00000006327	TNFRSF12A	cerebral cortex	10.4	TPM
ENSG00000006377	DLX6	cerebral cortex	0.9	TPM
ENSG00000006432	MAP3K9	cerebral cortex	9.6	TPM
ENSG00000006451	RALA	cerebral cortex	45.7	TPM
ENSG00000006453	BAIAP2L1	cerebral cortex	0.6	TPM
ENSG00000006459	KDM7A	cerebral cortex	5.7	TPM
ENSG00000006468	ETV1	cerebral cortex	106.6	TPM
ENSG00000006530	AGK	cerebral cortex	21.5	TPM
ENSG00000006534	ALDH3B1	cerebral cortex	3.4	TPM
ENSG00000006555	TTC22	cerebral cortex	0.3	TPM
ENSG00000006576	PHTF2	cerebral cortex	12.2	TPM
ENSG00000006606	CCL26	cerebral cortex	0.1	TPM
ENSG00000006607	FARP2	cerebral cortex	15.2	TPM
ENSG00000006611	USH1C	cerebral cortex	12.6	TPM
ENSG00000006625	GGCT	cerebral cortex	35.1	TPM
ENSG00000006634	DBF4	cerebral cortex	0.3	TPM
ENSG00000006638	TBXA2R	cerebral cortex	0.5	TPM
ENSG00000006652	IFRD1	cerebral cortex	45.4	TPM
ENSG00000006659	LGALS14	cerebral cortex	0.1	TPM
ENSG00000006695	COX10	cerebral cortex	8.1	TPM
ENSG00000006704	GTF2IRD1	cerebral cortex	8.7	TPM
ENSG00000006712	PAF1	cerebral cortex	48.1	TPM
ENSG00000006715	VPS41	cerebral cortex	97	TPM
ENSG00000006740	ARHGAP44	cerebral cortex	33.5	TPM
ENSG00000006744	ELAC2	cerebral cortex	30.5	TPM
ENSG00000006747	SCIN	cerebral cortex	8.3	TPM
ENSG00000006756	ARSD	cerebral cortex	5.2	TPM
ENSG00000006757	PNPLA4	cerebral cortex	14	TPM
ENSG00000006788	MYH13	cerebral cortex	0	TPM
ENSG00000006831	ADIPOR2	cerebral cortex	73.2	TPM
ENSG00000006837	CDKL3	cerebral cortex	3.2	TPM
ENSG00000007001	UPP2	cerebral cortex	2.4	TPM
ENSG00000007038	PRSS21	cerebral cortex	0.1	TPM
ENSG00000007047	MARK4	cerebral cortex	36.9	TPM
ENSG00000007062	PROM1	cerebral cortex	4.7	TPM
ENSG00000007080	CCDC124	cerebral cortex	72.6	TPM
ENSG00000007129	CEACAM21	cerebral cortex	0.8	TPM
ENSG00000007168	PAFAH1B1	cerebral cortex	179.2	TPM
ENSG00000007171	NOS2	cerebral cortex	1.1	TPM
ENSG00000007174	DNAH9	cerebral cortex	4.9	TPM
ENSG00000007202	KIAA0100	cerebral cortex	43.1	TPM
ENSG00000007216	SLC13A2	cerebral cortex	0	TPM
ENSG00000007237	GAS7	cerebral cortex	155.2	TPM
ENSG00000007255	TRAPPC6A	cerebral cortex	19.3	TPM
ENSG00000007264	MATK	cerebral cortex	22.1	TPM
ENSG00000007306	CEACAM7	cerebral cortex	0.8	TPM
ENSG00000007312	CD79B	cerebral cortex	0.1	TPM
ENSG00000007314	SCN4A	cerebral cortex	0	TPM
ENSG00000007341	ST7L	cerebral cortex	3.5	TPM
ENSG00000007350	TKTL1	cerebral cortex	0.2	TPM
ENSG00000007372	PAX6	cerebral cortex	24.4	TPM
ENSG00000007376	RPUSD1	cerebral cortex	10.5	TPM
ENSG00000007384	RHBDF1	cerebral cortex	4.2	TPM
ENSG00000007392	LUC7L	cerebral cortex	29.4	TPM
ENSG00000007402	CACNA2D2	cerebral cortex	5.9	TPM
ENSG00000007516	BAIAP3	cerebral cortex	25.2	TPM
ENSG00000007520	TSR3	cerebral cortex	36.8	TPM
ENSG00000007541	PIGQ	cerebral cortex	15.7	TPM
ENSG00000007545	CRAMP1	cerebral cortex	11.5	TPM
ENSG00000007866	TEAD3	cerebral cortex	3.1	TPM
ENSG00000007908	SELE	cerebral cortex	1	TPM
ENSG00000007923	DNAJC11	cerebral cortex	27.1	TPM
ENSG00000007933	FMO3	cerebral cortex	0.6	TPM
ENSG00000007944	MYLIP	cerebral cortex	17.1	TPM
ENSG00000007952	NOX1	cerebral cortex	0.5	TPM
ENSG00000007968	E2F2	cerebral cortex	0.2	TPM
ENSG00000008018	PSMB1	cerebral cortex	139.5	TPM
ENSG00000008056	SYN1	cerebral cortex	236.8	TPM
ENSG00000008083	JARID2	cerebral cortex	12.7	TPM
ENSG00000008086	CDKL5	cerebral cortex	31.2	TPM
ENSG00000008118	CAMK1G	cerebral cortex	32.4	TPM
ENSG00000008128	CDK11A	cerebral cortex	10.9	TPM
ENSG00000008130	NADK	cerebral cortex	18.9	TPM
ENSG00000008196	TFAP2B	cerebral cortex	0	TPM
ENSG00000008197	TFAP2D	cerebral cortex	0.1	TPM
ENSG00000008226	DLEC1	cerebral cortex	0.5	TPM
ENSG00000008256	CYTH3	cerebral cortex	23.6	TPM
ENSG00000008277	ADAM22	cerebral cortex	47.7	TPM
ENSG00000008282	SYPL1	cerebral cortex	60.6	TPM
ENSG00000008283	CYB561	cerebral cortex	22.5	TPM
ENSG00000008294	SPAG9	cerebral cortex	106.4	TPM
ENSG00000008300	CELSR3	cerebral cortex	6	TPM
ENSG00000008311	AASS	cerebral cortex	13.9	TPM
ENSG00000008323	PLEKHG6	cerebral cortex	0.2	TPM
ENSG00000008324	SS18L2	cerebral cortex	32.4	TPM
ENSG00000008382	MPND	cerebral cortex	19.6	TPM
ENSG00000008394	MGST1	cerebral cortex	102.9	TPM
ENSG00000008405	CRY1	cerebral cortex	12.1	TPM
ENSG00000008438	PGLYRP1	cerebral cortex	0.3	TPM
ENSG00000008441	NFIX	cerebral cortex	192	TPM
ENSG00000008513	ST3GAL1	cerebral cortex	12.6	TPM
ENSG00000008516	MMP25	cerebral cortex	0.9	TPM
ENSG00000008517	IL32	cerebral cortex	21.6	TPM
ENSG00000008710	PKD1	cerebral cortex	21.6	TPM
ENSG00000008735	MAPK8IP2	cerebral cortex	78.5	TPM
ENSG00000008838	MED24	cerebral cortex	55.7	TPM
ENSG00000008853	RHOBTB2	cerebral cortex	38.4	TPM
ENSG00000008869	HEATR5B	cerebral cortex	18.2	TPM
ENSG00000008952	SEC62	cerebral cortex	165.8	TPM
ENSG00000008988	RPS20	cerebral cortex	697.4	TPM
ENSG00000009307	CSDE1	cerebral cortex	230.3	TPM
ENSG00000009335	UBE3C	cerebral cortex	27.9	TPM
ENSG00000009413	REV3L	cerebral cortex	14.2	TPM
ENSG00000009694	TENM1	cerebral cortex	3.8	TPM
ENSG00000009709	PAX7	cerebral cortex	1.4	TPM
ENSG00000009724	MASP2	cerebral cortex	2.9	TPM
ENSG00000009765	IYD	cerebral cortex	0.2	TPM
ENSG00000009780	FAM76A	cerebral cortex	11.4	TPM
ENSG00000009790	TRAF3IP3	cerebral cortex	1.9	TPM
ENSG00000009830	POMT2	cerebral cortex	9.1	TPM
ENSG00000009844	VTA1	cerebral cortex	61.1	TPM
ENSG00000009950	MLXIPL	cerebral cortex	4.7	TPM
ENSG00000009954	BAZ1B	cerebral cortex	34.4	TPM
ENSG00000010017	RANBP9	cerebral cortex	48.2	TPM
ENSG00000010030	ETV7	cerebral cortex	1.9	TPM
ENSG00000010072	SPRTN	cerebral cortex	7.6	TPM
ENSG00000010165	METTL13	cerebral cortex	16.5	TPM
ENSG00000010219	DYRK4	cerebral cortex	5.6	TPM
ENSG00000010244	ZNF207	cerebral cortex	76.3	TPM
ENSG00000010256	UQCRC1	cerebral cortex	15.1	TPM
ENSG00000010270	STARD3NL	cerebral cortex	56.1	TPM
ENSG00000010278	CD9	cerebral cortex	249.4	TPM
ENSG00000010282	HHATL	cerebral cortex	53.4	TPM
ENSG00000010292	NCAPD2	cerebral cortex	8.8	TPM
ENSG00000010295	IFFO1	cerebral cortex	11.4	TPM
ENSG00000010310	GIPR	cerebral cortex	2.7	TPM
ENSG00000010318	PHF7	cerebral cortex	1.1	TPM
ENSG00000010319	SEMA3G	cerebral cortex	8.7	TPM
ENSG00000010322	NISCH	cerebral cortex	81.1	TPM
ENSG00000010327	STAB1	cerebral cortex	17.8	TPM
ENSG00000010361	FUZ	cerebral cortex	10	TPM
ENSG00000010379	SLC6A13	cerebral cortex	6.2	TPM
ENSG00000010404	IDS	cerebral cortex	437.1	TPM
ENSG00000010438	PRSS3	cerebral cortex	18.6	TPM
ENSG00000010539	ZNF200	cerebral cortex	5.6	TPM
ENSG00000010610	CD4	cerebral cortex	19.6	TPM
ENSG00000010626	LRRC23	cerebral cortex	7.1	TPM
ENSG00000010671	BTK	cerebral cortex	4.4	TPM
ENSG00000010704	HFE	cerebral cortex	2	TPM
ENSG00000010803	SCMH1	cerebral cortex	14.6	TPM
ENSG00000010810	FYN	cerebral cortex	166.6	TPM
ENSG00000010818	HIVEP2	cerebral cortex	31.5	TPM
ENSG00000010932	FMO1	cerebral cortex	0.3	TPM
ENSG00000011007	TCEB3	cerebral cortex	17	TPM
ENSG00000011009	LYPLA2	cerebral cortex	24.4	TPM
ENSG00000011021	CLCN6	cerebral cortex	31.2	TPM
ENSG00000011028	MRC2	cerebral cortex	6.3	TPM
ENSG00000011052	NME1-NME2	cerebral cortex	47	TPM
ENSG00000011083	SLC6A7	cerebral cortex	17	TPM
ENSG00000011105	TSPAN9	cerebral cortex	10.2	TPM
ENSG00000011114	BTBD7	cerebral cortex	4.2	TPM
ENSG00000011132	APBA3	cerebral cortex	1.9	TPM
ENSG00000011143	MKS1	cerebral cortex	9.8	TPM
ENSG00000011198	ABHD5	cerebral cortex	15.9	TPM
ENSG00000011201	ANOS1	cerebral cortex	32.5	TPM
ENSG00000011243	AKAP8L	cerebral cortex	26.6	TPM
ENSG00000011258	MBTD1	cerebral cortex	9	TPM
ENSG00000011260	UTP18	cerebral cortex	30.7	TPM
ENSG00000011275	RNF216	cerebral cortex	21.7	TPM
ENSG00000011295	TTC19	cerebral cortex	14	TPM
ENSG00000011304	PTBP1	cerebral cortex	36.9	TPM
ENSG00000011332	DPF1	cerebral cortex	27.5	TPM
ENSG00000011347	SYT7	cerebral cortex	109	TPM
ENSG00000011376	LARS2	cerebral cortex	14.7	TPM
ENSG00000011405	PIK3C2A	cerebral cortex	24.6	TPM
ENSG00000011422	PLAUR	cerebral cortex	9.3	TPM
ENSG00000011426	ANLN	cerebral cortex	87.4	TPM
ENSG00000011451	WIZ	cerebral cortex	21.5	TPM
ENSG00000011454	RABGAP1	cerebral cortex	54.8	TPM
ENSG00000011465	DCN	cerebral cortex	92.5	TPM
ENSG00000011478	QPCTL	cerebral cortex	4.7	TPM
ENSG00000011485	PPP5C	cerebral cortex	44.5	TPM
ENSG00000011523	CEP68	cerebral cortex	28.5	TPM
ENSG00000011566	MAP4K3	cerebral cortex	23.1	TPM
ENSG00000011590	ZBTB32	cerebral cortex	0.1	TPM
ENSG00000011600	TYROBP	cerebral cortex	49.7	TPM
ENSG00000011638	TMEM159	cerebral cortex	7.5	TPM
ENSG00000011677	GABRA3	cerebral cortex	28.9	TPM
ENSG00000012048	BRCA1	cerebral cortex	5.8	TPM
ENSG00000012061	ERCC1	cerebral cortex	45.6	TPM
ENSG00000012124	CD22	cerebral cortex	14.6	TPM
ENSG00000012171	SEMA3B	cerebral cortex	48.3	TPM
ENSG00000012174	MBTPS2	cerebral cortex	14.9	TPM
ENSG00000012211	PRICKLE3	cerebral cortex	0.6	TPM
ENSG00000012223	LTF	cerebral cortex	5	TPM
ENSG00000012232	EXTL3	cerebral cortex	34.5	TPM
ENSG00000012504	NR1H4	cerebral cortex	0	TPM
ENSG00000012660	ELOVL5	cerebral cortex	99.7	TPM
ENSG00000012779	ALOX5	cerebral cortex	1.8	TPM
ENSG00000012817	KDM5D	cerebral cortex	9.1	TPM
ENSG00000012822	CALCOCO1	cerebral cortex	83.9	TPM
ENSG00000012963	UBR7	cerebral cortex	19.5	TPM
ENSG00000012983	MAP4K5	cerebral cortex	31	TPM
ENSG00000013016	EHD3	cerebral cortex	83	TPM
ENSG00000013275	PSMC4	cerebral cortex	38.4	TPM
ENSG00000013288	MAN2B2	cerebral cortex	20.6	TPM
ENSG00000013293	SLC7A14	cerebral cortex	26.8	TPM
ENSG00000013297	CLDN11	cerebral cortex	89.2	TPM
ENSG00000013306	SLC25A39	cerebral cortex	35.7	TPM
ENSG00000013364	MVP	cerebral cortex	29.3	TPM
ENSG00000013374	NUB1	cerebral cortex	43.5	TPM
ENSG00000013375	PGM3	cerebral cortex	23.7	TPM
ENSG00000013392	RWDD2A	cerebral cortex	11.3	TPM
ENSG00000013441	CLK1	cerebral cortex	22.1	TPM
ENSG00000013503	POLR3B	cerebral cortex	11.5	TPM
ENSG00000013523	ANGEL1	cerebral cortex	35.1	TPM
ENSG00000013561	RNF14	cerebral cortex	65.8	TPM
ENSG00000013563	DNASE1L1	cerebral cortex	11.4	TPM
ENSG00000013573	DDX11	cerebral cortex	7.2	TPM
ENSG00000013583	HEBP1	cerebral cortex	33.8	TPM
ENSG00000013588	GPRC5A	cerebral cortex	1.6	TPM
ENSG00000013619	MAMLD1	cerebral cortex	11.4	TPM
ENSG00000013725	CD6	cerebral cortex	0.5	TPM
ENSG00000013810	TACC3	cerebral cortex	3.4	TPM
ENSG00000014123	UFL1	cerebral cortex	27.2	TPM
ENSG00000014138	POLA2	cerebral cortex	4.8	TPM
ENSG00000014164	ZC3H3	cerebral cortex	6.6	TPM
ENSG00000014216	CAPN1	cerebral cortex	48.4	TPM
ENSG00000014257	ACPP	cerebral cortex	1	TPM
ENSG00000014641	MDH1	cerebral cortex	404.4	TPM
ENSG00000014824	SLC30A9	cerebral cortex	31	TPM
ENSG00000014914	MTMR11	cerebral cortex	2.8	TPM
ENSG00000014919	COX15	cerebral cortex	29.9	TPM
ENSG00000015133	CCDC88C	cerebral cortex	2	TPM
ENSG00000015153	YAF2	cerebral cortex	29.5	TPM
ENSG00000015171	ZMYND11	cerebral cortex	105.8	TPM
ENSG00000015285	WAS	cerebral cortex	6	TPM
ENSG00000015413	DPEP1	cerebral cortex	0.6	TPM
ENSG00000015475	BID	cerebral cortex	33.6	TPM
ENSG00000015479	MATR3	cerebral cortex	334.1	TPM
ENSG00000015520	NPC1L1	cerebral cortex	0	TPM
ENSG00000015532	XYLT2	cerebral cortex	7.5	TPM
ENSG00000015568	RGPD5	cerebral cortex	2.1	TPM
ENSG00000015592	STMN4	cerebral cortex	339.4	TPM
ENSG00000015676	NUDCD3	cerebral cortex	12.4	TPM
ENSG00000016082	ISL1	cerebral cortex	0	TPM
ENSG00000016391	CHDH	cerebral cortex	8.8	TPM
ENSG00000016402	IL20RA	cerebral cortex	1	TPM
ENSG00000016490	CLCA1	cerebral cortex	0.4	TPM
ENSG00000016602	CLCA4	cerebral cortex	6.1	TPM
ENSG00000016864	GLT8D1	cerebral cortex	43.3	TPM
ENSG00000017260	ATP2C1	cerebral cortex	89.4	TPM
ENSG00000017427	IGF1	cerebral cortex	2.8	TPM
ENSG00000017483	SLC38A5	cerebral cortex	33.1	TPM
ENSG00000017797	RALBP1	cerebral cortex	46.7	TPM
ENSG00000018189	RUFY3	cerebral cortex	143.4	TPM
ENSG00000018236	CNTN1	cerebral cortex	226.1	TPM
ENSG00000018280	SLC11A1	cerebral cortex	1.7	TPM
ENSG00000018408	WWTR1	cerebral cortex	25.9	TPM
ENSG00000018510	AGPS	cerebral cortex	14.4	TPM
ENSG00000018610	CXorf56	cerebral cortex	19.4	TPM
ENSG00000018625	ATP1A2	cerebral cortex	435.6	TPM
ENSG00000018699	TTC27	cerebral cortex	6.6	TPM
ENSG00000018869	ZNF582	cerebral cortex	5	TPM
ENSG00000019102	VSIG2	cerebral cortex	3.3	TPM
ENSG00000019144	PHLDB1	cerebral cortex	72.6	TPM
ENSG00000019169	MARCO	cerebral cortex	1.6	TPM
ENSG00000019186	CYP24A1	cerebral cortex	0.6	TPM
ENSG00000019485	PRDM11	cerebral cortex	7.4	TPM
ENSG00000019505	SYT13	cerebral cortex	70.1	TPM
ENSG00000019549	SNAI2	cerebral cortex	1.4	TPM
ENSG00000019582	CD74	cerebral cortex	516.9	TPM
ENSG00000019991	HGF	cerebral cortex	4.4	TPM
ENSG00000019995	ZRANB1	cerebral cortex	23.5	TPM
ENSG00000020129	NCDN	cerebral cortex	285.2	TPM
ENSG00000020181	ADGRA2	cerebral cortex	6.2	TPM
ENSG00000020256	ZFP64	cerebral cortex	10.4	TPM
ENSG00000020426	MNAT1	cerebral cortex	22.2	TPM
ENSG00000020577	SAMD4A	cerebral cortex	18.3	TPM
ENSG00000020633	RUNX3	cerebral cortex	1.1	TPM
ENSG00000020922	MRE11A	cerebral cortex	7.7	TPM
ENSG00000021300	PLEKHB1	cerebral cortex	496.1	TPM
ENSG00000021355	SERPINB1	cerebral cortex	13.2	TPM
ENSG00000021461	CYP3A43	cerebral cortex	0.8	TPM
ENSG00000021488	SLC7A9	cerebral cortex	0.2	TPM
ENSG00000021574	SPAST	cerebral cortex	20.1	TPM
ENSG00000021645	NRXN3	cerebral cortex	43.1	TPM
ENSG00000021762	OSBPL5	cerebral cortex	7	TPM
ENSG00000021776	AQR	cerebral cortex	8.2	TPM
ENSG00000021826	CPS1	cerebral cortex	3.7	TPM
ENSG00000021852	C8B	cerebral cortex	0	TPM
ENSG00000022267	FHL1	cerebral cortex	176.9	TPM
ENSG00000022277	RTFDC1	cerebral cortex	140.7	TPM
ENSG00000022355	GABRA1	cerebral cortex	109.1	TPM
ENSG00000022556	NLRP2	cerebral cortex	2.2	TPM
ENSG00000022567	SLC45A4	cerebral cortex	6.9	TPM
ENSG00000022840	RNF10	cerebral cortex	86.4	TPM
ENSG00000022976	ZNF839	cerebral cortex	9.2	TPM
ENSG00000023041	ZDHHC6	cerebral cortex	24.6	TPM
ENSG00000023171	GRAMD1B	cerebral cortex	39	TPM
ENSG00000023191	RNH1	cerebral cortex	36.6	TPM
ENSG00000023228	NDUFS1	cerebral cortex	72	TPM
ENSG00000023287	RB1CC1	cerebral cortex	46.9	TPM
ENSG00000023318	ERP44	cerebral cortex	15.3	TPM
ENSG00000023330	ALAS1	cerebral cortex	38.6	TPM
ENSG00000023445	BIRC3	cerebral cortex	2.6	TPM
ENSG00000023516	AKAP11	cerebral cortex	51.7	TPM
ENSG00000023572	GLRX2	cerebral cortex	23.2	TPM
ENSG00000023608	SNAPC1	cerebral cortex	5.6	TPM
ENSG00000023697	DERA	cerebral cortex	21	TPM
ENSG00000023734	STRAP	cerebral cortex	144.6	TPM
ENSG00000023839	ABCC2	cerebral cortex	0.2	TPM
ENSG00000023892	DEF6	cerebral cortex	3.7	TPM
ENSG00000023902	PLEKHO1	cerebral cortex	29.4	TPM
ENSG00000023909	GCLM	cerebral cortex	11.4	TPM
ENSG00000024048	UBR2	cerebral cortex	13.2	TPM
ENSG00000024422	EHD2	cerebral cortex	13.1	TPM
ENSG00000024526	DEPDC1	cerebral cortex	0.4	TPM
ENSG00000024862	CCDC28A	cerebral cortex	36	TPM
ENSG00000025039	RRAGD	cerebral cortex	30.9	TPM
ENSG00000025156	HSF2	cerebral cortex	18.6	TPM
ENSG00000025293	PHF20	cerebral cortex	22.6	TPM
ENSG00000025423	HSD17B6	cerebral cortex	17.4	TPM
ENSG00000025434	NR1H3	cerebral cortex	8.2	TPM
ENSG00000025708	TYMP	cerebral cortex	4.5	TPM
ENSG00000025770	NCAPH2	cerebral cortex	39.1	TPM
ENSG00000025772	TOMM34	cerebral cortex	34.5	TPM
ENSG00000025796	SEC63	cerebral cortex	36	TPM
ENSG00000025800	KPNA6	cerebral cortex	23.2	TPM
ENSG00000026025	VIM	cerebral cortex	456.5	TPM
ENSG00000026103	FAS	cerebral cortex	8.8	TPM
ENSG00000026297	RNASET2	cerebral cortex	47	TPM
ENSG00000026508	CD44	cerebral cortex	55.2	TPM
ENSG00000026559	KCNG1	cerebral cortex	5.9	TPM
ENSG00000026652	AGPAT4	cerebral cortex	24.8	TPM
ENSG00000026751	SLAMF7	cerebral cortex	0.6	TPM
ENSG00000026950	BTN3A1	cerebral cortex	18.9	TPM
ENSG00000027001	MIPEP	cerebral cortex	6	TPM
ENSG00000027075	PRKCH	cerebral cortex	6.1	TPM
ENSG00000027644	INSRR	cerebral cortex	0.1	TPM
ENSG00000027697	IFNGR1	cerebral cortex	58.9	TPM
ENSG00000027847	B4GALT7	cerebral cortex	20.5	TPM
ENSG00000027869	SH2D2A	cerebral cortex	0.5	TPM
ENSG00000028116	VRK2	cerebral cortex	8.8	TPM
ENSG00000028137	TNFRSF1B	cerebral cortex	12.6	TPM
ENSG00000028203	VEZT	cerebral cortex	27.4	TPM
ENSG00000028277	POU2F2	cerebral cortex	5	TPM
ENSG00000028310	BRD9	cerebral cortex	14.8	TPM
ENSG00000028528	SNX1	cerebral cortex	53.9	TPM
ENSG00000028839	TBPL1	cerebral cortex	27.2	TPM
ENSG00000029153	ARNTL2	cerebral cortex	6.9	TPM
ENSG00000029363	BCLAF1	cerebral cortex	52.5	TPM
ENSG00000029364	SLC39A9	cerebral cortex	38.7	TPM
ENSG00000029534	ANK1	cerebral cortex	4.5	TPM
ENSG00000029559	IBSP	cerebral cortex	1.6	TPM
ENSG00000029639	TFB1M	cerebral cortex	6.4	TPM
ENSG00000029725	RABEP1	cerebral cortex	78.1	TPM
ENSG00000029993	HMGB3	cerebral cortex	41.5	TPM
ENSG00000030066	NUP160	cerebral cortex	11.7	TPM
ENSG00000030110	BAK1	cerebral cortex	9.8	TPM
ENSG00000030304	MUSK	cerebral cortex	0	TPM
ENSG00000030419	IKZF2	cerebral cortex	3.4	TPM
ENSG00000030582	GRN	cerebral cortex	53.5	TPM
ENSG00000031003	FAM13B	cerebral cortex	34.8	TPM
ENSG00000031081	ARHGAP31	cerebral cortex	15.1	TPM
ENSG00000031691	CENPQ	cerebral cortex	9.4	TPM
ENSG00000031698	SARS	cerebral cortex	152.5	TPM
ENSG00000031823	RANBP3	cerebral cortex	40.1	TPM
ENSG00000032219	ARID4A	cerebral cortex	24.1	TPM
ENSG00000032389	TSSC1	cerebral cortex	34.1	TPM
ENSG00000032444	PNPLA6	cerebral cortex	43.4	TPM
ENSG00000032742	IFT88	cerebral cortex	12.6	TPM
ENSG00000033011	ALG1	cerebral cortex	12.9	TPM
ENSG00000033030	ZCCHC8	cerebral cortex	8.6	TPM
ENSG00000033050	ABCF2	cerebral cortex	38.2	TPM
ENSG00000033100	CHPF2	cerebral cortex	12.7	TPM
ENSG00000033122	LRRC7	cerebral cortex	14.5	TPM
ENSG00000033170	FUT8	cerebral cortex	31.6	TPM
ENSG00000033178	UBA6	cerebral cortex	15.3	TPM
ENSG00000033327	GAB2	cerebral cortex	35.6	TPM
ENSG00000033627	ATP6V0A1	cerebral cortex	201.5	TPM
ENSG00000033800	PIAS1	cerebral cortex	19	TPM
ENSG00000033867	SLC4A7	cerebral cortex	5.3	TPM
ENSG00000034053	APBA2	cerebral cortex	12.2	TPM
ENSG00000034152	MAP2K3	cerebral cortex	12.8	TPM
ENSG00000034239	EFCAB1	cerebral cortex	3.7	TPM
ENSG00000034510	TMSB10	cerebral cortex	1784.2	TPM
ENSG00000034533	ASTE1	cerebral cortex	5.4	TPM
ENSG00000034677	RNF19A	cerebral cortex	50.1	TPM
ENSG00000034693	PEX3	cerebral cortex	19.7	TPM
ENSG00000034713	GABARAPL2	cerebral cortex	320.2	TPM
ENSG00000034971	MYOC	cerebral cortex	0	TPM
ENSG00000035115	SH3YL1	cerebral cortex	30	TPM
ENSG00000035141	FAM136A	cerebral cortex	19.1	TPM
ENSG00000035403	VCL	cerebral cortex	17.3	TPM
ENSG00000035499	DEPDC1B	cerebral cortex	1.4	TPM
ENSG00000035664	DAPK2	cerebral cortex	3.1	TPM
ENSG00000035681	NSMAF	cerebral cortex	11.3	TPM
ENSG00000035687	ADSS	cerebral cortex	43.1	TPM
ENSG00000035720	STAP1	cerebral cortex	0	TPM
ENSG00000035862	TIMP2	cerebral cortex	208.8	TPM
ENSG00000035928	RFC1	cerebral cortex	27.4	TPM
ENSG00000036054	TBC1D23	cerebral cortex	20.4	TPM
ENSG00000036257	CUL3	cerebral cortex	58.6	TPM
ENSG00000036448	MYOM2	cerebral cortex	1.8	TPM
ENSG00000036473	OTC	cerebral cortex	0.4	TPM
ENSG00000036530	CYP46A1	cerebral cortex	64.3	TPM
ENSG00000036549	ZZZ3	cerebral cortex	13.1	TPM
ENSG00000036565	SLC18A1	cerebral cortex	0	TPM
ENSG00000036672	USP2	cerebral cortex	32.1	TPM
ENSG00000036828	CASR	cerebral cortex	0	TPM
ENSG00000037042	TUBG2	cerebral cortex	77.6	TPM
ENSG00000037241	RPL26L1	cerebral cortex	40.8	TPM
ENSG00000037280	FLT4	cerebral cortex	1.3	TPM
ENSG00000037474	NSUN2	cerebral cortex	19.4	TPM
ENSG00000037637	FBXO42	cerebral cortex	15.2	TPM
ENSG00000037749	MFAP3	cerebral cortex	19	TPM
ENSG00000037757	MRI1	cerebral cortex	12.4	TPM
ENSG00000037897	METTL1	cerebral cortex	6	TPM
ENSG00000037965	HOXC8	cerebral cortex	0	TPM
ENSG00000038002	AGA	cerebral cortex	15	TPM
ENSG00000038210	PI4K2B	cerebral cortex	4.3	TPM
ENSG00000038219	BOD1L1	cerebral cortex	18.9	TPM
ENSG00000038274	MAT2B	cerebral cortex	63.7	TPM
ENSG00000038295	TLL1	cerebral cortex	1.2	TPM
ENSG00000038358	EDC4	cerebral cortex	17.1	TPM
ENSG00000038382	TRIO	cerebral cortex	28.6	TPM
ENSG00000038427	VCAN	cerebral cortex	33.9	TPM
ENSG00000038532	CLEC16A	cerebral cortex	18.2	TPM
ENSG00000038945	MSR1	cerebral cortex	16	TPM
ENSG00000039068	CDH1	cerebral cortex	2.5	TPM
ENSG00000039123	SKIV2L2	cerebral cortex	19.8	TPM
ENSG00000039139	DNAH5	cerebral cortex	0.3	TPM
ENSG00000039319	ZFYVE16	cerebral cortex	17.7	TPM
ENSG00000039523	FAM65A	cerebral cortex	43.8	TPM
ENSG00000039537	C6	cerebral cortex	0.1	TPM
ENSG00000039560	RAI14	cerebral cortex	8.1	TPM
ENSG00000039600	SOX30	cerebral cortex	0.1	TPM
ENSG00000039650	PNKP	cerebral cortex	10.9	TPM
ENSG00000039987	BEST2	cerebral cortex	2.7	TPM
ENSG00000040199	PHLPP2	cerebral cortex	11.7	TPM
ENSG00000040275	SPDL1	cerebral cortex	7.1	TPM
ENSG00000040341	STAU2	cerebral cortex	74.3	TPM
ENSG00000040487	PQLC2	cerebral cortex	10.1	TPM
ENSG00000040531	CTNS	cerebral cortex	12.3	TPM
ENSG00000040608	RTN4R	cerebral cortex	23.8	TPM
ENSG00000040633	PHF23	cerebral cortex	36.5	TPM
ENSG00000040731	CDH10	cerebral cortex	32.7	TPM
ENSG00000040933	INPP4A	cerebral cortex	38.8	TPM
ENSG00000041353	RAB27B	cerebral cortex	24.3	TPM
ENSG00000041357	PSMA4	cerebral cortex	90.8	TPM
ENSG00000041515	MYO16	cerebral cortex	2.2	TPM
ENSG00000041802	LSG1	cerebral cortex	18.9	TPM
ENSG00000041880	PARP3	cerebral cortex	16.9	TPM
ENSG00000041982	TNC	cerebral cortex	32	TPM
ENSG00000041988	THAP3	cerebral cortex	12.9	TPM
ENSG00000042062	FAM65C	cerebral cortex	0.9	TPM
ENSG00000042088	TDP1	cerebral cortex	9.5	TPM
ENSG00000042286	AIFM2	cerebral cortex	4.1	TPM
ENSG00000042304	C2orf83	cerebral cortex	0.3	TPM
ENSG00000042317	SPATA7	cerebral cortex	11	TPM
ENSG00000042429	MED17	cerebral cortex	14.7	TPM
ENSG00000042445	RETSAT	cerebral cortex	28.1	TPM
ENSG00000042493	CAPG	cerebral cortex	31.6	TPM
ENSG00000042753	AP2S1	cerebral cortex	114.8	TPM
ENSG00000042781	USH2A	cerebral cortex	0	TPM
ENSG00000042813	ZPBP	cerebral cortex	0	TPM
ENSG00000042832	TG	cerebral cortex	0.5	TPM
ENSG00000042980	ADAM28	cerebral cortex	7.7	TPM
ENSG00000043039	BARX2	cerebral cortex	0.9	TPM
ENSG00000043093	DCUN1D1	cerebral cortex	28.8	TPM
ENSG00000043143	JADE2	cerebral cortex	21.9	TPM
ENSG00000043355	ZIC2	cerebral cortex	7.4	TPM
ENSG00000043462	LCP2	cerebral cortex	13.7	TPM
ENSG00000043514	TRIT1	cerebral cortex	11.1	TPM
ENSG00000043591	ADRB1	cerebral cortex	7.1	TPM
ENSG00000044012	GUCA2B	cerebral cortex	0	TPM
ENSG00000044090	CUL7	cerebral cortex	7.6	TPM
ENSG00000044115	CTNNA1	cerebral cortex	136.6	TPM
ENSG00000044446	PHKA2	cerebral cortex	5.9	TPM
ENSG00000044459	CNTLN	cerebral cortex	3.3	TPM
ENSG00000044524	EPHA3	cerebral cortex	4.4	TPM
ENSG00000044574	HSPA5	cerebral cortex	125	TPM
ENSG00000046604	DSG2	cerebral cortex	0.7	TPM
ENSG00000046647	GEMIN8	cerebral cortex	19.6	TPM
ENSG00000046651	OFD1	cerebral cortex	5.8	TPM
ENSG00000046653	GPM6B	cerebral cortex	838.3	TPM
ENSG00000046774	MAGEC2	cerebral cortex	0	TPM
ENSG00000046889	PREX2	cerebral cortex	12	TPM
ENSG00000047056	WDR37	cerebral cortex	29	TPM
ENSG00000047188	YTHDC2	cerebral cortex	13	TPM
ENSG00000047230	CTPS2	cerebral cortex	9	TPM
ENSG00000047249	ATP6V1H	cerebral cortex	126.9	TPM
ENSG00000047315	POLR2B	cerebral cortex	54.5	TPM
ENSG00000047346	FAM214A	cerebral cortex	18.8	TPM
ENSG00000047365	ARAP2	cerebral cortex	31.8	TPM
ENSG00000047410	TPR	cerebral cortex	24	TPM
ENSG00000047457	CP	cerebral cortex	7.6	TPM
ENSG00000047578	KIAA0556	cerebral cortex	8.3	TPM
ENSG00000047579	DTNBP1	cerebral cortex	21	TPM
ENSG00000047597	XK	cerebral cortex	6.6	TPM
ENSG00000047617	ANO2	cerebral cortex	1.5	TPM
ENSG00000047621	C12orf4	cerebral cortex	14.2	TPM
ENSG00000047634	SCML1	cerebral cortex	5.4	TPM
ENSG00000047644	WWC3	cerebral cortex	8.2	TPM
ENSG00000047648	ARHGAP6	cerebral cortex	4.8	TPM
ENSG00000047662	FAM184B	cerebral cortex	2.6	TPM
ENSG00000047849	MAP4	cerebral cortex	242.6	TPM
ENSG00000047932	GOPC	cerebral cortex	31.7	TPM
ENSG00000047936	ROS1	cerebral cortex	0.6	TPM
ENSG00000048028	USP28	cerebral cortex	8.3	TPM
ENSG00000048052	HDAC9	cerebral cortex	23.9	TPM
ENSG00000048140	TSPAN17	cerebral cortex	27.8	TPM
ENSG00000048162	NOP16	cerebral cortex	13.8	TPM
ENSG00000048342	CC2D2A	cerebral cortex	12.5	TPM
ENSG00000048392	RRM2B	cerebral cortex	27	TPM
ENSG00000048405	ZNF800	cerebral cortex	9.7	TPM
ENSG00000048462	TNFRSF17	cerebral cortex	0.3	TPM
ENSG00000048471	SNX29	cerebral cortex	11.2	TPM
ENSG00000048540	LMO3	cerebral cortex	191.6	TPM
ENSG00000048544	MRPS10	cerebral cortex	30.5	TPM
ENSG00000048545	GUCA1A	cerebral cortex	1.6	TPM
ENSG00000048649	RSF1	cerebral cortex	33.8	TPM
ENSG00000048707	VPS13D	cerebral cortex	15.8	TPM
ENSG00000048740	CELF2	cerebral cortex	76.6	TPM
ENSG00000048828	FAM120A	cerebral cortex	50.5	TPM
ENSG00000048991	R3HDM1	cerebral cortex	82.5	TPM
ENSG00000049089	COL9A2	cerebral cortex	20.3	TPM
ENSG00000049130	KITLG	cerebral cortex	7.3	TPM
ENSG00000049167	ERCC8	cerebral cortex	6	TPM
ENSG00000049192	ADAMTS6	cerebral cortex	0.7	TPM
ENSG00000049239	H6PD	cerebral cortex	8.2	TPM
ENSG00000049245	VAMP3	cerebral cortex	77.4	TPM
ENSG00000049246	PER3	cerebral cortex	21.9	TPM
ENSG00000049247	UTS2	cerebral cortex	0.2	TPM
ENSG00000049249	TNFRSF9	cerebral cortex	0.4	TPM
ENSG00000049283	EPN3	cerebral cortex	0.7	TPM
ENSG00000049323	LTBP1	cerebral cortex	13.1	TPM
ENSG00000049449	RCN1	cerebral cortex	55.9	TPM
ENSG00000049540	ELN	cerebral cortex	16.2	TPM
ENSG00000049541	RFC2	cerebral cortex	12	TPM
ENSG00000049618	ARID1B	cerebral cortex	21.5	TPM
ENSG00000049656	CLPTM1L	cerebral cortex	27	TPM
ENSG00000049759	NEDD4L	cerebral cortex	39.8	TPM
ENSG00000049768	FOXP3	cerebral cortex	0.6	TPM
ENSG00000049769	PPP1R3F	cerebral cortex	27	TPM
ENSG00000049860	HEXB	cerebral cortex	33.3	TPM
ENSG00000049883	PTCD2	cerebral cortex	6.5	TPM
ENSG00000050030	KIAA2022	cerebral cortex	5.4	TPM
ENSG00000050130	JKAMP	cerebral cortex	36.3	TPM
ENSG00000050165	DKK3	cerebral cortex	374.5	TPM
ENSG00000050327	ARHGEF5	cerebral cortex	0.9	TPM
ENSG00000050344	NFE2L3	cerebral cortex	2.3	TPM
ENSG00000050393	MCUR1	cerebral cortex	22.9	TPM
ENSG00000050405	LIMA1	cerebral cortex	33.8	TPM
ENSG00000050426	LETMD1	cerebral cortex	30.4	TPM
ENSG00000050438	SLC4A8	cerebral cortex	14.6	TPM
ENSG00000050555	LAMC3	cerebral cortex	2.4	TPM
ENSG00000050628	PTGER3	cerebral cortex	4.5	TPM
ENSG00000050730	TNIP3	cerebral cortex	0.9	TPM
ENSG00000050748	MAPK9	cerebral cortex	84.1	TPM
ENSG00000050767	COL23A1	cerebral cortex	3.1	TPM
ENSG00000050820	BCAR1	cerebral cortex	31.2	TPM
ENSG00000051009	FAM160A2	cerebral cortex	18.1	TPM
ENSG00000051108	HERPUD1	cerebral cortex	46.1	TPM
ENSG00000051128	HOMER3	cerebral cortex	23.1	TPM
ENSG00000051180	RAD51	cerebral cortex	0.9	TPM
ENSG00000051341	POLQ	cerebral cortex	0.2	TPM
ENSG00000051382	PIK3CB	cerebral cortex	40.8	TPM
ENSG00000051523	CYBA	cerebral cortex	47.4	TPM
ENSG00000051596	THOC3	cerebral cortex	28.9	TPM
ENSG00000051620	HEBP2	cerebral cortex	8.5	TPM
ENSG00000051825	MPHOSPH9	cerebral cortex	9	TPM
ENSG00000052126	PLEKHA5	cerebral cortex	18.7	TPM
ENSG00000052344	PRSS8	cerebral cortex	0.5	TPM
ENSG00000052723	SIKE1	cerebral cortex	10	TPM
ENSG00000052749	RRP12	cerebral cortex	14.9	TPM
ENSG00000052795	FNIP2	cerebral cortex	25.4	TPM
ENSG00000052802	MSMO1	cerebral cortex	142.9	TPM
ENSG00000052841	TTC17	cerebral cortex	18.4	TPM
ENSG00000052850	ALX4	cerebral cortex	0.3	TPM
ENSG00000053108	FSTL4	cerebral cortex	9.6	TPM
ENSG00000053254	FOXN3	cerebral cortex	28.2	TPM
ENSG00000053328	METTL24	cerebral cortex	1.5	TPM
ENSG00000053371	AKR7A2	cerebral cortex	34.7	TPM
ENSG00000053372	MRTO4	cerebral cortex	21.2	TPM
ENSG00000053438	NNAT	cerebral cortex	158.1	TPM
ENSG00000053501	USE1	cerebral cortex	42.1	TPM
ENSG00000053524	MCF2L2	cerebral cortex	17.1	TPM
ENSG00000053702	NRIP2	cerebral cortex	9	TPM
ENSG00000053747	LAMA3	cerebral cortex	2	TPM
ENSG00000053770	AP5M1	cerebral cortex	24.7	TPM
ENSG00000053900	ANAPC4	cerebral cortex	17.2	TPM
ENSG00000053918	KCNQ1	cerebral cortex	3.1	TPM
ENSG00000054116	TRAPPC3	cerebral cortex	45.8	TPM
ENSG00000054118	THRAP3	cerebral cortex	53.7	TPM
ENSG00000054148	PHPT1	cerebral cortex	45.3	TPM
ENSG00000054179	ENTPD2	cerebral cortex	11	TPM
ENSG00000054219	LY75	cerebral cortex	1.9	TPM
ENSG00000054267	ARID4B	cerebral cortex	20.1	TPM
ENSG00000054277	OPN3	cerebral cortex	8.6	TPM
ENSG00000054282	SDCCAG8	cerebral cortex	9.5	TPM
ENSG00000054356	PTPRN	cerebral cortex	183.6	TPM
ENSG00000054392	HHAT	cerebral cortex	2.4	TPM
ENSG00000054523	KIF1B	cerebral cortex	105.7	TPM
ENSG00000054598	FOXC1	cerebral cortex	6.1	TPM
ENSG00000054611	TBC1D22A	cerebral cortex	11.7	TPM
ENSG00000054654	SYNE2	cerebral cortex	12.3	TPM
ENSG00000054690	PLEKHH1	cerebral cortex	43.4	TPM
ENSG00000054793	ATP9A	cerebral cortex	156.2	TPM
ENSG00000054796	SPO11	cerebral cortex	0	TPM
ENSG00000054803	CBLN4	cerebral cortex	15.7	TPM
ENSG00000054938	CHRDL2	cerebral cortex	0.9	TPM
ENSG00000054965	FAM168A	cerebral cortex	104.7	TPM
ENSG00000054967	RELT	cerebral cortex	6.9	TPM
ENSG00000054983	GALC	cerebral cortex	33.9	TPM
ENSG00000055044	NOP58	cerebral cortex	32.3	TPM
ENSG00000055070	SZRD1	cerebral cortex	33.8	TPM
ENSG00000055118	KCNH2	cerebral cortex	6	TPM
ENSG00000055130	CUL1	cerebral cortex	49.7	TPM
ENSG00000055147	FAM114A2	cerebral cortex	13	TPM
ENSG00000055163	CYFIP2	cerebral cortex	158.8	TPM
ENSG00000055208	TAB2	cerebral cortex	54.7	TPM
ENSG00000055211	GINM1	cerebral cortex	39.5	TPM
ENSG00000055332	EIF2AK2	cerebral cortex	22.1	TPM
ENSG00000055483	USP36	cerebral cortex	20	TPM
ENSG00000055609	KMT2C	cerebral cortex	14.6	TPM
ENSG00000055732	MCOLN3	cerebral cortex	0.1	TPM
ENSG00000055813	CCDC85A	cerebral cortex	21.1	TPM
ENSG00000055917	PUM2	cerebral cortex	53.8	TPM
ENSG00000055950	MRPL43	cerebral cortex	25.5	TPM
ENSG00000055955	ITIH4	cerebral cortex	3.5	TPM
ENSG00000055957	ITIH1	cerebral cortex	0	TPM
ENSG00000056050	C4orf27	cerebral cortex	36.7	TPM
ENSG00000056097	ZFR	cerebral cortex	77.7	TPM
ENSG00000056277	ZNF280C	cerebral cortex	2.7	TPM
ENSG00000056291	NPFFR2	cerebral cortex	0.6	TPM
ENSG00000056487	PHF21B	cerebral cortex	6.7	TPM
ENSG00000056558	TRAF1	cerebral cortex	6.2	TPM
ENSG00000056586	RC3H2	cerebral cortex	20.7	TPM
ENSG00000056736	IL17RB	cerebral cortex	13.5	TPM
ENSG00000056972	TRAF3IP2	cerebral cortex	5.5	TPM
ENSG00000056998	GYG2	cerebral cortex	5.8	TPM
ENSG00000057019	DCBLD2	cerebral cortex	8.5	TPM
ENSG00000057149	SERPINB3	cerebral cortex	0	TPM
ENSG00000057252	SOAT1	cerebral cortex	11.1	TPM
ENSG00000057294	PKP2	cerebral cortex	2	TPM
ENSG00000057468	MSH4	cerebral cortex	0.1	TPM
ENSG00000057593	F7	cerebral cortex	0.6	TPM
ENSG00000057608	GDI2	cerebral cortex	132.5	TPM
ENSG00000057657	PRDM1	cerebral cortex	2.1	TPM
ENSG00000057663	ATG5	cerebral cortex	18.8	TPM
ENSG00000057704	TMCC3	cerebral cortex	17.4	TPM
ENSG00000057757	PITHD1	cerebral cortex	141.9	TPM
ENSG00000057935	MTA3	cerebral cortex	35.5	TPM
ENSG00000058056	USP13	cerebral cortex	6.7	TPM
ENSG00000058063	ATP11B	cerebral cortex	15.6	TPM
ENSG00000058085	LAMC2	cerebral cortex	0.5	TPM
ENSG00000058091	CDK14	cerebral cortex	56.8	TPM
ENSG00000058262	SEC61A1	cerebral cortex	70.4	TPM
ENSG00000058272	PPP1R12A	cerebral cortex	39.4	TPM
ENSG00000058335	RASGRF1	cerebral cortex	30.6	TPM
ENSG00000058404	CAMK2B	cerebral cortex	214.7	TPM
ENSG00000058453	CROCC	cerebral cortex	2.9	TPM
ENSG00000058600	POLR3E	cerebral cortex	9.5	TPM
ENSG00000058668	ATP2B4	cerebral cortex	62	TPM
ENSG00000058673	ZC3H11A	cerebral cortex	55.5	TPM
ENSG00000058729	RIOK2	cerebral cortex	15.3	TPM
ENSG00000058799	YIPF1	cerebral cortex	8.6	TPM
ENSG00000058804	NDC1	cerebral cortex	6.8	TPM
ENSG00000058866	DGKG	cerebral cortex	21.3	TPM
ENSG00000059122	FLYWCH1	cerebral cortex	29.5	TPM
ENSG00000059145	UNKL	cerebral cortex	6	TPM
ENSG00000059377	TBXAS1	cerebral cortex	10.9	TPM
ENSG00000059378	PARP12	cerebral cortex	1.5	TPM
ENSG00000059573	ALDH18A1	cerebral cortex	18.7	TPM
ENSG00000059588	TARBP1	cerebral cortex	9.2	TPM
ENSG00000059691	GATB	cerebral cortex	20.3	TPM
ENSG00000059728	MXD1	cerebral cortex	10.3	TPM
ENSG00000059758	CDK17	cerebral cortex	72	TPM
ENSG00000059769	DNAJC25	cerebral cortex	1.3	TPM
ENSG00000059804	SLC2A3	cerebral cortex	81.2	TPM
ENSG00000059915	PSD	cerebral cortex	77.8	TPM
ENSG00000060069	CTDP1	cerebral cortex	6.7	TPM
ENSG00000060138	YBX3	cerebral cortex	13	TPM
ENSG00000060140	STYK1	cerebral cortex	11.9	TPM
ENSG00000060237	WNK1	cerebral cortex	91	TPM
ENSG00000060339	CCAR1	cerebral cortex	18.3	TPM
ENSG00000060491	OGFR	cerebral cortex	33	TPM
ENSG00000060558	GNA15	cerebral cortex	4.5	TPM
ENSG00000060566	CREB3L3	cerebral cortex	0.3	TPM
ENSG00000060642	PIGV	cerebral cortex	9.7	TPM
ENSG00000060656	PTPRU	cerebral cortex	5.8	TPM
ENSG00000060688	SNRNP40	cerebral cortex	17	TPM
ENSG00000060709	RIMBP2	cerebral cortex	25.7	TPM
ENSG00000060718	COL11A1	cerebral cortex	3.3	TPM
ENSG00000060749	QSER1	cerebral cortex	9	TPM
ENSG00000060762	MPC1	cerebral cortex	129.1	TPM
ENSG00000060971	ACAA1	cerebral cortex	43.8	TPM
ENSG00000060982	BCAT1	cerebral cortex	12.4	TPM
ENSG00000061273	HDAC7	cerebral cortex	8.4	TPM
ENSG00000061337	LZTS1	cerebral cortex	12.4	TPM
ENSG00000061455	PRDM6	cerebral cortex	0.1	TPM
ENSG00000061492	WNT8A	cerebral cortex	0.1	TPM
ENSG00000061656	SPAG4	cerebral cortex	1.6	TPM
ENSG00000061676	NCKAP1	cerebral cortex	145.6	TPM
ENSG00000061794	MRPS35	cerebral cortex	42.1	TPM
ENSG00000061918	GUCY1B3	cerebral cortex	79.3	TPM
ENSG00000061936	SFSWAP	cerebral cortex	13.1	TPM
ENSG00000061938	TNK2	cerebral cortex	109.8	TPM
ENSG00000061987	MON2	cerebral cortex	14.8	TPM
ENSG00000062038	CDH3	cerebral cortex	1.8	TPM
ENSG00000062096	ARSF	cerebral cortex	2.1	TPM
ENSG00000062194	GPBP1	cerebral cortex	67.2	TPM
ENSG00000062282	DGAT2	cerebral cortex	10.9	TPM
ENSG00000062370	ZNF112	cerebral cortex	4.9	TPM
ENSG00000062485	CS	cerebral cortex	96.7	TPM
ENSG00000062524	LTK	cerebral cortex	0.7	TPM
ENSG00000062582	MRPS24	cerebral cortex	64.6	TPM
ENSG00000062598	ELMO2	cerebral cortex	58.4	TPM
ENSG00000062650	WAPL	cerebral cortex	17.5	TPM
ENSG00000062716	VMP1	cerebral cortex	52.8	TPM
ENSG00000062725	APPBP2	cerebral cortex	31.9	TPM
ENSG00000062822	POLD1	cerebral cortex	4.9	TPM
ENSG00000063015	SEZ6	cerebral cortex	54.1	TPM
ENSG00000063046	EIF4B	cerebral cortex	157.5	TPM
ENSG00000063127	SLC6A16	cerebral cortex	1.8	TPM
ENSG00000063169	GLTSCR1	cerebral cortex	8.1	TPM
ENSG00000063176	SPHK2	cerebral cortex	17.6	TPM
ENSG00000063177	RPL18	cerebral cortex	343.5	TPM
ENSG00000063180	CA11	cerebral cortex	244.8	TPM
ENSG00000063241	ISOC2	cerebral cortex	26.5	TPM
ENSG00000063244	U2AF2	cerebral cortex	87.3	TPM
ENSG00000063245	EPN1	cerebral cortex	77.6	TPM
ENSG00000063322	MED29	cerebral cortex	48.4	TPM
ENSG00000063438	AHRR	cerebral cortex	2	TPM
ENSG00000063515	GSC2	cerebral cortex	0	TPM
ENSG00000063587	ZNF275	cerebral cortex	17.7	TPM
ENSG00000063601	MTMR1	cerebral cortex	26.2	TPM
ENSG00000063660	GPC1	cerebral cortex	50.3	TPM
ENSG00000063761	ADCK1	cerebral cortex	9	TPM
ENSG00000063854	HAGH	cerebral cortex	91.6	TPM
ENSG00000063978	RNF4	cerebral cortex	41.4	TPM
ENSG00000064012	CASP8	cerebral cortex	4.6	TPM
ENSG00000064042	LIMCH1	cerebral cortex	79.8	TPM
ENSG00000064102	ASUN	cerebral cortex	14.6	TPM
ENSG00000064115	TM7SF3	cerebral cortex	42.2	TPM
ENSG00000064195	DLX3	cerebral cortex	0.4	TPM
ENSG00000064199	SPA17	cerebral cortex	14.7	TPM
ENSG00000064201	TSPAN32	cerebral cortex	0.2	TPM
ENSG00000064205	WISP2	cerebral cortex	0.3	TPM
ENSG00000064218	DMRT3	cerebral cortex	0.3	TPM
ENSG00000064225	ST3GAL6	cerebral cortex	9.2	TPM
ENSG00000064270	ATP2C2	cerebral cortex	1.4	TPM
ENSG00000064300	NGFR	cerebral cortex	5.5	TPM
ENSG00000064309	CDON	cerebral cortex	3.7	TPM
ENSG00000064313	TAF2	cerebral cortex	12.2	TPM
ENSG00000064393	HIPK2	cerebral cortex	61.5	TPM
ENSG00000064419	TNPO3	cerebral cortex	28	TPM
ENSG00000064489	BORCS8-MEF2B	cerebral cortex	0.4	TPM
ENSG00000064490	RFXANK	cerebral cortex	21.4	TPM
ENSG00000064545	TMEM161A	cerebral cortex	9.6	TPM
ENSG00000064547	LPAR2	cerebral cortex	5.4	TPM
ENSG00000064601	CTSA	cerebral cortex	58.9	TPM
ENSG00000064607	SUGP2	cerebral cortex	65.1	TPM
ENSG00000064651	SLC12A2	cerebral cortex	31.2	TPM
ENSG00000064652	SNX24	cerebral cortex	15.9	TPM
ENSG00000064655	EYA2	cerebral cortex	6.5	TPM
ENSG00000064666	CNN2	cerebral cortex	7.9	TPM
ENSG00000064687	ABCA7	cerebral cortex	3.5	TPM
ENSG00000064692	SNCAIP	cerebral cortex	11.4	TPM
ENSG00000064703	DDX20	cerebral cortex	5.6	TPM
ENSG00000064726	BTBD1	cerebral cortex	82.3	TPM
ENSG00000064763	FAR2	cerebral cortex	22.4	TPM
ENSG00000064787	BCAS1	cerebral cortex	109	TPM
ENSG00000064835	POU1F1	cerebral cortex	0.1	TPM
ENSG00000064886	CHI3L2	cerebral cortex	51.6	TPM
ENSG00000064932	SBNO2	cerebral cortex	1.9	TPM
ENSG00000064933	PMS1	cerebral cortex	13.4	TPM
ENSG00000064961	HMG20B	cerebral cortex	16	TPM
ENSG00000064989	CALCRL	cerebral cortex	27.7	TPM
ENSG00000064995	TAF11	cerebral cortex	31.3	TPM
ENSG00000064999	ANKS1A	cerebral cortex	10.5	TPM
ENSG00000065000	AP3D1	cerebral cortex	52.3	TPM
ENSG00000065029	ZNF76	cerebral cortex	15.5	TPM
ENSG00000065054	SLC9A3R2	cerebral cortex	34.3	TPM
ENSG00000065057	NTHL1	cerebral cortex	11.6	TPM
ENSG00000065060	UHRF1BP1	cerebral cortex	5.9	TPM
ENSG00000065135	GNAI3	cerebral cortex	3.1	TPM
ENSG00000065150	IPO5	cerebral cortex	67.8	TPM
ENSG00000065154	OAT	cerebral cortex	173.1	TPM
ENSG00000065183	WDR3	cerebral cortex	8.5	TPM
ENSG00000065243	PKN2	cerebral cortex	14.4	TPM
ENSG00000065268	WDR18	cerebral cortex	18	TPM
ENSG00000065308	TRAM2	cerebral cortex	3.8	TPM
ENSG00000065320	NTN1	cerebral cortex	11.9	TPM
ENSG00000065325	GLP2R	cerebral cortex	5.4	TPM
ENSG00000065328	MCM10	cerebral cortex	0.5	TPM
ENSG00000065357	DGKA	cerebral cortex	11.5	TPM
ENSG00000065361	ERBB3	cerebral cortex	31.7	TPM
ENSG00000065371	ROPN1	cerebral cortex	0.4	TPM
ENSG00000065413	ANKRD44	cerebral cortex	8.8	TPM
ENSG00000065427	KARS	cerebral cortex	57.5	TPM
ENSG00000065457	ADAT1	cerebral cortex	28.4	TPM
ENSG00000065485	PDIA5	cerebral cortex	2	TPM
ENSG00000065491	TBC1D22B	cerebral cortex	9.1	TPM
ENSG00000065518	NDUFB4	cerebral cortex	155.6	TPM
ENSG00000065526	SPEN	cerebral cortex	16.3	TPM
ENSG00000065534	MYLK	cerebral cortex	59.3	TPM
ENSG00000065548	ZC3H15	cerebral cortex	76.9	TPM
ENSG00000065559	MAP2K4	cerebral cortex	64.2	TPM
ENSG00000065600	TMEM206	cerebral cortex	25.4	TPM
ENSG00000065609	SNAP91	cerebral cortex	152.6	TPM
ENSG00000065613	SLK	cerebral cortex	22.6	TPM
ENSG00000065615	CYB5R4	cerebral cortex	4.8	TPM
ENSG00000065618	COL17A1	cerebral cortex	0.8	TPM
ENSG00000065621	GSTO2	cerebral cortex	5.2	TPM
ENSG00000065665	SEC61A2	cerebral cortex	51.4	TPM
ENSG00000065675	PRKCQ	cerebral cortex	7.9	TPM
ENSG00000065717	TLE2	cerebral cortex	10.2	TPM
ENSG00000065802	ASB1	cerebral cortex	20.1	TPM
ENSG00000065809	FAM107B	cerebral cortex	81.9	TPM
ENSG00000065833	ME1	cerebral cortex	21.5	TPM
ENSG00000065882	TBC1D1	cerebral cortex	25.7	TPM
ENSG00000065883	CDK13	cerebral cortex	15.3	TPM
ENSG00000065911	MTHFD2	cerebral cortex	15.8	TPM
ENSG00000065923	SLC9A7	cerebral cortex	14.4	TPM
ENSG00000065970	FOXJ2	cerebral cortex	18.4	TPM
ENSG00000065978	YBX1	cerebral cortex	201.9	TPM
ENSG00000065989	PDE4A	cerebral cortex	19.1	TPM
ENSG00000066027	PPP2R5A	cerebral cortex	45.3	TPM
ENSG00000066032	CTNNA2	cerebral cortex	111.9	TPM
ENSG00000066044	ELAVL1	cerebral cortex	33.6	TPM
ENSG00000066056	TIE1	cerebral cortex	8.3	TPM
ENSG00000066084	DIP2B	cerebral cortex	31.1	TPM
ENSG00000066117	SMARCD1	cerebral cortex	43.4	TPM
ENSG00000066135	KDM4A	cerebral cortex	17.2	TPM
ENSG00000066136	NFYC	cerebral cortex	37.6	TPM
ENSG00000066185	ZMYND12	cerebral cortex	2.1	TPM
ENSG00000066230	SLC9A3	cerebral cortex	5.6	TPM
ENSG00000066248	NGEF	cerebral cortex	151.9	TPM
ENSG00000066279	ASPM	cerebral cortex	0.3	TPM
ENSG00000066294	CD84	cerebral cortex	4.5	TPM
ENSG00000066322	ELOVL1	cerebral cortex	80	TPM
ENSG00000066336	SPI1	cerebral cortex	17	TPM
ENSG00000066379	ZNRD1	cerebral cortex	1.5	TPM
ENSG00000066382	MPPED2	cerebral cortex	11.7	TPM
ENSG00000066405	CLDN18	cerebral cortex	0.2	TPM
ENSG00000066422	ZBTB11	cerebral cortex	14.1	TPM
ENSG00000066427	ATXN3	cerebral cortex	7.9	TPM
ENSG00000066455	GOLGA5	cerebral cortex	25.2	TPM
ENSG00000066468	FGFR2	cerebral cortex	67.1	TPM
ENSG00000066557	LRRC40	cerebral cortex	20.8	TPM
ENSG00000066583	ISOC1	cerebral cortex	16.8	TPM
ENSG00000066629	EML1	cerebral cortex	16.9	TPM
ENSG00000066651	TRMT11	cerebral cortex	16.6	TPM
ENSG00000066654	THUMPD1	cerebral cortex	28.6	TPM
ENSG00000066697	MSANTD3	cerebral cortex	21.9	TPM
ENSG00000066735	KIF26A	cerebral cortex	2	TPM
ENSG00000066739	ATG2B	cerebral cortex	8.8	TPM
ENSG00000066777	ARFGEF1	cerebral cortex	17.6	TPM
ENSG00000066813	ACSM2B	cerebral cortex	2.8	TPM
ENSG00000066827	ZFAT	cerebral cortex	2.4	TPM
ENSG00000066855	MTFR1	cerebral cortex	5.5	TPM
ENSG00000066923	STAG3	cerebral cortex	12.3	TPM
ENSG00000066926	FECH	cerebral cortex	25.5	TPM
ENSG00000066933	MYO9A	cerebral cortex	14.7	TPM
ENSG00000067048	DDX3Y	cerebral cortex	18.3	TPM
ENSG00000067057	PFKP	cerebral cortex	197.4	TPM
ENSG00000067064	IDI1	cerebral cortex	124.3	TPM
ENSG00000067066	SP100	cerebral cortex	14.1	TPM
ENSG00000067082	KLF6	cerebral cortex	29	TPM
ENSG00000067113	PLPP1	cerebral cortex	42.9	TPM
ENSG00000067141	NEO1	cerebral cortex	45.1	TPM
ENSG00000067167	TRAM1	cerebral cortex	57	TPM
ENSG00000067177	PHKA1	cerebral cortex	7.9	TPM
ENSG00000067182	TNFRSF1A	cerebral cortex	31.5	TPM
ENSG00000067191	CACNB1	cerebral cortex	46.9	TPM
ENSG00000067208	EVI5	cerebral cortex	6.9	TPM
ENSG00000067221	STOML1	cerebral cortex	43.8	TPM
ENSG00000067225	PKM	cerebral cortex	751.2	TPM
ENSG00000067248	DHX29	cerebral cortex	14.7	TPM
ENSG00000067334	DNTTIP2	cerebral cortex	7	TPM
ENSG00000067365	METTL22	cerebral cortex	6.1	TPM
ENSG00000067369	TP53BP1	cerebral cortex	29	TPM
ENSG00000067445	TRO	cerebral cortex	30	TPM
ENSG00000067533	RRP15	cerebral cortex	4.8	TPM
ENSG00000067560	RHOA	cerebral cortex	317.1	TPM
ENSG00000067596	DHX8	cerebral cortex	25.2	TPM
ENSG00000067606	PRKCZ	cerebral cortex	100	TPM
ENSG00000067646	ZFY	cerebral cortex	3.2	TPM
ENSG00000067704	IARS2	cerebral cortex	38.3	TPM
ENSG00000067715	SYT1	cerebral cortex	477.9	TPM
ENSG00000067798	NAV3	cerebral cortex	23.1	TPM
ENSG00000067829	IDH3G	cerebral cortex	65.1	TPM
ENSG00000067836	ROGDI	cerebral cortex	39.3	TPM
ENSG00000067840	PDZD4	cerebral cortex	123.9	TPM
ENSG00000067842	ATP2B3	cerebral cortex	19.1	TPM
ENSG00000067900	ROCK1	cerebral cortex	2.6	TPM
ENSG00000067955	CBFB	cerebral cortex	29.6	TPM
ENSG00000067992	PDK3	cerebral cortex	12.1	TPM
ENSG00000068001	HYAL2	cerebral cortex	14	TPM
ENSG00000068024	HDAC4	cerebral cortex	19.4	TPM
ENSG00000068028	RASSF1	cerebral cortex	13.3	TPM
ENSG00000068078	FGFR3	cerebral cortex	49.7	TPM
ENSG00000068079	IFI35	cerebral cortex	11.8	TPM
ENSG00000068097	HEATR6	cerebral cortex	10.4	TPM
ENSG00000068120	COASY	cerebral cortex	27.4	TPM
ENSG00000068137	PLEKHH3	cerebral cortex	3.1	TPM
ENSG00000068305	MEF2A	cerebral cortex	68.4	TPM
ENSG00000068308	OTUD5	cerebral cortex	70.1	TPM
ENSG00000068323	TFE3	cerebral cortex	17.7	TPM
ENSG00000068354	TBC1D25	cerebral cortex	11.5	TPM
ENSG00000068366	ACSL4	cerebral cortex	52	TPM
ENSG00000068383	INPP5A	cerebral cortex	39.9	TPM
ENSG00000068394	GPKOW	cerebral cortex	30.9	TPM
ENSG00000068400	GRIPAP1	cerebral cortex	68.7	TPM
ENSG00000068438	FTSJ1	cerebral cortex	15.6	TPM
ENSG00000068489	PRR11	cerebral cortex	3.1	TPM
ENSG00000068615	REEP1	cerebral cortex	54.2	TPM
ENSG00000068650	ATP11A	cerebral cortex	13.8	TPM
ENSG00000068654	POLR1A	cerebral cortex	8.7	TPM
ENSG00000068697	LAPTM4A	cerebral cortex	132.7	TPM
ENSG00000068724	TTC7A	cerebral cortex	3.9	TPM
ENSG00000068745	IP6K2	cerebral cortex	59	TPM
ENSG00000068781	STON1-GTF2A1L	cerebral cortex	0.3	TPM
ENSG00000068784	SRBD1	cerebral cortex	6	TPM
ENSG00000068796	KIF2A	cerebral cortex	76.3	TPM
ENSG00000068831	RASGRP2	cerebral cortex	10.6	TPM
ENSG00000068878	PSME4	cerebral cortex	14.8	TPM
ENSG00000068885	IFT80	cerebral cortex	28.6	TPM
ENSG00000068903	SIRT2	cerebral cortex	84.2	TPM
ENSG00000068912	ERLEC1	cerebral cortex	75	TPM
ENSG00000068971	PPP2R5B	cerebral cortex	59.9	TPM
ENSG00000068976	PYGM	cerebral cortex	17.3	TPM
ENSG00000068985	PAGE1	cerebral cortex	0	TPM
ENSG00000069011	PITX1	cerebral cortex	0.2	TPM
ENSG00000069018	TRPC7	cerebral cortex	0	TPM
ENSG00000069020	MAST4	cerebral cortex	11.3	TPM
ENSG00000069122	ADGRF5	cerebral cortex	15.1	TPM
ENSG00000069188	SDK2	cerebral cortex	3.2	TPM
ENSG00000069206	ADAM7	cerebral cortex	0	TPM
ENSG00000069248	NUP133	cerebral cortex	24.5	TPM
ENSG00000069275	NUCKS1	cerebral cortex	179.8	TPM
ENSG00000069329	VPS35	cerebral cortex	9.1	TPM
ENSG00000069345	DNAJA2	cerebral cortex	33.3	TPM
ENSG00000069399	BCL3	cerebral cortex	2.3	TPM
ENSG00000069424	KCNAB2	cerebral cortex	146.3	TPM
ENSG00000069431	ABCC9	cerebral cortex	9.3	TPM
ENSG00000069482	GAL	cerebral cortex	2.9	TPM
ENSG00000069493	CLEC2D	cerebral cortex	2	TPM
ENSG00000069509	FUNDC1	cerebral cortex	30.7	TPM
ENSG00000069535	MAOB	cerebral cortex	95.6	TPM
ENSG00000069667	RORA	cerebral cortex	8.6	TPM
ENSG00000069696	DRD4	cerebral cortex	0	TPM
ENSG00000069702	TGFBR3	cerebral cortex	6.9	TPM
ENSG00000069712	KIAA1107	cerebral cortex	47	TPM
ENSG00000069764	PLA2G10	cerebral cortex	0.1	TPM
ENSG00000069812	HES2	cerebral cortex	0.1	TPM
ENSG00000069849	ATP1B3	cerebral cortex	51.9	TPM
ENSG00000069869	NEDD4	cerebral cortex	3.7	TPM
ENSG00000069943	PIGB	cerebral cortex	4.9	TPM
ENSG00000069956	MAPK6	cerebral cortex	40.9	TPM
ENSG00000069966	GNB5	cerebral cortex	52.6	TPM
ENSG00000069974	RAB27A	cerebral cortex	4.4	TPM
ENSG00000069998	CECR5	cerebral cortex	19.3	TPM
ENSG00000070010	UFD1L	cerebral cortex	42.8	TPM
ENSG00000070018	LRP6	cerebral cortex	4.6	TPM
ENSG00000070019	GUCY2C	cerebral cortex	0.3	TPM
ENSG00000070031	SCT	cerebral cortex	0.2	TPM
ENSG00000070047	PHRF1	cerebral cortex	1.9	TPM
ENSG00000070061	IKBKAP	cerebral cortex	31.3	TPM
ENSG00000070081	NUCB2	cerebral cortex	45.9	TPM
ENSG00000070087	PFN2	cerebral cortex	420.7	TPM
ENSG00000070159	PTPN3	cerebral cortex	5.6	TPM
ENSG00000070182	SPTB	cerebral cortex	9.1	TPM
ENSG00000070190	DAPP1	cerebral cortex	1.4	TPM
ENSG00000070193	FGF10	cerebral cortex	0.7	TPM
ENSG00000070214	SLC44A1	cerebral cortex	107.8	TPM
ENSG00000070269	TMEM260	cerebral cortex	7	TPM
ENSG00000070366	SMG6	cerebral cortex	23.3	TPM
ENSG00000070367	EXOC5	cerebral cortex	13	TPM
ENSG00000070371	CLTCL1	cerebral cortex	3.1	TPM
ENSG00000070388	FGF22	cerebral cortex	2.1	TPM
ENSG00000070404	FSTL3	cerebral cortex	9.3	TPM
ENSG00000070413	DGCR2	cerebral cortex	58.4	TPM
ENSG00000070423	RNF126	cerebral cortex	27.5	TPM
ENSG00000070444	MNT	cerebral cortex	15.3	TPM
ENSG00000070476	ZXDC	cerebral cortex	11.3	TPM
ENSG00000070495	JMJD6	cerebral cortex	12.2	TPM
ENSG00000070501	POLB	cerebral cortex	28.8	TPM
ENSG00000070526	ST6GALNAC1	cerebral cortex	1.8	TPM
ENSG00000070540	WIPI1	cerebral cortex	12.4	TPM
ENSG00000070601	FRMPD1	cerebral cortex	3.3	TPM
ENSG00000070610	GBA2	cerebral cortex	49.1	TPM
ENSG00000070614	NDST1	cerebral cortex	49.7	TPM
ENSG00000070669	ASNS	cerebral cortex	74.3	TPM
ENSG00000070718	AP3M2	cerebral cortex	47	TPM
ENSG00000070729	CNGB1	cerebral cortex	1.5	TPM
ENSG00000070731	ST6GALNAC2	cerebral cortex	5.3	TPM
ENSG00000070748	CHAT	cerebral cortex	0	TPM
ENSG00000070756	PABPC1	cerebral cortex	264.4	TPM
ENSG00000070759	TESK2	cerebral cortex	6	TPM
ENSG00000070761	CFAP20	cerebral cortex	46	TPM
ENSG00000070770	CSNK2A2	cerebral cortex	38.3	TPM
ENSG00000070778	PTPN21	cerebral cortex	6.5	TPM
ENSG00000070785	EIF2B3	cerebral cortex	21.4	TPM
ENSG00000070808	CAMK2A	cerebral cortex	284.4	TPM
ENSG00000070814	TCOF1	cerebral cortex	15.7	TPM
ENSG00000070831	CDC42	cerebral cortex	204.2	TPM
ENSG00000070882	OSBPL3	cerebral cortex	9.8	TPM
ENSG00000070886	EPHA8	cerebral cortex	1.3	TPM
ENSG00000070915	SLC12A3	cerebral cortex	0.2	TPM
ENSG00000070950	RAD18	cerebral cortex	2.6	TPM
ENSG00000070961	ATP2B1	cerebral cortex	144	TPM
ENSG00000070985	TRPM5	cerebral cortex	0	TPM
ENSG00000071051	NCK2	cerebral cortex	29.2	TPM
ENSG00000071054	MAP4K4	cerebral cortex	155	TPM
ENSG00000071073	MGAT4A	cerebral cortex	17.9	TPM
ENSG00000071082	RPL31	cerebral cortex	1286.7	TPM
ENSG00000071127	WDR1	cerebral cortex	111	TPM
ENSG00000071189	SNX13	cerebral cortex	21	TPM
ENSG00000071203	MS4A12	cerebral cortex	0.2	TPM
ENSG00000071205	ARHGAP10	cerebral cortex	4.4	TPM
ENSG00000071242	RPS6KA2	cerebral cortex	45.2	TPM
ENSG00000071243	ING3	cerebral cortex	12	TPM
ENSG00000071246	VASH1	cerebral cortex	34.5	TPM
ENSG00000071282	LMCD1	cerebral cortex	13	TPM
ENSG00000071462	WBSCR22	cerebral cortex	53.1	TPM
ENSG00000071537	SEL1L	cerebral cortex	39.8	TPM
ENSG00000071539	TRIP13	cerebral cortex	1.9	TPM
ENSG00000071553	ATP6AP1	cerebral cortex	170.8	TPM
ENSG00000071564	TCF3	cerebral cortex	31.2	TPM
ENSG00000071575	TRIB2	cerebral cortex	61.7	TPM
ENSG00000071626	DAZAP1	cerebral cortex	24.9	TPM
ENSG00000071655	MBD3	cerebral cortex	34.3	TPM
ENSG00000071677	PRLH	cerebral cortex	0	TPM
ENSG00000071794	HLTF	cerebral cortex	28.6	TPM
ENSG00000071859	FAM50A	cerebral cortex	51.9	TPM
ENSG00000071889	FAM3A	cerebral cortex	20.7	TPM
ENSG00000071894	CPSF1	cerebral cortex	14.4	TPM
ENSG00000071909	MYO3B	cerebral cortex	0	TPM
ENSG00000071967	CYBRD1	cerebral cortex	26.1	TPM
ENSG00000071991	CDH19	cerebral cortex	5.4	TPM
ENSG00000071994	PDCD2	cerebral cortex	28.3	TPM
ENSG00000072041	SLC6A15	cerebral cortex	23.1	TPM
ENSG00000072042	RDH11	cerebral cortex	97.9	TPM
ENSG00000072062	PRKACA	cerebral cortex	119	TPM
ENSG00000072071	ADGRL1	cerebral cortex	60.3	TPM
ENSG00000072080	SPP2	cerebral cortex	0	TPM
ENSG00000072110	ACTN1	cerebral cortex	68.6	TPM
ENSG00000072121	ZFYVE26	cerebral cortex	7.3	TPM
ENSG00000072133	RPS6KA6	cerebral cortex	5.7	TPM
ENSG00000072134	EPN2	cerebral cortex	95.3	TPM
ENSG00000072135	PTPN18	cerebral cortex	10	TPM
ENSG00000072163	LIMS2	cerebral cortex	5.7	TPM
ENSG00000072182	ASIC4	cerebral cortex	10.6	TPM
ENSG00000072195	SPEG	cerebral cortex	14.5	TPM
ENSG00000072201	LNX1	cerebral cortex	32.3	TPM
ENSG00000072210	ALDH3A2	cerebral cortex	29.3	TPM
ENSG00000072274	TFRC	cerebral cortex	30.9	TPM
ENSG00000072310	SREBF1	cerebral cortex	34.9	TPM
ENSG00000072315	TRPC5	cerebral cortex	1.9	TPM
ENSG00000072364	AFF4	cerebral cortex	34.8	TPM
ENSG00000072401	UBE2D1	cerebral cortex	15	TPM
ENSG00000072415	MPP5	cerebral cortex	25.7	TPM
ENSG00000072422	RHOBTB1	cerebral cortex	8.3	TPM
ENSG00000072501	SMC1A	cerebral cortex	20.9	TPM
ENSG00000072506	HSD17B10	cerebral cortex	47.7	TPM
ENSG00000072518	MARK2	cerebral cortex	30.5	TPM
ENSG00000072571	HMMR	cerebral cortex	2	TPM
ENSG00000072609	CHFR	cerebral cortex	11.6	TPM
ENSG00000072657	TRHDE	cerebral cortex	8	TPM
ENSG00000072682	P4HA2	cerebral cortex	12.6	TPM
ENSG00000072694	FCGR2B	cerebral cortex	1.5	TPM
ENSG00000072736	NFATC3	cerebral cortex	6.5	TPM
ENSG00000072756	TRNT1	cerebral cortex	20.3	TPM
ENSG00000072778	ACADVL	cerebral cortex	67.9	TPM
ENSG00000072786	STK10	cerebral cortex	8.1	TPM
ENSG00000072803	FBXW11	cerebral cortex	68.3	TPM
ENSG00000072818	ACAP1	cerebral cortex	7.3	TPM
ENSG00000072832	CRMP1	cerebral cortex	134.1	TPM
ENSG00000072840	EVC	cerebral cortex	3.1	TPM
ENSG00000072849	DERL2	cerebral cortex	11.5	TPM
ENSG00000072858	SIDT1	cerebral cortex	10.7	TPM
ENSG00000072864	NDE1	cerebral cortex	7.5	TPM
ENSG00000072952	MRVI1	cerebral cortex	30.4	TPM
ENSG00000072954	TMEM38A	cerebral cortex	23.2	TPM
ENSG00000072958	AP1M1	cerebral cortex	68.6	TPM
ENSG00000073008	PVR	cerebral cortex	13.4	TPM
ENSG00000073050	XRCC1	cerebral cortex	17.8	TPM
ENSG00000073060	SCARB1	cerebral cortex	34.7	TPM
ENSG00000073067	CYP2W1	cerebral cortex	0.1	TPM
ENSG00000073111	MCM2	cerebral cortex	5.5	TPM
ENSG00000073146	MOV10L1	cerebral cortex	1.2	TPM
ENSG00000073150	PANX2	cerebral cortex	8.7	TPM
ENSG00000073169	SELO	cerebral cortex	4.6	TPM
ENSG00000073282	TP63	cerebral cortex	0.5	TPM
ENSG00000073331	ALPK1	cerebral cortex	2	TPM
ENSG00000073350	LLGL2	cerebral cortex	2.1	TPM
ENSG00000073417	PDE8A	cerebral cortex	16	TPM
ENSG00000073464	CLCN4	cerebral cortex	49.2	TPM
ENSG00000073536	NLE1	cerebral cortex	9.3	TPM
ENSG00000073578	SDHA	cerebral cortex	87	TPM
ENSG00000073584	SMARCE1	cerebral cortex	35.5	TPM
ENSG00000073598	FNDC8	cerebral cortex	0.1	TPM
ENSG00000073605	GSDMB	cerebral cortex	1.5	TPM
ENSG00000073614	KDM5A	cerebral cortex	9.3	TPM
ENSG00000073670	ADAM11	cerebral cortex	19.8	TPM
ENSG00000073711	PPP2R3A	cerebral cortex	7.2	TPM
ENSG00000073712	FERMT2	cerebral cortex	60.6	TPM
ENSG00000073734	ABCB11	cerebral cortex	0	TPM
ENSG00000073737	DHRS9	cerebral cortex	7.3	TPM
ENSG00000073754	CD5L	cerebral cortex	0.1	TPM
ENSG00000073756	PTGS2	cerebral cortex	10.4	TPM
ENSG00000073792	IGF2BP2	cerebral cortex	0.9	TPM
ENSG00000073803	MAP3K13	cerebral cortex	41.8	TPM
ENSG00000073849	ST6GAL1	cerebral cortex	40.3	TPM
ENSG00000073861	TBX21	cerebral cortex	0.2	TPM
ENSG00000073910	FRY	cerebral cortex	28.1	TPM
ENSG00000073921	PICALM	cerebral cortex	142.1	TPM
ENSG00000073969	NSF	cerebral cortex	134.7	TPM
ENSG00000074047	GLI2	cerebral cortex	1.5	TPM
ENSG00000074054	CLASP1	cerebral cortex	29.2	TPM
ENSG00000074071	MRPS34	cerebral cortex	15.2	TPM
ENSG00000074181	NOTCH3	cerebral cortex	14.3	TPM
ENSG00000074201	CLNS1A	cerebral cortex	124.1	TPM
ENSG00000074211	PPP2R2C	cerebral cortex	164.9	TPM
ENSG00000074219	TEAD2	cerebral cortex	3.5	TPM
ENSG00000074266	EED	cerebral cortex	13.5	TPM
ENSG00000074276	CDHR2	cerebral cortex	0.8	TPM
ENSG00000074317	SNCB	cerebral cortex	330.1	TPM
ENSG00000074319	TSG101	cerebral cortex	41.5	TPM
ENSG00000074356	NCBP3	cerebral cortex	9.3	TPM
ENSG00000074370	ATP2A3	cerebral cortex	1.9	TPM
ENSG00000074410	CA12	cerebral cortex	10.3	TPM
ENSG00000074416	MGLL	cerebral cortex	81.4	TPM
ENSG00000074527	NTN4	cerebral cortex	21.2	TPM
ENSG00000074582	BCS1L	cerebral cortex	21.6	TPM
ENSG00000074590	NUAK1	cerebral cortex	47.1	TPM
ENSG00000074603	DPP8	cerebral cortex	32.4	TPM
ENSG00000074621	SLC24A1	cerebral cortex	2.8	TPM
ENSG00000074657	ZNF532	cerebral cortex	64.3	TPM
ENSG00000074660	SCARF1	cerebral cortex	1.7	TPM
ENSG00000074695	LMAN1	cerebral cortex	24.1	TPM
ENSG00000074696	HACD3	cerebral cortex	139.3	TPM
ENSG00000074706	IPCEF1	cerebral cortex	24.5	TPM
ENSG00000074755	ZZEF1	cerebral cortex	10.6	TPM
ENSG00000074771	NOX3	cerebral cortex	0	TPM
ENSG00000074800	ENO1	cerebral cortex	750.4	TPM
ENSG00000074803	SLC12A1	cerebral cortex	1.3	TPM
ENSG00000074842	MYDGF	cerebral cortex	57.7	TPM
ENSG00000074855	ANO8	cerebral cortex	34.6	TPM
ENSG00000074935	TUBE1	cerebral cortex	9.1	TPM
ENSG00000074964	ARHGEF10L	cerebral cortex	19.3	TPM
ENSG00000074966	TXK	cerebral cortex	0	TPM
ENSG00000075035	WSCD2	cerebral cortex	14.2	TPM
ENSG00000075043	KCNQ2	cerebral cortex	56.3	TPM
ENSG00000075073	TACR2	cerebral cortex	2.7	TPM
ENSG00000075089	ACTR6	cerebral cortex	13.7	TPM
ENSG00000075131	TIPIN	cerebral cortex	7.9	TPM
ENSG00000075142	SRI	cerebral cortex	261.9	TPM
ENSG00000075151	EIF4G3	cerebral cortex	55.3	TPM
ENSG00000075188	NUP37	cerebral cortex	6.7	TPM
ENSG00000075213	SEMA3A	cerebral cortex	4.2	TPM
ENSG00000075218	GTSE1	cerebral cortex	0.9	TPM
ENSG00000075223	SEMA3C	cerebral cortex	13	TPM
ENSG00000075234	TTC38	cerebral cortex	6.7	TPM
ENSG00000075239	ACAT1	cerebral cortex	56.5	TPM
ENSG00000075240	GRAMD4	cerebral cortex	35.5	TPM
ENSG00000075275	CELSR1	cerebral cortex	0.5	TPM
ENSG00000075290	WNT8B	cerebral cortex	0.1	TPM
ENSG00000075292	ZNF638	cerebral cortex	42.6	TPM
ENSG00000075303	SLC25A40	cerebral cortex	13	TPM
ENSG00000075336	TIMM21	cerebral cortex	20.7	TPM
ENSG00000075340	ADD2	cerebral cortex	44.8	TPM
ENSG00000075388	FGF4	cerebral cortex	0	TPM
ENSG00000075391	RASAL2	cerebral cortex	13.3	TPM
ENSG00000075399	VPS9D1	cerebral cortex	26.5	TPM
ENSG00000075407	ZNF37A	cerebral cortex	9.3	TPM
ENSG00000075413	MARK3	cerebral cortex	57.4	TPM
ENSG00000075415	SLC25A3	cerebral cortex	259.7	TPM
ENSG00000075420	FNDC3B	cerebral cortex	5.5	TPM
ENSG00000075426	FOSL2	cerebral cortex	33.2	TPM
ENSG00000075429	CACNG5	cerebral cortex	1.2	TPM
ENSG00000075461	CACNG4	cerebral cortex	48.7	TPM
ENSG00000075539	FRYL	cerebral cortex	15.4	TPM
ENSG00000075568	TMEM131	cerebral cortex	19.6	TPM
ENSG00000075618	FSCN1	cerebral cortex	85.7	TPM
ENSG00000075624	ACTB	cerebral cortex	2243.1	TPM
ENSG00000075643	MOCOS	cerebral cortex	0.3	TPM
ENSG00000075651	PLD1	cerebral cortex	8.1	TPM
ENSG00000075673	ATP12A	cerebral cortex	0	TPM
ENSG00000075702	WDR62	cerebral cortex	0.7	TPM
ENSG00000075711	DLG1	cerebral cortex	74.1	TPM
ENSG00000075785	RAB7A	cerebral cortex	271.1	TPM
ENSG00000075790	BCAP29	cerebral cortex	85.6	TPM
ENSG00000075826	SEC31B	cerebral cortex	2.6	TPM
ENSG00000075856	SART3	cerebral cortex	23.1	TPM
ENSG00000075884	ARHGAP15	cerebral cortex	3	TPM
ENSG00000075886	TUBA3D	cerebral cortex	0.3	TPM
ENSG00000075891	PAX2	cerebral cortex	0.4	TPM
ENSG00000075914	EXOSC7	cerebral cortex	15.6	TPM
ENSG00000075945	KIFAP3	cerebral cortex	106.4	TPM
ENSG00000075975	MKRN2	cerebral cortex	40	TPM
ENSG00000076003	MCM6	cerebral cortex	12.2	TPM
ENSG00000076043	REXO2	cerebral cortex	26.8	TPM
ENSG00000076053	RBM7	cerebral cortex	13.1	TPM
ENSG00000076067	RBMS2	cerebral cortex	5.2	TPM
ENSG00000076108	BAZ2A	cerebral cortex	24.8	TPM
ENSG00000076201	PTPN23	cerebral cortex	21.6	TPM
ENSG00000076242	MLH1	cerebral cortex	23.4	TPM
ENSG00000076248	UNG	cerebral cortex	17.5	TPM
ENSG00000076258	FMO4	cerebral cortex	2.2	TPM
ENSG00000076321	KLHL20	cerebral cortex	12.8	TPM
ENSG00000076344	RGS11	cerebral cortex	20.4	TPM
ENSG00000076351	SLC46A1	cerebral cortex	13.6	TPM
ENSG00000076356	PLXNA2	cerebral cortex	15.4	TPM
ENSG00000076382	SPAG5	cerebral cortex	4.3	TPM
ENSG00000076513	ANKRD13A	cerebral cortex	17.2	TPM
ENSG00000076554	TPD52	cerebral cortex	78.3	TPM
ENSG00000076555	ACACB	cerebral cortex	6.2	TPM
ENSG00000076604	TRAF4	cerebral cortex	21.5	TPM
ENSG00000076641	PAG1	cerebral cortex	7.1	TPM
ENSG00000076650	GPATCH1	cerebral cortex	4.9	TPM
ENSG00000076662	ICAM3	cerebral cortex	2.3	TPM
ENSG00000076685	NT5C2	cerebral cortex	57.6	TPM
ENSG00000076706	MCAM	cerebral cortex	36.1	TPM
ENSG00000076716	GPC4	cerebral cortex	6.5	TPM
ENSG00000076770	MBNL3	cerebral cortex	1.4	TPM
ENSG00000076826	CAMSAP3	cerebral cortex	6.6	TPM
ENSG00000076864	RAP1GAP	cerebral cortex	122.5	TPM
ENSG00000076924	XAB2	cerebral cortex	23.8	TPM
ENSG00000076928	ARHGEF1	cerebral cortex	13.8	TPM
ENSG00000076944	STXBP2	cerebral cortex	6.6	TPM
ENSG00000076984	MAP2K7	cerebral cortex	15.5	TPM
ENSG00000077009	NMRK2	cerebral cortex	0	TPM
ENSG00000077044	DGKD	cerebral cortex	6	TPM
ENSG00000077063	CTTNBP2	cerebral cortex	13.8	TPM
ENSG00000077080	ACTL6B	cerebral cortex	45.7	TPM
ENSG00000077092	RARB	cerebral cortex	6	TPM
ENSG00000077097	TOP2B	cerebral cortex	71.4	TPM
ENSG00000077147	TM9SF3	cerebral cortex	79.1	TPM
ENSG00000077150	NFKB2	cerebral cortex	7	TPM
ENSG00000077152	UBE2T	cerebral cortex	12	TPM
ENSG00000077157	PPP1R12B	cerebral cortex	20.5	TPM
ENSG00000077232	DNAJC10	cerebral cortex	17.9	TPM
ENSG00000077235	GTF3C1	cerebral cortex	30.6	TPM
ENSG00000077238	IL4R	cerebral cortex	9.2	TPM
ENSG00000077254	USP33	cerebral cortex	54.4	TPM
ENSG00000077264	PAK3	cerebral cortex	34.4	TPM
ENSG00000077274	CAPN6	cerebral cortex	0	TPM
ENSG00000077279	DCX	cerebral cortex	11.3	TPM
ENSG00000077312	SNRPA	cerebral cortex	23.5	TPM
ENSG00000077327	SPAG6	cerebral cortex	0.9	TPM
ENSG00000077348	EXOSC5	cerebral cortex	19.2	TPM
ENSG00000077380	DYNC1I2	cerebral cortex	147	TPM
ENSG00000077420	APBB1IP	cerebral cortex	14	TPM
ENSG00000077454	LRCH4	cerebral cortex	18.2	TPM
ENSG00000077458	FAM76B	cerebral cortex	6.1	TPM
ENSG00000077463	SIRT6	cerebral cortex	8.1	TPM
ENSG00000077498	TYR	cerebral cortex	0	TPM
ENSG00000077514	POLD3	cerebral cortex	15.5	TPM
ENSG00000077522	ACTN2	cerebral cortex	18.6	TPM
ENSG00000077549	CAPZB	cerebral cortex	262.3	TPM
ENSG00000077585	GPR137B	cerebral cortex	47.8	TPM
ENSG00000077616	NAALAD2	cerebral cortex	4.1	TPM
ENSG00000077684	JADE1	cerebral cortex	18.1	TPM
ENSG00000077713	SLC25A43	cerebral cortex	2.3	TPM
ENSG00000077721	UBE2A	cerebral cortex	50.3	TPM
ENSG00000077782	FGFR1	cerebral cortex	34.5	TPM
ENSG00000077800	FKBP6	cerebral cortex	0.1	TPM
ENSG00000077935	SMC1B	cerebral cortex	0	TPM
ENSG00000077942	FBLN1	cerebral cortex	25	TPM
ENSG00000077943	ITGA8	cerebral cortex	1.7	TPM
ENSG00000077984	CST7	cerebral cortex	0.8	TPM
ENSG00000078018	MAP2	cerebral cortex	297.4	TPM
ENSG00000078043	PIAS2	cerebral cortex	13.8	TPM
ENSG00000078053	AMPH	cerebral cortex	84	TPM
ENSG00000078061	ARAF	cerebral cortex	22.2	TPM
ENSG00000078070	MCCC1	cerebral cortex	22.3	TPM
ENSG00000078081	LAMP3	cerebral cortex	0.5	TPM
ENSG00000078098	FAP	cerebral cortex	1.4	TPM
ENSG00000078114	NEBL	cerebral cortex	61.5	TPM
ENSG00000078124	ACER3	cerebral cortex	14.3	TPM
ENSG00000078140	UBE2K	cerebral cortex	64.9	TPM
ENSG00000078142	PIK3C3	cerebral cortex	18.4	TPM
ENSG00000078177	N4BP2	cerebral cortex	1.2	TPM
ENSG00000078237	TIGAR	cerebral cortex	9.8	TPM
ENSG00000078246	TULP3	cerebral cortex	10.8	TPM
ENSG00000078269	SYNJ2	cerebral cortex	35.6	TPM
ENSG00000078295	ADCY2	cerebral cortex	71.8	TPM
ENSG00000078304	PPP2R5C	cerebral cortex	112.7	TPM
ENSG00000078328	RBFOX1	cerebral cortex	110.9	TPM
ENSG00000078369	GNB1	cerebral cortex	448.5	TPM
ENSG00000078399	HOXA9	cerebral cortex	0	TPM
ENSG00000078401	EDN1	cerebral cortex	4.9	TPM
ENSG00000078403	MLLT10	cerebral cortex	10.3	TPM
ENSG00000078487	ZCWPW1	cerebral cortex	5.9	TPM
ENSG00000078549	ADCYAP1R1	cerebral cortex	137.5	TPM
ENSG00000078579	FGF20	cerebral cortex	0.7	TPM
ENSG00000078589	P2RY10	cerebral cortex	0.1	TPM
ENSG00000078596	ITM2A	cerebral cortex	96	TPM
ENSG00000078618	NRD1	cerebral cortex	60.1	TPM
ENSG00000078668	VDAC3	cerebral cortex	185.6	TPM
ENSG00000078674	PCM1	cerebral cortex	54.3	TPM
ENSG00000078687	TNRC6C	cerebral cortex	17.8	TPM
ENSG00000078699	CBFA2T2	cerebral cortex	13.2	TPM
ENSG00000078725	BRINP1	cerebral cortex	59.7	TPM
ENSG00000078747	ITCH	cerebral cortex	29.4	TPM
ENSG00000078795	PKD2L2	cerebral cortex	1	TPM
ENSG00000078804	TP53INP2	cerebral cortex	87.1	TPM
ENSG00000078808	SDF4	cerebral cortex	70.7	TPM
ENSG00000078814	MYH7B	cerebral cortex	3.3	TPM
ENSG00000078898	BPIFB2	cerebral cortex	0.4	TPM
ENSG00000078900	TP73	cerebral cortex	0.4	TPM
ENSG00000078902	TOLLIP	cerebral cortex	132.7	TPM
ENSG00000078967	UBE2D4	cerebral cortex	12.6	TPM
ENSG00000079101	CLUL1	cerebral cortex	7.9	TPM
ENSG00000079102	RUNX1T1	cerebral cortex	9.3	TPM
ENSG00000079112	CDH17	cerebral cortex	2	TPM
ENSG00000079134	THOC1	cerebral cortex	5.7	TPM
ENSG00000079150	FKBP7	cerebral cortex	2.5	TPM
ENSG00000079156	OSBPL6	cerebral cortex	15.5	TPM
ENSG00000079215	SLC1A3	cerebral cortex	519.6	TPM
ENSG00000079246	XRCC5	cerebral cortex	124.1	TPM
ENSG00000079257	LXN	cerebral cortex	2.9	TPM
ENSG00000079263	SP140	cerebral cortex	1	TPM
ENSG00000079277	MKNK1	cerebral cortex	22.1	TPM
ENSG00000079308	TNS1	cerebral cortex	25.4	TPM
ENSG00000079313	REXO1	cerebral cortex	13.5	TPM
ENSG00000079332	SAR1A	cerebral cortex	66.5	TPM
ENSG00000079335	CDC14A	cerebral cortex	3	TPM
ENSG00000079337	RAPGEF3	cerebral cortex	17.8	TPM
ENSG00000079385	CEACAM1	cerebral cortex	0.6	TPM
ENSG00000079387	SENP1	cerebral cortex	5.6	TPM
ENSG00000079393	DUSP13	cerebral cortex	0.5	TPM
ENSG00000079432	CIC	cerebral cortex	41.4	TPM
ENSG00000079435	LIPE	cerebral cortex	25.6	TPM
ENSG00000079459	FDFT1	cerebral cortex	149.4	TPM
ENSG00000079462	PAFAH1B3	cerebral cortex	36.8	TPM
ENSG00000079482	OPHN1	cerebral cortex	20.3	TPM
ENSG00000079557	AFM	cerebral cortex	0	TPM
ENSG00000079616	KIF22	cerebral cortex	14.7	TPM
ENSG00000079689	SCGN	cerebral cortex	1.5	TPM
ENSG00000079691	LRRC16A	cerebral cortex	9.3	TPM
ENSG00000079739	PGM1	cerebral cortex	37.5	TPM
ENSG00000079785	DDX1	cerebral cortex	102.1	TPM
ENSG00000079805	DNM2	cerebral cortex	56.9	TPM
ENSG00000079819	EPB41L2	cerebral cortex	139.6	TPM
ENSG00000079841	RIMS1	cerebral cortex	30.3	TPM
ENSG00000079931	MOXD1	cerebral cortex	16.9	TPM
ENSG00000079950	STX7	cerebral cortex	55.6	TPM
ENSG00000079974	RABL2B	cerebral cortex	31.3	TPM
ENSG00000079999	KEAP1	cerebral cortex	46.7	TPM
ENSG00000080007	DDX43	cerebral cortex	0.2	TPM
ENSG00000080031	PTPRH	cerebral cortex	4.3	TPM
ENSG00000080166	DCT	cerebral cortex	0.8	TPM
ENSG00000080189	SLC35C2	cerebral cortex	21.9	TPM
ENSG00000080200	CRYBG3	cerebral cortex	5.7	TPM
ENSG00000080224	EPHA6	cerebral cortex	3.6	TPM
ENSG00000080293	SCTR	cerebral cortex	0.1	TPM
ENSG00000080298	RFX3	cerebral cortex	9.3	TPM
ENSG00000080345	RIF1	cerebral cortex	10.6	TPM
ENSG00000080371	RAB21	cerebral cortex	9.3	TPM
ENSG00000080493	SLC4A4	cerebral cortex	57.5	TPM
ENSG00000080503	SMARCA2	cerebral cortex	112.6	TPM
ENSG00000080511	RDH8	cerebral cortex	0	TPM
ENSG00000080546	SESN1	cerebral cortex	31.8	TPM
ENSG00000080561	MID2	cerebral cortex	7.3	TPM
ENSG00000080572	PIH1D3	cerebral cortex	0	TPM
ENSG00000080573	COL5A3	cerebral cortex	16	TPM
ENSG00000080603	SRCAP	cerebral cortex	23.6	TPM
ENSG00000080608	PUM3	cerebral cortex	8.8	TPM
ENSG00000080618	CPB2	cerebral cortex	0.3	TPM
ENSG00000080644	CHRNA3	cerebral cortex	0.4	TPM
ENSG00000080709	KCNN2	cerebral cortex	10.9	TPM
ENSG00000080802	CNOT4	cerebral cortex	23	TPM
ENSG00000080815	PSEN1	cerebral cortex	66.1	TPM
ENSG00000080819	CPOX	cerebral cortex	21.2	TPM
ENSG00000080822	CLDND1	cerebral cortex	400.9	TPM
ENSG00000080823	MOK	cerebral cortex	7.5	TPM
ENSG00000080824	HSP90AA1	cerebral cortex	1024.3	TPM
ENSG00000080839	RBL1	cerebral cortex	2.5	TPM
ENSG00000080845	DLGAP4	cerebral cortex	57.7	TPM
ENSG00000080854	IGSF9B	cerebral cortex	9	TPM
ENSG00000080910	CFHR2	cerebral cortex	0	TPM
ENSG00000080986	NDC80	cerebral cortex	1.6	TPM
ENSG00000081014	AP4E1	cerebral cortex	4.1	TPM
ENSG00000081019	RSBN1	cerebral cortex	8.2	TPM
ENSG00000081026	MAGI3	cerebral cortex	9.9	TPM
ENSG00000081041	CXCL2	cerebral cortex	5.3	TPM
ENSG00000081051	AFP	cerebral cortex	0	TPM
ENSG00000081052	COL4A4	cerebral cortex	0.9	TPM
ENSG00000081059	TCF7	cerebral cortex	1.8	TPM
ENSG00000081087	OSTM1	cerebral cortex	20.5	TPM
ENSG00000081138	CDH7	cerebral cortex	2.8	TPM
ENSG00000081148	IMPG2	cerebral cortex	0.2	TPM
ENSG00000081154	PCNP	cerebral cortex	63	TPM
ENSG00000081177	EXD2	cerebral cortex	24.6	TPM
ENSG00000081181	ARG2	cerebral cortex	7.4	TPM
ENSG00000081189	MEF2C	cerebral cortex	221.1	TPM
ENSG00000081237	PTPRC	cerebral cortex	11.7	TPM
ENSG00000081248	CACNA1S	cerebral cortex	0.4	TPM
ENSG00000081277	PKP1	cerebral cortex	0.5	TPM
ENSG00000081307	UBA5	cerebral cortex	40.3	TPM
ENSG00000081320	STK17B	cerebral cortex	6.3	TPM
ENSG00000081377	CDC14B	cerebral cortex	6.4	TPM
ENSG00000081386	ZNF510	cerebral cortex	11.6	TPM
ENSG00000081479	LRP2	cerebral cortex	5.9	TPM
ENSG00000081665	ZNF506	cerebral cortex	9.9	TPM
ENSG00000081692	JMJD4	cerebral cortex	9.4	TPM
ENSG00000081721	DUSP12	cerebral cortex	15.2	TPM
ENSG00000081760	AACS	cerebral cortex	28.1	TPM
ENSG00000081791	KIAA0141	cerebral cortex	34.9	TPM
ENSG00000081800	SLC13A1	cerebral cortex	0	TPM
ENSG00000081803	CADPS2	cerebral cortex	35.9	TPM
ENSG00000081818	PCDHB4	cerebral cortex	6.2	TPM
ENSG00000081842	PCDHA6	cerebral cortex	4.8	TPM
ENSG00000081853	PCDHGA2	cerebral cortex	8.5	TPM
ENSG00000081870	HSPB11	cerebral cortex	25.5	TPM
ENSG00000081913	PHLPP1	cerebral cortex	41	TPM
ENSG00000081923	ATP8B1	cerebral cortex	2.5	TPM
ENSG00000081985	IL12RB2	cerebral cortex	4.5	TPM
ENSG00000082014	SMARCD3	cerebral cortex	82.9	TPM
ENSG00000082068	WDR70	cerebral cortex	11.9	TPM
ENSG00000082074	FYB	cerebral cortex	12.7	TPM
ENSG00000082126	MPP4	cerebral cortex	0.3	TPM
ENSG00000082146	STRADB	cerebral cortex	27.7	TPM
ENSG00000082153	BZW1	cerebral cortex	115.1	TPM
ENSG00000082175	PGR	cerebral cortex	0.3	TPM
ENSG00000082196	C1QTNF3	cerebral cortex	8.8	TPM
ENSG00000082212	ME2	cerebral cortex	30.1	TPM
ENSG00000082213	C5orf22	cerebral cortex	12.1	TPM
ENSG00000082258	CCNT2	cerebral cortex	17.7	TPM
ENSG00000082269	FAM135A	cerebral cortex	9.5	TPM
ENSG00000082293	COL19A1	cerebral cortex	1.5	TPM
ENSG00000082397	EPB41L3	cerebral cortex	98.1	TPM
ENSG00000082438	COBLL1	cerebral cortex	8.1	TPM
ENSG00000082458	DLG3	cerebral cortex	27.1	TPM
ENSG00000082482	KCNK2	cerebral cortex	10.1	TPM
ENSG00000082497	SERTAD4	cerebral cortex	3	TPM
ENSG00000082512	TRAF5	cerebral cortex	3.2	TPM
ENSG00000082515	MRPL22	cerebral cortex	27.8	TPM
ENSG00000082516	GEMIN5	cerebral cortex	7.4	TPM
ENSG00000082556	OPRK1	cerebral cortex	3.6	TPM
ENSG00000082641	NFE2L1	cerebral cortex	176.4	TPM
ENSG00000082684	SEMA5B	cerebral cortex	11.5	TPM
ENSG00000082701	GSK3B	cerebral cortex	37.6	TPM
ENSG00000082781	ITGB5	cerebral cortex	25.7	TPM
ENSG00000082805	ERC1	cerebral cortex	6.9	TPM
ENSG00000082898	XPO1	cerebral cortex	77.3	TPM
ENSG00000082996	RNF13	cerebral cortex	85.6	TPM
ENSG00000083067	TRPM3	cerebral cortex	4.3	TPM
ENSG00000083093	PALB2	cerebral cortex	5.9	TPM
ENSG00000083097	DOPEY1	cerebral cortex	18.4	TPM
ENSG00000083099	LYRM2	cerebral cortex	26.9	TPM
ENSG00000083123	BCKDHB	cerebral cortex	19	TPM
ENSG00000083168	KAT6A	cerebral cortex	17.3	TPM
ENSG00000083223	ZCCHC6	cerebral cortex	8.5	TPM
ENSG00000083290	ULK2	cerebral cortex	28.1	TPM
ENSG00000083307	GRHL2	cerebral cortex	0.2	TPM
ENSG00000083312	TNPO1	cerebral cortex	30.8	TPM
ENSG00000083444	PLOD1	cerebral cortex	25.8	TPM
ENSG00000083454	P2RX5	cerebral cortex	3.8	TPM
ENSG00000083457	ITGAE	cerebral cortex	0.1	TPM
ENSG00000083520	DIS3	cerebral cortex	17.3	TPM
ENSG00000083535	PIBF1	cerebral cortex	8.2	TPM
ENSG00000083544	TDRD3	cerebral cortex	9	TPM
ENSG00000083635	NUFIP1	cerebral cortex	8	TPM
ENSG00000083642	PDS5B	cerebral cortex	28.2	TPM
ENSG00000083720	OXCT1	cerebral cortex	99	TPM
ENSG00000083750	RRAGB	cerebral cortex	35.1	TPM
ENSG00000083782	EPYC	cerebral cortex	0	TPM
ENSG00000083799	CYLD	cerebral cortex	35.9	TPM
ENSG00000083807	SLC27A5	cerebral cortex	12.6	TPM
ENSG00000083812	ZNF324	cerebral cortex	8.6	TPM
ENSG00000083814	ZNF671	cerebral cortex	6.9	TPM
ENSG00000083817	ZNF416	cerebral cortex	3.6	TPM
ENSG00000083828	ZNF586	cerebral cortex	6.3	TPM
ENSG00000083838	ZNF446	cerebral cortex	6	TPM
ENSG00000083844	ZNF264	cerebral cortex	5.3	TPM
ENSG00000083845	RPS5	cerebral cortex	307.4	TPM
ENSG00000083857	FAT1	cerebral cortex	15.9	TPM
ENSG00000083896	YTHDC1	cerebral cortex	26.5	TPM
ENSG00000083937	CHMP2B	cerebral cortex	42.8	TPM
ENSG00000084070	SMAP2	cerebral cortex	97.5	TPM
ENSG00000084072	PPIE	cerebral cortex	34.1	TPM
ENSG00000084073	ZMPSTE24	cerebral cortex	30.2	TPM
ENSG00000084090	STARD7	cerebral cortex	100.3	TPM
ENSG00000084092	NOA1	cerebral cortex	8	TPM
ENSG00000084093	REST	cerebral cortex	4.9	TPM
ENSG00000084110	HAL	cerebral cortex	0	TPM
ENSG00000084112	SSH1	cerebral cortex	6.4	TPM
ENSG00000084207	GSTP1	cerebral cortex	136.3	TPM
ENSG00000084234	APLP2	cerebral cortex	337.5	TPM
ENSG00000084444	FAM234B	cerebral cortex	32.5	TPM
ENSG00000084453	SLCO1A2	cerebral cortex	28.8	TPM
ENSG00000084463	WBP11	cerebral cortex	36.9	TPM
ENSG00000084623	EIF3I	cerebral cortex	78.9	TPM
ENSG00000084628	NKAIN1	cerebral cortex	13.1	TPM
ENSG00000084636	COL16A1	cerebral cortex	31.7	TPM
ENSG00000084652	TXLNA	cerebral cortex	18.5	TPM
ENSG00000084674	APOB	cerebral cortex	0	TPM
ENSG00000084676	NCOA1	cerebral cortex	42.3	TPM
ENSG00000084693	AGBL5	cerebral cortex	14	TPM
ENSG00000084710	EFR3B	cerebral cortex	33.3	TPM
ENSG00000084731	KIF3C	cerebral cortex	133.6	TPM
ENSG00000084733	RAB10	cerebral cortex	93.9	TPM
ENSG00000084734	GCKR	cerebral cortex	1	TPM
ENSG00000084754	HADHA	cerebral cortex	98.1	TPM
ENSG00000084764	MAPRE3	cerebral cortex	177.8	TPM
ENSG00000084774	CAD	cerebral cortex	10.6	TPM
ENSG00000085063	CD59	cerebral cortex	272.9	TPM
ENSG00000085117	CD82	cerebral cortex	50.5	TPM
ENSG00000085185	BCORL1	cerebral cortex	5	TPM
ENSG00000085224	ATRX	cerebral cortex	39.4	TPM
ENSG00000085231	AK6	cerebral cortex	23.5	TPM
ENSG00000085265	FCN1	cerebral cortex	1.9	TPM
ENSG00000085274	MYNN	cerebral cortex	8.2	TPM
ENSG00000085276	MECOM	cerebral cortex	3.6	TPM
ENSG00000085365	SCAMP1	cerebral cortex	69.4	TPM
ENSG00000085377	PREP	cerebral cortex	22	TPM
ENSG00000085382	HACE1	cerebral cortex	12.6	TPM
ENSG00000085415	SEH1L	cerebral cortex	34	TPM
ENSG00000085433	WDR47	cerebral cortex	73.5	TPM
ENSG00000085449	WDFY1	cerebral cortex	25	TPM
ENSG00000085465	OVGP1	cerebral cortex	2.2	TPM
ENSG00000085491	SLC25A24	cerebral cortex	5.1	TPM
ENSG00000085511	MAP3K4	cerebral cortex	9.7	TPM
ENSG00000085514	PILRA	cerebral cortex	7.2	TPM
ENSG00000085552	IGSF9	cerebral cortex	0.1	TPM
ENSG00000085563	ABCB1	cerebral cortex	16.5	TPM
ENSG00000085644	ZNF213	cerebral cortex	10.3	TPM
ENSG00000085662	AKR1B1	cerebral cortex	91.5	TPM
ENSG00000085719	CPNE3	cerebral cortex	38	TPM
ENSG00000085721	RRN3	cerebral cortex	17.1	TPM
ENSG00000085733	CTTN	cerebral cortex	75.6	TPM
ENSG00000085741	WNT11	cerebral cortex	0.4	TPM
ENSG00000085760	MTIF2	cerebral cortex	21.1	TPM
ENSG00000085788	DDHD2	cerebral cortex	70.1	TPM
ENSG00000085831	TTC39A	cerebral cortex	2.4	TPM
ENSG00000085832	EPS15	cerebral cortex	74.7	TPM
ENSG00000085840	ORC1	cerebral cortex	0.6	TPM
ENSG00000085871	MGST2	cerebral cortex	18.7	TPM
ENSG00000085872	CHERP	cerebral cortex	22.2	TPM
ENSG00000085978	ATG16L1	cerebral cortex	8.1	TPM
ENSG00000085982	USP40	cerebral cortex	11	TPM
ENSG00000085998	POMGNT1	cerebral cortex	43.9	TPM
ENSG00000085999	RAD54L	cerebral cortex	0.9	TPM
ENSG00000086015	MAST2	cerebral cortex	16.7	TPM
ENSG00000086061	DNAJA1	cerebral cortex	211.3	TPM
ENSG00000086062	B4GALT1	cerebral cortex	6.5	TPM
ENSG00000086065	CHMP5	cerebral cortex	114.2	TPM
ENSG00000086102	NFX1	cerebral cortex	25.5	TPM
ENSG00000086159	AQP6	cerebral cortex	2.3	TPM
ENSG00000086189	DIMT1	cerebral cortex	33.8	TPM
ENSG00000086200	IPO11	cerebral cortex	15	TPM
ENSG00000086205	FOLH1	cerebral cortex	31.1	TPM
ENSG00000086232	EIF2AK1	cerebral cortex	55.2	TPM
ENSG00000086288	NME8	cerebral cortex	0.1	TPM
ENSG00000086289	EPDR1	cerebral cortex	73.6	TPM
ENSG00000086300	SNX10	cerebral cortex	94.6	TPM
ENSG00000086475	SEPHS1	cerebral cortex	43.4	TPM
ENSG00000086504	MRPL28	cerebral cortex	71.7	TPM
ENSG00000086506	HBQ1	cerebral cortex	3	TPM
ENSG00000086544	ITPKC	cerebral cortex	9.6	TPM
ENSG00000086548	CEACAM6	cerebral cortex	0.4	TPM
ENSG00000086570	FAT2	cerebral cortex	0.1	TPM
ENSG00000086589	RBM22	cerebral cortex	39.3	TPM
ENSG00000086598	TMED2	cerebral cortex	93.8	TPM
ENSG00000086619	ERO1B	cerebral cortex	9.5	TPM
ENSG00000086666	ZFAND6	cerebral cortex	53	TPM
ENSG00000086696	HSD17B2	cerebral cortex	0.3	TPM
ENSG00000086712	TXLNG	cerebral cortex	9.4	TPM
ENSG00000086717	PPEF1	cerebral cortex	3.6	TPM
ENSG00000086730	LAT2	cerebral cortex	13.1	TPM
ENSG00000086758	HUWE1	cerebral cortex	47.2	TPM
ENSG00000086827	ZW10	cerebral cortex	8.6	TPM
ENSG00000086848	ALG9	cerebral cortex	15.3	TPM
ENSG00000086967	MYBPC2	cerebral cortex	0.4	TPM
ENSG00000086991	NOX4	cerebral cortex	0.9	TPM
ENSG00000087008	ACOX3	cerebral cortex	11.8	TPM
ENSG00000087053	MTMR2	cerebral cortex	32.4	TPM
ENSG00000087074	PPP1R15A	cerebral cortex	38.1	TPM
ENSG00000087076	HSD17B14	cerebral cortex	24.7	TPM
ENSG00000087077	TRIP6	cerebral cortex	21.6	TPM
ENSG00000087085	ACHE	cerebral cortex	14.1	TPM
ENSG00000087086	FTL	cerebral cortex	2003.2	TPM
ENSG00000087087	SRRT	cerebral cortex	39.8	TPM
ENSG00000087088	BAX	cerebral cortex	39	TPM
ENSG00000087095	NLK	cerebral cortex	52.5	TPM
ENSG00000087111	PIGS	cerebral cortex	6.9	TPM
ENSG00000087116	ADAMTS2	cerebral cortex	1.7	TPM
ENSG00000087128	TMPRSS11E	cerebral cortex	0	TPM
ENSG00000087152	ATXN7L3	cerebral cortex	84	TPM
ENSG00000087157	PGS1	cerebral cortex	20.2	TPM
ENSG00000087191	PSMC5	cerebral cortex	151.6	TPM
ENSG00000087206	UIMC1	cerebral cortex	12	TPM
ENSG00000087237	CETP	cerebral cortex	0.9	TPM
ENSG00000087245	MMP2	cerebral cortex	21.7	TPM
ENSG00000087250	MT3	cerebral cortex	740.5	TPM
ENSG00000087253	LPCAT2	cerebral cortex	8.7	TPM
ENSG00000087258	GNAO1	cerebral cortex	324.2	TPM
ENSG00000087263	OGFOD1	cerebral cortex	14.6	TPM
ENSG00000087266	SH3BP2	cerebral cortex	18.2	TPM
ENSG00000087269	NOP14	cerebral cortex	12.4	TPM
ENSG00000087274	ADD1	cerebral cortex	201.7	TPM
ENSG00000087299	L2HGDH	cerebral cortex	8.2	TPM
ENSG00000087301	TXNDC16	cerebral cortex	16.7	TPM
ENSG00000087302	C14orf166	cerebral cortex	72	TPM
ENSG00000087303	NID2	cerebral cortex	2.2	TPM
ENSG00000087338	GMCL1	cerebral cortex	9.6	TPM
ENSG00000087365	SF3B2	cerebral cortex	135.5	TPM
ENSG00000087448	KLHL42	cerebral cortex	31.8	TPM
ENSG00000087460	GNAS	cerebral cortex	799.2	TPM
ENSG00000087470	DNM1L	cerebral cortex	88.3	TPM
ENSG00000087494	PTHLH	cerebral cortex	13.3	TPM
ENSG00000087495	PHACTR3	cerebral cortex	65	TPM
ENSG00000087502	ERGIC2	cerebral cortex	54.6	TPM
ENSG00000087510	TFAP2C	cerebral cortex	0.6	TPM
ENSG00000087586	AURKA	cerebral cortex	1.9	TPM
ENSG00000087589	CASS4	cerebral cortex	1.7	TPM
ENSG00000087842	PIR	cerebral cortex	14.7	TPM
ENSG00000087884	AAMDC	cerebral cortex	24.3	TPM
ENSG00000087903	RFX2	cerebral cortex	5.1	TPM
ENSG00000087995	METTL2A	cerebral cortex	9	TPM
ENSG00000088002	SULT2B1	cerebral cortex	0.6	TPM
ENSG00000088035	ALG6	cerebral cortex	5.3	TPM
ENSG00000088038	CNOT3	cerebral cortex	18	TPM
ENSG00000088053	GP6	cerebral cortex	0.1	TPM
ENSG00000088179	PTPN4	cerebral cortex	16.4	TPM
ENSG00000088205	DDX18	cerebral cortex	33.8	TPM
ENSG00000088247	KHSRP	cerebral cortex	110.9	TPM
ENSG00000088256	GNA11	cerebral cortex	38.2	TPM
ENSG00000088280	ASAP3	cerebral cortex	5.7	TPM
ENSG00000088298	EDEM2	cerebral cortex	10.3	TPM
ENSG00000088305	DNMT3B	cerebral cortex	0.9	TPM
ENSG00000088320	REM1	cerebral cortex	0.6	TPM
ENSG00000088325	TPX2	cerebral cortex	3.2	TPM
ENSG00000088356	PDRG1	cerebral cortex	16.4	TPM
ENSG00000088367	EPB41L1	cerebral cortex	113.6	TPM
ENSG00000088386	SLC15A1	cerebral cortex	0.3	TPM
ENSG00000088387	DOCK9	cerebral cortex	62.9	TPM
ENSG00000088448	ANKRD10	cerebral cortex	42	TPM
ENSG00000088451	TGDS	cerebral cortex	6.2	TPM
ENSG00000088538	DOCK3	cerebral cortex	33.8	TPM
ENSG00000088543	C3orf18	cerebral cortex	19	TPM
ENSG00000088682	COQ9	cerebral cortex	32.4	TPM
ENSG00000088726	TMEM40	cerebral cortex	0.2	TPM
ENSG00000088727	KIF9	cerebral cortex	9.1	TPM
ENSG00000088756	ARHGAP28	cerebral cortex	1.5	TPM
ENSG00000088766	CRLS1	cerebral cortex	33.3	TPM
ENSG00000088782	DEFB127	cerebral cortex	0	TPM
ENSG00000088808	PPP1R13B	cerebral cortex	13.3	TPM
ENSG00000088812	ATRN	cerebral cortex	36.2	TPM
ENSG00000088826	SMOX	cerebral cortex	49.8	TPM
ENSG00000088827	SIGLEC1	cerebral cortex	1.6	TPM
ENSG00000088832	FKBP1A	cerebral cortex	236.1	TPM
ENSG00000088833	NSFL1C	cerebral cortex	35.2	TPM
ENSG00000088836	SLC4A11	cerebral cortex	2.9	TPM
ENSG00000088854	C20orf194	cerebral cortex	26.5	TPM
ENSG00000088876	ZNF343	cerebral cortex	6.7	TPM
ENSG00000088881	EBF4	cerebral cortex	15	TPM
ENSG00000088882	CPXM1	cerebral cortex	17.3	TPM
ENSG00000088888	MAVS	cerebral cortex	14.4	TPM
ENSG00000088899	RP5-1187M17.10	cerebral cortex	58.7	TPM
ENSG00000088926	F11	cerebral cortex	0.3	TPM
ENSG00000088930	XRN2	cerebral cortex	27.1	TPM
ENSG00000088970	KIZ	cerebral cortex	32.1	TPM
ENSG00000088986	DYNLL1	cerebral cortex	609.5	TPM
ENSG00000088992	TESC	cerebral cortex	14.1	TPM
ENSG00000089006	SNX5	cerebral cortex	33.8	TPM
ENSG00000089009	RPL6	cerebral cortex	687.8	TPM
ENSG00000089012	SIRPG	cerebral cortex	0.2	TPM
ENSG00000089022	MAPKAPK5	cerebral cortex	23.3	TPM
ENSG00000089041	P2RX7	cerebral cortex	21.1	TPM
ENSG00000089048	ESF1	cerebral cortex	19.9	TPM
ENSG00000089050	RBBP9	cerebral cortex	10.8	TPM
ENSG00000089053	ANAPC5	cerebral cortex	66.4	TPM
ENSG00000089057	SLC23A2	cerebral cortex	59.5	TPM
ENSG00000089060	SLC8B1	cerebral cortex	8	TPM
ENSG00000089063	TMEM230	cerebral cortex	94.1	TPM
ENSG00000089091	DZANK1	cerebral cortex	1.6	TPM
ENSG00000089094	KDM2B	cerebral cortex	22.6	TPM
ENSG00000089101	CFAP61	cerebral cortex	1.2	TPM
ENSG00000089116	LHX5	cerebral cortex	1.4	TPM
ENSG00000089123	TASP1	cerebral cortex	7.9	TPM
ENSG00000089127	OAS1	cerebral cortex	10.1	TPM
ENSG00000089154	GCN1	cerebral cortex	16	TPM
ENSG00000089157	RPLP0	cerebral cortex	515.3	TPM
ENSG00000089159	PXN	cerebral cortex	23.8	TPM
ENSG00000089163	SIRT4	cerebral cortex	2.5	TPM
ENSG00000089169	RPH3A	cerebral cortex	95.5	TPM
ENSG00000089177	KIF16B	cerebral cortex	9.4	TPM
ENSG00000089195	TRMT6	cerebral cortex	13.6	TPM
ENSG00000089199	CHGB	cerebral cortex	168.7	TPM
ENSG00000089220	PEBP1	cerebral cortex	636.7	TPM
ENSG00000089225	TBX5	cerebral cortex	0	TPM
ENSG00000089234	BRAP	cerebral cortex	15.8	TPM
ENSG00000089248	ERP29	cerebral cortex	63.7	TPM
ENSG00000089250	NOS1	cerebral cortex	3	TPM
ENSG00000089280	FUS	cerebral cortex	146.2	TPM
ENSG00000089289	IGBP1	cerebral cortex	48.3	TPM
ENSG00000089327	FXYD5	cerebral cortex	22.2	TPM
ENSG00000089335	ZNF302	cerebral cortex	33.2	TPM
ENSG00000089351	GRAMD1A	cerebral cortex	19.8	TPM
ENSG00000089356	FXYD3	cerebral cortex	5.5	TPM
ENSG00000089472	HEPH	cerebral cortex	22	TPM
ENSG00000089486	CDIP1	cerebral cortex	73.2	TPM
ENSG00000089505	CMTM1	cerebral cortex	2.5	TPM
ENSG00000089558	KCNH4	cerebral cortex	1.8	TPM
ENSG00000089597	GANAB	cerebral cortex	82.7	TPM
ENSG00000089639	GMIP	cerebral cortex	7.3	TPM
ENSG00000089682	RBM41	cerebral cortex	7.1	TPM
ENSG00000089685	BIRC5	cerebral cortex	1.4	TPM
ENSG00000089692	LAG3	cerebral cortex	0	TPM
ENSG00000089693	MLF2	cerebral cortex	273.3	TPM
ENSG00000089723	OTUB2	cerebral cortex	1.1	TPM
ENSG00000089737	DDX24	cerebral cortex	2.9	TPM
ENSG00000089775	ZBTB25	cerebral cortex	9.9	TPM
ENSG00000089818	NECAP1	cerebral cortex	115.2	TPM
ENSG00000089820	ARHGAP4	cerebral cortex	6.7	TPM
ENSG00000089847	ANKRD24	cerebral cortex	13.6	TPM
ENSG00000089876	DHX32	cerebral cortex	14.3	TPM
ENSG00000089902	RCOR1	cerebral cortex	8.2	TPM
ENSG00000089916	GPATCH2L	cerebral cortex	18.4	TPM
ENSG00000090006	LTBP4	cerebral cortex	16.4	TPM
ENSG00000090013	BLVRB	cerebral cortex	31.8	TPM
ENSG00000090020	SLC9A1	cerebral cortex	12.5	TPM
ENSG00000090054	SPTLC1	cerebral cortex	63.8	TPM
ENSG00000090060	PAPOLA	cerebral cortex	73.2	TPM
ENSG00000090061	CCNK	cerebral cortex	24.8	TPM
ENSG00000090097	PCBP4	cerebral cortex	125.7	TPM
ENSG00000090104	RGS1	cerebral cortex	15.4	TPM
ENSG00000090238	YPEL3	cerebral cortex	117.3	TPM
ENSG00000090263	MRPS33	cerebral cortex	52.5	TPM
ENSG00000090266	NDUFB2	cerebral cortex	232.3	TPM
ENSG00000090273	NUDC	cerebral cortex	88.5	TPM
ENSG00000090316	MAEA	cerebral cortex	38.2	TPM
ENSG00000090339	ICAM1	cerebral cortex	10.6	TPM
ENSG00000090372	STRN4	cerebral cortex	39.2	TPM
ENSG00000090376	IRAK3	cerebral cortex	1.2	TPM
ENSG00000090382	LYZ	cerebral cortex	22.5	TPM
ENSG00000090402	SI	cerebral cortex	0	TPM
ENSG00000090432	MUL1	cerebral cortex	19.2	TPM
ENSG00000090447	TFAP4	cerebral cortex	3.9	TPM
ENSG00000090470	PDCD7	cerebral cortex	21.7	TPM
ENSG00000090487	SPG21	cerebral cortex	48	TPM
ENSG00000090512	FETUB	cerebral cortex	0	TPM
ENSG00000090520	DNAJB11	cerebral cortex	47.9	TPM
ENSG00000090530	P3H2	cerebral cortex	3.6	TPM
ENSG00000090534	THPO	cerebral cortex	2.4	TPM
ENSG00000090539	CHRD	cerebral cortex	11.6	TPM
ENSG00000090554	FLT3LG	cerebral cortex	3.7	TPM
ENSG00000090565	RAB11FIP3	cerebral cortex	21.7	TPM
ENSG00000090581	GNPTG	cerebral cortex	53.4	TPM
ENSG00000090612	ZNF268	cerebral cortex	12.1	TPM
ENSG00000090615	GOLGA3	cerebral cortex	18.5	TPM
ENSG00000090621	PABPC4	cerebral cortex	45.5	TPM
ENSG00000090659	CD209	cerebral cortex	1.6	TPM
ENSG00000090661	CERS4	cerebral cortex	39.8	TPM
ENSG00000090674	MCOLN1	cerebral cortex	16.9	TPM
ENSG00000090686	USP48	cerebral cortex	33.9	TPM
ENSG00000090776	EFNB1	cerebral cortex	6.2	TPM
ENSG00000090857	PDPR	cerebral cortex	22.2	TPM
ENSG00000090861	AARS	cerebral cortex	148.4	TPM
ENSG00000090863	GLG1	cerebral cortex	73.9	TPM
ENSG00000090889	KIF4A	cerebral cortex	0.7	TPM
ENSG00000090905	TNRC6A	cerebral cortex	19.1	TPM
ENSG00000090924	PLEKHG2	cerebral cortex	6.5	TPM
ENSG00000090932	DLL3	cerebral cortex	51.5	TPM
ENSG00000090971	NAT14	cerebral cortex	26.8	TPM
ENSG00000090975	PITPNM2	cerebral cortex	14.7	TPM
ENSG00000090989	EXOC1	cerebral cortex	39.4	TPM
ENSG00000091009	RBM27	cerebral cortex	10.9	TPM
ENSG00000091010	POU4F3	cerebral cortex	0	TPM
ENSG00000091039	OSBPL8	cerebral cortex	39.6	TPM
ENSG00000091073	DTX2	cerebral cortex	3.4	TPM
ENSG00000091106	NLRC4	cerebral cortex	1.1	TPM
ENSG00000091127	PUS7	cerebral cortex	6.6	TPM
ENSG00000091128	LAMB4	cerebral cortex	0	TPM
ENSG00000091129	NRCAM	cerebral cortex	180.9	TPM
ENSG00000091136	LAMB1	cerebral cortex	7.4	TPM
ENSG00000091137	SLC26A4	cerebral cortex	15.2	TPM
ENSG00000091138	SLC26A3	cerebral cortex	0.7	TPM
ENSG00000091140	DLD	cerebral cortex	56.4	TPM
ENSG00000091157	WDR7	cerebral cortex	38.8	TPM
ENSG00000091164	TXNL1	cerebral cortex	72.8	TPM
ENSG00000091181	IL5RA	cerebral cortex	0.1	TPM
ENSG00000091262	ABCC6	cerebral cortex	0.4	TPM
ENSG00000091317	CMTM6	cerebral cortex	15.9	TPM
ENSG00000091409	ITGA6	cerebral cortex	29.8	TPM
ENSG00000091428	RAPGEF4	cerebral cortex	119.5	TPM
ENSG00000091436	AC013461.1	cerebral cortex	10.4	TPM
ENSG00000091482	SMPX	cerebral cortex	1.4	TPM
ENSG00000091483	FH	cerebral cortex	52.9	TPM
ENSG00000091490	SEL1L3	cerebral cortex	16.9	TPM
ENSG00000091513	TF	cerebral cortex	386.9	TPM
ENSG00000091527	CDV3	cerebral cortex	88.4	TPM
ENSG00000091536	MYO15A	cerebral cortex	2	TPM
ENSG00000091542	ALKBH5	cerebral cortex	57.2	TPM
ENSG00000091583	APOH	cerebral cortex	0.4	TPM
ENSG00000091592	NLRP1	cerebral cortex	0.7	TPM
ENSG00000091622	PITPNM3	cerebral cortex	27.2	TPM
ENSG00000091640	SPAG7	cerebral cortex	72.7	TPM
ENSG00000091651	ORC6	cerebral cortex	2.4	TPM
ENSG00000091656	ZFHX4	cerebral cortex	5	TPM
ENSG00000091664	SLC17A6	cerebral cortex	6.5	TPM
ENSG00000091704	CPA1	cerebral cortex	0.3	TPM
ENSG00000091732	ZC3HC1	cerebral cortex	10.8	TPM
ENSG00000091831	ESR1	cerebral cortex	0.4	TPM
ENSG00000091844	RGS17	cerebral cortex	5.5	TPM
ENSG00000091879	ANGPT2	cerebral cortex	2.5	TPM
ENSG00000091947	TMEM101	cerebral cortex	20.2	TPM
ENSG00000091972	CD200	cerebral cortex	78.8	TPM
ENSG00000091986	CCDC80	cerebral cortex	34.4	TPM
ENSG00000092009	CMA1	cerebral cortex	0.1	TPM
ENSG00000092010	PSME1	cerebral cortex	71.8	TPM
ENSG00000092020	PPP2R3C	cerebral cortex	19.1	TPM
ENSG00000092036	HAUS4	cerebral cortex	20.8	TPM
ENSG00000092051	JPH4	cerebral cortex	107.4	TPM
ENSG00000092054	MYH7	cerebral cortex	4.4	TPM
ENSG00000092067	CEBPE	cerebral cortex	0.1	TPM
ENSG00000092068	SLC7A8	cerebral cortex	18.9	TPM
ENSG00000092094	OSGEP	cerebral cortex	5.7	TPM
ENSG00000092096	SLC22A17	cerebral cortex	229.2	TPM
ENSG00000092098	RNF31	cerebral cortex	24.5	TPM
ENSG00000092108	SCFD1	cerebral cortex	37	TPM
ENSG00000092140	G2E3	cerebral cortex	10	TPM
ENSG00000092148	HECTD1	cerebral cortex	48.6	TPM
ENSG00000092199	HNRNPC	cerebral cortex	378	TPM
ENSG00000092200	RPGRIP1	cerebral cortex	0.5	TPM
ENSG00000092201	SUPT16H	cerebral cortex	49.6	TPM
ENSG00000092203	TOX4	cerebral cortex	27	TPM
ENSG00000092208	GEMIN2	cerebral cortex	9.8	TPM
ENSG00000092295	TGM1	cerebral cortex	2.4	TPM
ENSG00000092330	TINF2	cerebral cortex	38.4	TPM
ENSG00000092345	DAZL	cerebral cortex	0	TPM
ENSG00000092377	TBL1Y	cerebral cortex	0	TPM
ENSG00000092421	SEMA6A	cerebral cortex	43.1	TPM
ENSG00000092439	TRPM7	cerebral cortex	9.4	TPM
ENSG00000092445	TYRO3	cerebral cortex	67.6	TPM
ENSG00000092470	WDR76	cerebral cortex	3	TPM
ENSG00000092529	CAPN3	cerebral cortex	93	TPM
ENSG00000092531	SNAP23	cerebral cortex	21.1	TPM
ENSG00000092607	TBX15	cerebral cortex	1.6	TPM
ENSG00000092621	PHGDH	cerebral cortex	110.6	TPM
ENSG00000092758	COL9A3	cerebral cortex	7.5	TPM
ENSG00000092820	EZR	cerebral cortex	112.9	TPM
ENSG00000092841	MYL6	cerebral cortex	587.7	TPM
ENSG00000092847	AGO1	cerebral cortex	9.7	TPM
ENSG00000092850	TEKT2	cerebral cortex	1.1	TPM
ENSG00000092853	CLSPN	cerebral cortex	0.9	TPM
ENSG00000092871	RFFL	cerebral cortex	30	TPM
ENSG00000092929	UNC13D	cerebral cortex	5.4	TPM
ENSG00000092931	MFSD11	cerebral cortex	20.7	TPM
ENSG00000092964	DPYSL2	cerebral cortex	381.2	TPM
ENSG00000092969	TGFB2	cerebral cortex	12.3	TPM
ENSG00000092978	GPATCH2	cerebral cortex	9.8	TPM
ENSG00000093000	NUP50	cerebral cortex	23.6	TPM
ENSG00000093009	CDC45	cerebral cortex	0.6	TPM
ENSG00000093010	COMT	cerebral cortex	110.1	TPM
ENSG00000093072	CECR1	cerebral cortex	16.3	TPM
ENSG00000093134	VNN3	cerebral cortex	0	TPM
ENSG00000093144	ECHDC1	cerebral cortex	53.1	TPM
ENSG00000093167	LRRFIP2	cerebral cortex	41.9	TPM
ENSG00000093183	SEC22C	cerebral cortex	47.9	TPM
ENSG00000093217	XYLB	cerebral cortex	1.5	TPM
ENSG00000094631	HDAC6	cerebral cortex	35.1	TPM
ENSG00000094661	OR1I1	cerebral cortex	0	TPM
ENSG00000094755	GABRP	cerebral cortex	10.9	TPM
ENSG00000094796	KRT31	cerebral cortex	1.2	TPM
ENSG00000094804	CDC6	cerebral cortex	2.1	TPM
ENSG00000094841	UPRT	cerebral cortex	11.7	TPM
ENSG00000094880	CDC23	cerebral cortex	22.6	TPM
ENSG00000094914	AAAS	cerebral cortex	14.3	TPM
ENSG00000094916	CBX5	cerebral cortex	45.6	TPM
ENSG00000094963	FMO2	cerebral cortex	2.4	TPM
[truncated: 17,629 more rows]

## Sheet: TPM>0
Gene	Gene name	Sample	Value	Unit
ENSG00000198804	MT-CO1	cerebral cortex	24422.6	TPM
ENSG00000228253	MT-ATP8	cerebral cortex	23066.6	TPM
ENSG00000198938	MT-CO3	cerebral cortex	17907	TPM
ENSG00000198899	MT-ATP6	cerebral cortex	16640.3	TPM
ENSG00000198712	MT-CO2	cerebral cortex	14866.2	TPM
ENSG00000212907	MT-ND4L	cerebral cortex	13450.5	TPM
ENSG00000198886	MT-ND4	cerebral cortex	12655.2	TPM
ENSG00000198840	MT-ND3	cerebral cortex	11803.7	TPM
ENSG00000120885	CLU	cerebral cortex	10902.7	TPM
ENSG00000269028	MTRNR2L12	cerebral cortex	10483.2	TPM
ENSG00000198695	MT-ND6	cerebral cortex	10283.5	TPM
ENSG00000198888	MT-ND1	cerebral cortex	10165.4	TPM
ENSG00000198763	MT-ND2	cerebral cortex	10152.5	TPM
ENSG00000198727	MT-CYB	cerebral cortex	8153.6	TPM
ENSG00000198786	MT-ND5	cerebral cortex	5474	TPM
ENSG00000131095	GFAP	cerebral cortex	4111	TPM
ENSG00000156508	EEF1A1	cerebral cortex	3352.3	TPM
ENSG00000123560	PLP1	cerebral cortex	3225.1	TPM
ENSG00000167996	FTH1	cerebral cortex	2991.2	TPM
ENSG00000197971	MBP	cerebral cortex	2938.8	TPM
ENSG00000205542	TMSB4X	cerebral cortex	2898.8	TPM
ENSG00000111640	GAPDH	cerebral cortex	2497.6	TPM
ENSG00000075624	ACTB	cerebral cortex	2243.1	TPM
ENSG00000170315	UBB	cerebral cortex	2132	TPM
ENSG00000229117	RPL41	cerebral cortex	2103.3	TPM
ENSG00000152583	SPARCL1	cerebral cortex	2041.4	TPM
ENSG00000087086	FTL	cerebral cortex	2003.2	TPM
ENSG00000197746	PSAP	cerebral cortex	1917.1	TPM
ENSG00000109846	CRYAB	cerebral cortex	1892.7	TPM
ENSG00000113140	SPARC	cerebral cortex	1845.5	TPM
ENSG00000034510	TMSB10	cerebral cortex	1784.2	TPM
ENSG00000132639	SNAP25	cerebral cortex	1764.2	TPM
ENSG00000133112	TPT1	cerebral cortex	1634.8	TPM
ENSG00000109472	CPE	cerebral cortex	1564.8	TPM
ENSG00000143933	CALM2	cerebral cortex	1537.9	TPM
ENSG00000123416	TUBA1B	cerebral cortex	1417.8	TPM
ENSG00000149925	ALDOA	cerebral cortex	1413.3	TPM
ENSG00000177954	RPS27	cerebral cortex	1386.6	TPM
ENSG00000167552	TUBA1A	cerebral cortex	1377.5	TPM
ENSG00000198668	CALM1	cerebral cortex	1329.9	TPM
ENSG00000150991	UBC	cerebral cortex	1326.3	TPM
ENSG00000160014	CALM3	cerebral cortex	1317.4	TPM
ENSG00000071082	RPL31	cerebral cortex	1286.7	TPM
ENSG00000101439	CST3	cerebral cortex	1269.6	TPM
ENSG00000197756	RPL37A	cerebral cortex	1234.6	TPM
ENSG00000107317	PTGDS	cerebral cortex	1228.1	TPM
ENSG00000255823	MTRNR2L8	cerebral cortex	1225	TPM
ENSG00000138326	RPS24	cerebral cortex	1214.1	TPM
ENSG00000142192	APP	cerebral cortex	1206.8	TPM
ENSG00000196262	PPIA	cerebral cortex	1187.1	TPM
ENSG00000109971	HSPA8	cerebral cortex	1122.1	TPM
ENSG00000184009	ACTG1	cerebral cortex	1111	TPM
ENSG00000150625	GPM6A	cerebral cortex	1107.6	TPM
ENSG00000162734	PEA15	cerebral cortex	1090	TPM
ENSG00000130203	APOE	cerebral cortex	1081.3	TPM
ENSG00000172757	CFL1	cerebral cortex	1078.4	TPM
ENSG00000147604	RPL7	cerebral cortex	1043.2	TPM
ENSG00000117632	STMN1	cerebral cortex	1042.5	TPM
ENSG00000133318	RTN3	cerebral cortex	1033.6	TPM
ENSG00000165795	NDRG2	cerebral cortex	1032.4	TPM
ENSG00000100316	RPL3	cerebral cortex	1024.4	TPM
ENSG00000080824	HSP90AA1	cerebral cortex	1024.3	TPM
ENSG00000147403	RPL10	cerebral cortex	991.5	TPM
ENSG00000154146	NRGN	cerebral cortex	964.6	TPM
ENSG00000142534	RPS11	cerebral cortex	947.1	TPM
ENSG00000113558	SKP1	cerebral cortex	932.4	TPM
ENSG00000128245	YWHAH	cerebral cortex	899	TPM
ENSG00000096384	HSP90AB1	cerebral cortex	893.8	TPM
ENSG00000135916	ITM2C	cerebral cortex	854.9	TPM
ENSG00000145425	RPS3A	cerebral cortex	848.8	TPM
ENSG00000161970	RPL26	cerebral cortex	847.4	TPM
ENSG00000046653	GPM6B	cerebral cortex	838.3	TPM
ENSG00000172809	RPL38	cerebral cortex	834.6	TPM
ENSG00000111716	LDHB	cerebral cortex	823.3	TPM
ENSG00000087460	GNAS	cerebral cortex	799.2	TPM
ENSG00000118785	SPP1	cerebral cortex	797.1	TPM
ENSG00000108298	RPL19	cerebral cortex	796.1	TPM
ENSG00000154277	UCHL1	cerebral cortex	788.3	TPM
ENSG00000164924	YWHAZ	cerebral cortex	787.6	TPM
ENSG00000142541	RPL13A	cerebral cortex	772.3	TPM
ENSG00000109107	ALDOC	cerebral cortex	768.7	TPM
ENSG00000143947	RPS27A	cerebral cortex	765.8	TPM
ENSG00000067225	PKM	cerebral cortex	751.2	TPM
ENSG00000074800	ENO1	cerebral cortex	750.4	TPM
ENSG00000087250	MT3	cerebral cortex	740.5	TPM
ENSG00000137154	RPS6	cerebral cortex	738.9	TPM
ENSG00000213741	RPS29	cerebral cortex	735.8	TPM
ENSG00000130558	OLFM1	cerebral cortex	732.4	TPM
ENSG00000156482	RPL30	cerebral cortex	732.2	TPM
ENSG00000131469	RPL27	cerebral cortex	725.4	TPM
ENSG00000109475	RPL34	cerebral cortex	724.5	TPM
ENSG00000198918	RPL39	cerebral cortex	720.8	TPM
ENSG00000256618	MTRNR2L1	cerebral cortex	719.3	TPM
ENSG00000137726	FXYD6	cerebral cortex	698.7	TPM
ENSG00000008988	RPS20	cerebral cortex	697.4	TPM
ENSG00000089009	RPL6	cerebral cortex	687.8	TPM
ENSG00000174748	RPL15	cerebral cortex	669.7	TPM
ENSG00000174444	RPL4	cerebral cortex	657.8	TPM
ENSG00000142676	RPL11	cerebral cortex	647.9	TPM
ENSG00000128656	CHN1	cerebral cortex	640.9	TPM
ENSG00000110651	CD81	cerebral cortex	640.5	TPM
ENSG00000115310	RTN4	cerebral cortex	638.6	TPM
ENSG00000089220	PEBP1	cerebral cortex	636.7	TPM
ENSG00000144713	RPL32	cerebral cortex	633.9	TPM
ENSG00000171885	AQP4	cerebral cortex	631.8	TPM
ENSG00000112306	RPS12	cerebral cortex	630.8	TPM
ENSG00000160307	S100B	cerebral cortex	628	TPM
ENSG00000171858	RPS21	cerebral cortex	627.8	TPM
ENSG00000187514	PTMA	cerebral cortex	626	TPM
ENSG00000163032	VSNL1	cerebral cortex	625.9	TPM
ENSG00000137267	TUBB2A	cerebral cortex	624.8	TPM
ENSG00000171867	PRNP	cerebral cortex	621.3	TPM
ENSG00000111669	TPI1	cerebral cortex	621.3	TPM
ENSG00000170296	GABARAP	cerebral cortex	617.5	TPM
ENSG00000111897	SERINC1	cerebral cortex	617.2	TPM
ENSG00000173786	CNP	cerebral cortex	616.5	TPM
ENSG00000265681	RPL17	cerebral cortex	615.6	TPM
ENSG00000170027	YWHAG	cerebral cortex	613.3	TPM
ENSG00000088986	DYNLL1	cerebral cortex	609.5	TPM
ENSG00000167658	EEF2	cerebral cortex	607.9	TPM
ENSG00000143153	ATP1B1	cerebral cortex	605.3	TPM
ENSG00000136942	RPL35	cerebral cortex	600	TPM
ENSG00000186468	RPS23	cerebral cortex	591.7	TPM
ENSG00000132475	H3F3B	cerebral cortex	589.7	TPM
ENSG00000125691	RPL23	cerebral cortex	589.7	TPM
ENSG00000092841	MYL6	cerebral cortex	587.7	TPM
ENSG00000254772	EEF1G	cerebral cortex	586.3	TPM
ENSG00000104888	SLC17A7	cerebral cortex	586.2	TPM
ENSG00000099622	CIRBP	cerebral cortex	583.1	TPM
ENSG00000156298	TSPAN7	cerebral cortex	576.3	TPM
ENSG00000221983	UBA52	cerebral cortex	574.6	TPM
ENSG00000105372	RPS19	cerebral cortex	573.4	TPM
ENSG00000102003	SYP	cerebral cortex	573.3	TPM
ENSG00000099194	SCD	cerebral cortex	571.9	TPM
ENSG00000196531	NACA	cerebral cortex	568.3	TPM
ENSG00000167526	RPL13	cerebral cortex	567.6	TPM
ENSG00000166681	NGFRAP1	cerebral cortex	564.3	TPM
ENSG00000114391	RPL24	cerebral cortex	561.4	TPM
ENSG00000161203	AP2M1	cerebral cortex	559.2	TPM
ENSG00000162244	RPL29	cerebral cortex	557.2	TPM
ENSG00000104833	TUBB4A	cerebral cortex	556.4	TPM
ENSG00000122026	RPL21	cerebral cortex	553.1	TPM
ENSG00000166441	RPL27A	cerebral cortex	546.8	TPM
ENSG00000122566	HNRNPA2B1	cerebral cortex	546.2	TPM
ENSG00000156976	EIF4A2	cerebral cortex	543.1	TPM
ENSG00000203879	GDI1	cerebral cortex	533.6	TPM
ENSG00000155368	DBI	cerebral cortex	528.8	TPM
ENSG00000105640	RPL18A	cerebral cortex	523.5	TPM
ENSG00000079215	SLC1A3	cerebral cortex	519.6	TPM
ENSG00000108107	RPL28	cerebral cortex	518.4	TPM
ENSG00000019582	CD74	cerebral cortex	516.9	TPM
ENSG00000128739	SNRPN	cerebral cortex	516.6	TPM
ENSG00000089157	RPLP0	cerebral cortex	515.3	TPM
ENSG00000135486	HNRNPA1	cerebral cortex	514.9	TPM
ENSG00000185787	MORF4L1	cerebral cortex	512.8	TPM
ENSG00000135821	GLUL	cerebral cortex	512.3	TPM
ENSG00000128989	ARPP19	cerebral cortex	512	TPM
ENSG00000197958	RPL12	cerebral cortex	509.8	TPM
ENSG00000133169	BEX1	cerebral cortex	506.7	TPM
ENSG00000179010	MRFAP1	cerebral cortex	506.5	TPM
ENSG00000140391	TSPAN3	cerebral cortex	506	TPM
ENSG00000125462	C1orf61	cerebral cortex	505.2	TPM
ENSG00000145284	SCD5	cerebral cortex	502.5	TPM
ENSG00000105223	PLD3	cerebral cortex	496.2	TPM
ENSG00000021300	PLEKHB1	cerebral cortex	496.1	TPM
ENSG00000131143	COX4I1	cerebral cortex	495.3	TPM
ENSG00000110955	ATP5B	cerebral cortex	491.9	TPM
ENSG00000104435	STMN2	cerebral cortex	490.7	TPM
ENSG00000127184	COX7C	cerebral cortex	490.1	TPM
ENSG00000139644	TMBIM6	cerebral cortex	489.8	TPM
ENSG00000168309	FAM107A	cerebral cortex	487.1	TPM
ENSG00000220205	VAMP2	cerebral cortex	485	TPM
ENSG00000124614	RPS10	cerebral cortex	479.4	TPM
ENSG00000142937	RPS8	cerebral cortex	478.6	TPM
ENSG00000067715	SYT1	cerebral cortex	477.9	TPM
ENSG00000166165	CKB	cerebral cortex	476.4	TPM
ENSG00000136156	ITM2B	cerebral cortex	473.6	TPM
ENSG00000164733	CTSB	cerebral cortex	471	TPM
ENSG00000126214	KLC1	cerebral cortex	469.3	TPM
ENSG00000142168	SOD1	cerebral cortex	468.1	TPM
ENSG00000122406	RPL5	cerebral cortex	467.1	TPM
ENSG00000198242	RPL23A	cerebral cortex	466.9	TPM
ENSG00000149806	FAU	cerebral cortex	465.3	TPM
ENSG00000171617	ENC1	cerebral cortex	462.7	TPM
ENSG00000241468	ATP5J2	cerebral cortex	462.3	TPM
ENSG00000111775	COX6A1	cerebral cortex	462.2	TPM
ENSG00000244274	DBNDD2	cerebral cortex	461.5	TPM
ENSG00000172270	BSG	cerebral cortex	460.8	TPM
ENSG00000145335	SNCA	cerebral cortex	460.5	TPM
ENSG00000026025	VIM	cerebral cortex	456.5	TPM
ENSG00000108953	YWHAE	cerebral cortex	452.9	TPM
ENSG00000189058	APOD	cerebral cortex	448.9	TPM
ENSG00000078369	GNB1	cerebral cortex	448.5	TPM
ENSG00000166913	YWHAB	cerebral cortex	446.4	TPM
ENSG00000178980	SEPW1	cerebral cortex	442.1	TPM
ENSG00000105290	APLP1	cerebral cortex	441.8	TPM
ENSG00000148053	NTRK2	cerebral cortex	441	TPM
ENSG00000134419	RPS15A	cerebral cortex	441	TPM
ENSG00000149273	RPS3	cerebral cortex	438	TPM
ENSG00000010404	IDS	cerebral cortex	437.1	TPM
ENSG00000018625	ATP1A2	cerebral cortex	435.6	TPM
ENSG00000110700	RPS13	cerebral cortex	435.4	TPM
ENSG00000139112	GABARAPL1	cerebral cortex	433.4	TPM
ENSG00000111674	ENO2	cerebral cortex	432.2	TPM
ENSG00000122545	SEPT7	cerebral cortex	431.7	TPM
ENSG00000137818	RPLP1	cerebral cortex	430.9	TPM
ENSG00000132692	BCAN	cerebral cortex	429.4	TPM
ENSG00000241343	RPL36A	cerebral cortex	427	TPM
ENSG00000189403	HMGB1	cerebral cortex	425.9	TPM
ENSG00000115268	RPS15	cerebral cortex	425	TPM
ENSG00000185883	ATP6V0C	cerebral cortex	424.2	TPM
ENSG00000154096	THY1	cerebral cortex	422.9	TPM
ENSG00000171314	PGAM1	cerebral cortex	422.5	TPM
ENSG00000103034	NDRG4	cerebral cortex	421.4	TPM
ENSG00000070087	PFN2	cerebral cortex	420.7	TPM
ENSG00000176788	BASP1	cerebral cortex	420.3	TPM
ENSG00000171863	RPS7	cerebral cortex	414.7	TPM
ENSG00000198755	RPL10A	cerebral cortex	414.1	TPM
ENSG00000139970	RTN1	cerebral cortex	412.9	TPM
ENSG00000149557	FEZ1	cerebral cortex	412.6	TPM
ENSG00000101210	EEF1A2	cerebral cortex	410.5	TPM
ENSG00000168028	RPSA	cerebral cortex	408.9	TPM
ENSG00000163682	RPL9	cerebral cortex	404.7	TPM
ENSG00000014641	MDH1	cerebral cortex	404.4	TPM
ENSG00000134287	ARF3	cerebral cortex	403.8	TPM
ENSG00000132718	SYT11	cerebral cortex	403.4	TPM
ENSG00000136854	STXBP1	cerebral cortex	401.8	TPM
ENSG00000080822	CLDND1	cerebral cortex	400.9	TPM
ENSG00000107223	EDF1	cerebral cortex	399.4	TPM
ENSG00000134308	YWHAQ	cerebral cortex	399.2	TPM
ENSG00000165119	HNRNPK	cerebral cortex	393.6	TPM
ENSG00000105193	RPS16	cerebral cortex	393.6	TPM
ENSG00000137409	MTCH1	cerebral cortex	388.7	TPM
ENSG00000173915	USMG5	cerebral cortex	388.4	TPM
ENSG00000170540	ARL6IP1	cerebral cortex	388	TPM
ENSG00000091513	TF	cerebral cortex	386.9	TPM
ENSG00000182899	RPL35A	cerebral cortex	386.8	TPM
ENSG00000166033	HTRA1	cerebral cortex	383.3	TPM
ENSG00000171603	CLSTN1	cerebral cortex	382.9	TPM
ENSG00000168653	NDUFS5	cerebral cortex	382.1	TPM
ENSG00000092964	DPYSL2	cerebral cortex	381.2	TPM
ENSG00000166710	B2M	cerebral cortex	381.1	TPM
ENSG00000164587	RPS14	cerebral cortex	380.4	TPM
ENSG00000116251	RPL22	cerebral cortex	379.3	TPM
ENSG00000130255	RPL36	cerebral cortex	378.6	TPM
ENSG00000092199	HNRNPC	cerebral cortex	378	TPM
ENSG00000169020	ATP5I	cerebral cortex	377.3	TPM
ENSG00000140988	RPS2	cerebral cortex	377.2	TPM
ENSG00000240184	PCDHGC3	cerebral cortex	377.1	TPM
ENSG00000105409	ATP1A3	cerebral cortex	376.4	TPM
ENSG00000050165	DKK3	cerebral cortex	374.5	TPM
ENSG00000198258	UBL5	cerebral cortex	373.6	TPM
ENSG00000197111	PCBP2	cerebral cortex	373.2	TPM
ENSG00000135472	FAIM2	cerebral cortex	370.8	TPM
ENSG00000105696	TMEM59L	cerebral cortex	367.2	TPM
ENSG00000110436	SLC1A2	cerebral cortex	367.1	TPM
ENSG00000106976	DNM1	cerebral cortex	365.7	TPM
ENSG00000159176	CSRP1	cerebral cortex	363.9	TPM
ENSG00000110321	EIF4G2	cerebral cortex	362.3	TPM
ENSG00000132471	WBP2	cerebral cortex	361.8	TPM
ENSG00000167815	PRDX2	cerebral cortex	361.3	TPM
ENSG00000112531	QKI	cerebral cortex	360.6	TPM
ENSG00000152234	ATP5A1	cerebral cortex	358.5	TPM
ENSG00000144834	TAGLN3	cerebral cortex	357.2	TPM
ENSG00000117450	PRDX1	cerebral cortex	356.7	TPM
ENSG00000117984	CTSD	cerebral cortex	356.2	TPM
ENSG00000105701	FKBP8	cerebral cortex	355.7	TPM
ENSG00000180354	MTURN	cerebral cortex	352.3	TPM
ENSG00000163399	ATP1A1	cerebral cortex	350.9	TPM
ENSG00000167468	GPX4	cerebral cortex	350.4	TPM
ENSG00000168385	SEPT2	cerebral cortex	348.5	TPM
ENSG00000172020	GAP43	cerebral cortex	346.9	TPM
ENSG00000184702	SEPT5	cerebral cortex	345.5	TPM
ENSG00000163041	H3F3A	cerebral cortex	343.6	TPM
ENSG00000063177	RPL18	cerebral cortex	343.5	TPM
ENSG00000196683	TOMM7	cerebral cortex	342.4	TPM
ENSG00000125971	DYNLRB1	cerebral cortex	341.9	TPM
ENSG00000143742	SRP9	cerebral cortex	341.1	TPM
ENSG00000129244	ATP1B2	cerebral cortex	340.3	TPM
ENSG00000152795	HNRNPDL	cerebral cortex	340.1	TPM
ENSG00000127022	CANX	cerebral cortex	339.8	TPM
ENSG00000015592	STMN4	cerebral cortex	339.4	TPM
ENSG00000126432	PRDX5	cerebral cortex	338.9	TPM
ENSG00000084234	APLP2	cerebral cortex	337.5	TPM
ENSG00000116288	PARK7	cerebral cortex	336.2	TPM
ENSG00000149294	NCAM1	cerebral cortex	335.9	TPM
ENSG00000015479	MATR3	cerebral cortex	334.1	TPM
ENSG00000104964	AES	cerebral cortex	332.3	TPM
ENSG00000074317	SNCB	cerebral cortex	330.1	TPM
ENSG00000123349	PFDN5	cerebral cortex	329.3	TPM
ENSG00000140264	SERF2	cerebral cortex	327.7	TPM
ENSG00000155980	KIF5A	cerebral cortex	326.6	TPM
ENSG00000109180	OCIAD1	cerebral cortex	326.5	TPM
ENSG00000135390	ATP5G2	cerebral cortex	326.3	TPM
ENSG00000188612	SUMO2	cerebral cortex	325.7	TPM
ENSG00000087258	GNAO1	cerebral cortex	324.2	TPM
ENSG00000163536	SERPINI1	cerebral cortex	323.2	TPM
ENSG00000135404	CD63	cerebral cortex	323.2	TPM
ENSG00000162545	CAMK2N1	cerebral cortex	322.1	TPM
ENSG00000148303	RPL7A	cerebral cortex	321.4	TPM
ENSG00000145741	BTF3	cerebral cortex	321	TPM
ENSG00000132613	MTSS1L	cerebral cortex	320.9	TPM
ENSG00000034713	GABARAPL2	cerebral cortex	320.2	TPM
ENSG00000129538	RNASE1	cerebral cortex	317.6	TPM
ENSG00000142875	PRKACB	cerebral cortex	317.2	TPM
ENSG00000232112	TMA7	cerebral cortex	317.1	TPM
ENSG00000067560	RHOA	cerebral cortex	317.1	TPM
ENSG00000162188	GNG3	cerebral cortex	316.2	TPM
ENSG00000175130	MARCKSL1	cerebral cortex	316	TPM
ENSG00000152661	GJA1	cerebral cortex	315.6	TPM
ENSG00000255302	EID1	cerebral cortex	314.2	TPM
ENSG00000156642	NPTN	cerebral cortex	311.6	TPM
ENSG00000177600	RPLP2	cerebral cortex	311.2	TPM
ENSG00000187109	NAP1L1	cerebral cortex	311	TPM
ENSG00000137285	TUBB2B	cerebral cortex	309.5	TPM
ENSG00000167191	GPRC5B	cerebral cortex	309.2	TPM
ENSG00000132341	RAN	cerebral cortex	309	TPM
ENSG00000130294	KIF1A	cerebral cortex	308	TPM
ENSG00000083845	RPS5	cerebral cortex	307.4	TPM
ENSG00000147416	ATP6V1B2	cerebral cortex	305.1	TPM
ENSG00000219200	RNASEK	cerebral cortex	304.9	TPM
ENSG00000102409	BEX4	cerebral cortex	304.2	TPM
ENSG00000125814	NAPB	cerebral cortex	304.1	TPM
ENSG00000131100	ATP6V1E1	cerebral cortex	302.2	TPM
ENSG00000105220	GPI	cerebral cortex	300.4	TPM
ENSG00000181163	NPM1	cerebral cortex	300.1	TPM
ENSG00000167863	ATP5H	cerebral cortex	298.3	TPM
ENSG00000078018	MAP2	cerebral cortex	297.4	TPM
ENSG00000134824	FADS2	cerebral cortex	296.7	TPM
ENSG00000111328	CDK2AP1	cerebral cortex	294.8	TPM
ENSG00000205336	ADGRG1	cerebral cortex	291.1	TPM
ENSG00000117152	RGS4	cerebral cortex	289.9	TPM
ENSG00000147588	PMP2	cerebral cortex	289.4	TPM
ENSG00000170091	HMP19	cerebral cortex	289.3	TPM
ENSG00000128524	ATP6V1F	cerebral cortex	288.9	TPM
ENSG00000108387	SEPT4	cerebral cortex	288.7	TPM
ENSG00000123562	MORF4L2	cerebral cortex	288.3	TPM
ENSG00000133872	SARAF	cerebral cortex	287.8	TPM
ENSG00000020129	NCDN	cerebral cortex	285.2	TPM
ENSG00000112335	SNX3	cerebral cortex	285	TPM
ENSG00000070808	CAMK2A	cerebral cortex	284.4	TPM
ENSG00000141367	CLTC	cerebral cortex	283	TPM
ENSG00000277586	NEFL	cerebral cortex	282.9	TPM
ENSG00000136238	RAC1	cerebral cortex	282.4	TPM
ENSG00000100097	LGALS1	cerebral cortex	282.2	TPM
ENSG00000143761	ARF1	cerebral cortex	281.6	TPM
ENSG00000164402	SEPT8	cerebral cortex	281	TPM
ENSG00000106153	CHCHD2	cerebral cortex	280.4	TPM
ENSG00000182774	RPS17	cerebral cortex	280.3	TPM
ENSG00000100380	ST13	cerebral cortex	279.5	TPM
ENSG00000162706	CADM3	cerebral cortex	279.4	TPM
ENSG00000166136	NDUFB8	cerebral cortex	279.2	TPM
ENSG00000104112	SCG3	cerebral cortex	279.1	TPM
ENSG00000166925	TSC22D4	cerebral cortex	278.9	TPM
ENSG00000173812	EIF1	cerebral cortex	278.7	TPM
ENSG00000148672	GLUD1	cerebral cortex	278.6	TPM
ENSG00000198794	SCAMP5	cerebral cortex	276.3	TPM
ENSG00000089693	MLF2	cerebral cortex	273.3	TPM
ENSG00000085063	CD59	cerebral cortex	272.9	TPM
ENSG00000165678	GHITM	cerebral cortex	272.3	TPM
ENSG00000075785	RAB7A	cerebral cortex	271.1	TPM
ENSG00000100650	SRSF5	cerebral cortex	270.9	TPM
ENSG00000105894	PTN	cerebral cortex	270.4	TPM
ENSG00000175582	RAB6A	cerebral cortex	269.8	TPM
ENSG00000104904	OAZ1	cerebral cortex	268.5	TPM
ENSG00000133048	CHI3L1	cerebral cortex	267.7	TPM
ENSG00000179218	CALR	cerebral cortex	265.6	TPM
ENSG00000143774	GUK1	cerebral cortex	265.5	TPM
ENSG00000204628	GNB2L1	cerebral cortex	264.8	TPM
ENSG00000116209	TMEM59	cerebral cortex	264.8	TPM
ENSG00000070756	PABPC1	cerebral cortex	264.4	TPM
ENSG00000164919	COX6C	cerebral cortex	263	TPM
ENSG00000077549	CAPZB	cerebral cortex	262.3	TPM
ENSG00000075142	SRI	cerebral cortex	261.9	TPM
ENSG00000171130	ATP6V0E2	cerebral cortex	261.8	TPM
ENSG00000279576	AP000769.1	cerebral cortex	260	TPM
ENSG00000075415	SLC25A3	cerebral cortex	259.7	TPM
ENSG00000106278	PTPRZ1	cerebral cortex	258.6	TPM
ENSG00000143420	ENSA	cerebral cortex	258.3	TPM
ENSG00000173660	UQCRH	cerebral cortex	258.1	TPM
ENSG00000138078	PREPL	cerebral cortex	258.1	TPM
ENSG00000108946	PRKAR1A	cerebral cortex	255.7	TPM
ENSG00000198961	PJA2	cerebral cortex	255.1	TPM
ENSG00000168710	AHCYL1	cerebral cortex	254.6	TPM
ENSG00000168906	MAT2A	cerebral cortex	252.8	TPM
ENSG00000115053	NCL	cerebral cortex	252.4	TPM
ENSG00000198034	RPS4X	cerebral cortex	252	TPM
ENSG00000169714	CNBP	cerebral cortex	251.6	TPM
ENSG00000105649	RAB3A	cerebral cortex	251.3	TPM
ENSG00000121769	FABP3	cerebral cortex	251.1	TPM
ENSG00000125868	DSTN	cerebral cortex	250.7	TPM
ENSG00000105254	TBCB	cerebral cortex	250.6	TPM
ENSG00000176340	COX8A	cerebral cortex	250.5	TPM
ENSG00000010278	CD9	cerebral cortex	249.4	TPM
ENSG00000119335	SET	cerebral cortex	249	TPM
ENSG00000164929	BAALC	cerebral cortex	248.4	TPM
ENSG00000105270	CLIP3	cerebral cortex	248.3	TPM
ENSG00000114942	EEF1B2	cerebral cortex	248.2	TPM
ENSG00000130770	ATPIF1	cerebral cortex	247	TPM
ENSG00000131507	NDFIP1	cerebral cortex	246.7	TPM
ENSG00000106682	EIF4H	cerebral cortex	245.1	TPM
ENSG00000063180	CA11	cerebral cortex	244.8	TPM
ENSG00000129625	REEP5	cerebral cortex	243.9	TPM
ENSG00000140319	SRP14	cerebral cortex	243.7	TPM
ENSG00000047849	MAP4	cerebral cortex	242.6	TPM
ENSG00000134590	FAM127A	cerebral cortex	241.1	TPM
ENSG00000103363	TCEB2	cerebral cortex	239.9	TPM
ENSG00000188191	PRKAR1B	cerebral cortex	239.8	TPM
ENSG00000181061	HIGD1A	cerebral cortex	239.8	TPM
ENSG00000126351	THRA	cerebral cortex	239.6	TPM
ENSG00000110958	PTGES3	cerebral cortex	239	TPM
ENSG00000115738	ID2	cerebral cortex	237.3	TPM
ENSG00000166313	APBB1	cerebral cortex	237.2	TPM
ENSG00000108654	DDX5	cerebral cortex	237.2	TPM
ENSG00000145920	CPLX2	cerebral cortex	237.1	TPM
ENSG00000008056	SYN1	cerebral cortex	236.8	TPM
ENSG00000135919	SERPINE2	cerebral cortex	236.5	TPM
ENSG00000088832	FKBP1A	cerebral cortex	236.1	TPM
ENSG00000118816	CCNI	cerebral cortex	235.9	TPM
ENSG00000100167	SEPT3	cerebral cortex	235.5	TPM
ENSG00000115306	SPTBN1	cerebral cortex	235.4	TPM
ENSG00000113387	SUB1	cerebral cortex	235.1	TPM
ENSG00000184110	EIF3C	cerebral cortex	234.5	TPM
ENSG00000126247	CAPNS1	cerebral cortex	234.4	TPM
ENSG00000166922	SCG5	cerebral cortex	234.3	TPM
ENSG00000101856	PGRMC1	cerebral cortex	234.3	TPM
ENSG00000161016	RPL8	cerebral cortex	234	TPM
ENSG00000102804	TSC22D1	cerebral cortex	233.6	TPM
ENSG00000171951	SCG2	cerebral cortex	232.7	TPM
ENSG00000166598	HSP90B1	cerebral cortex	232.7	TPM
ENSG00000250722	SEPP1	cerebral cortex	232.5	TPM
ENSG00000090266	NDUFB2	cerebral cortex	232.3	TPM
ENSG00000182220	ATP6AP2	cerebral cortex	231.3	TPM
ENSG00000143878	RHOB	cerebral cortex	231.1	TPM
ENSG00000173726	TOMM20	cerebral cortex	230.5	TPM
ENSG00000009307	CSDE1	cerebral cortex	230.3	TPM
ENSG00000092096	SLC22A17	cerebral cortex	229.2	TPM
ENSG00000213585	VDAC1	cerebral cortex	228.4	TPM
ENSG00000136541	ERMN	cerebral cortex	228.3	TPM
ENSG00000132507	EIF5A	cerebral cortex	227.3	TPM
ENSG00000133134	BEX2	cerebral cortex	227.2	TPM
ENSG00000135744	AGT	cerebral cortex	227.1	TPM
ENSG00000151552	QDPR	cerebral cortex	226.9	TPM
ENSG00000105854	PON2	cerebral cortex	226.9	TPM
ENSG00000197457	STMN3	cerebral cortex	226.4	TPM
ENSG00000018236	CNTN1	cerebral cortex	226.1	TPM
ENSG00000168000	BSCL2	cerebral cortex	224.8	TPM
ENSG00000111229	ARPC3	cerebral cortex	223.9	TPM
ENSG00000170345	FOS	cerebral cortex	223.1	TPM
ENSG00000158856	DMTN	cerebral cortex	222.1	TPM
ENSG00000151366	NDUFC2	cerebral cortex	222	TPM
ENSG00000166848	TERF2IP	cerebral cortex	221.9	TPM
ENSG00000154027	AK5	cerebral cortex	221.4	TPM
ENSG00000081189	MEF2C	cerebral cortex	221.1	TPM
ENSG00000005486	RHBDD2	cerebral cortex	219.9	TPM
ENSG00000154723	ATP5J	cerebral cortex	219.5	TPM
ENSG00000277443	MARCKS	cerebral cortex	219.4	TPM
ENSG00000118181	RPS25	cerebral cortex	219.2	TPM
ENSG00000130066	SAT1	cerebral cortex	218.9	TPM
ENSG00000197956	S100A6	cerebral cortex	218.2	TPM
ENSG00000143013	LMO4	cerebral cortex	218.1	TPM
ENSG00000139737	SLAIN1	cerebral cortex	217.7	TPM
ENSG00000105698	USF2	cerebral cortex	216	TPM
ENSG00000058404	CAMK2B	cerebral cortex	214.7	TPM
ENSG00000102226	USP11	cerebral cortex	213.4	TPM
ENSG00000157005	SST	cerebral cortex	212.6	TPM
ENSG00000122585	NPY	cerebral cortex	212.3	TPM
ENSG00000160678	S100A1	cerebral cortex	211.9	TPM
ENSG00000154917	RAB6B	cerebral cortex	211.9	TPM
ENSG00000178719	GRINA	cerebral cortex	211.4	TPM
ENSG00000086061	DNAJA1	cerebral cortex	211.3	TPM
ENSG00000133142	TCEAL4	cerebral cortex	210.7	TPM
ENSG00000129559	NEDD8	cerebral cortex	210.6	TPM
ENSG00000204843	DCTN1	cerebral cortex	210.5	TPM
ENSG00000147684	NDUFB9	cerebral cortex	210.1	TPM
ENSG00000128609	NDUFA5	cerebral cortex	210.1	TPM
ENSG00000152377	SPOCK1	cerebral cortex	209.7	TPM
ENSG00000214253	FIS1	cerebral cortex	209.4	TPM
ENSG00000161960	EIF4A1	cerebral cortex	208.9	TPM
ENSG00000035862	TIMP2	cerebral cortex	208.8	TPM
ENSG00000241837	ATP5O	cerebral cortex	208.7	TPM
ENSG00000196405	EVL	cerebral cortex	208.7	TPM
ENSG00000198053	SIRPA	cerebral cortex	208.5	TPM
ENSG00000104695	PPP2CB	cerebral cortex	208	TPM
ENSG00000106615	RHEB	cerebral cortex	207.8	TPM
ENSG00000134333	LDHA	cerebral cortex	207.7	TPM
ENSG00000120251	GRIA2	cerebral cortex	207.2	TPM
ENSG00000197043	ANXA6	cerebral cortex	206.8	TPM
ENSG00000143549	TPM3	cerebral cortex	206.7	TPM
ENSG00000168280	KIF5C	cerebral cortex	205.9	TPM
ENSG00000138071	ACTR2	cerebral cortex	205.9	TPM
ENSG00000006125	AP2B1	cerebral cortex	205.9	TPM
ENSG00000159199	ATP5G1	cerebral cortex	205.8	TPM
ENSG00000126267	COX6B1	cerebral cortex	205.3	TPM
ENSG00000184613	NELL2	cerebral cortex	204.7	TPM
ENSG00000112972	HMGCS1	cerebral cortex	204.6	TPM
ENSG00000070831	CDC42	cerebral cortex	204.2	TPM
ENSG00000178741	COX5A	cerebral cortex	203.4	TPM
ENSG00000197694	SPTAN1	cerebral cortex	202.6	TPM
ENSG00000065978	YBX1	cerebral cortex	201.9	TPM
ENSG00000087274	ADD1	cerebral cortex	201.7	TPM
ENSG00000005893	LAMP2	cerebral cortex	201.7	TPM
ENSG00000033627	ATP6V0A1	cerebral cortex	201.5	TPM
ENSG00000157152	SYN2	cerebral cortex	200.6	TPM
ENSG00000148180	GSN	cerebral cortex	200	TPM
ENSG00000136930	PSMB7	cerebral cortex	200	TPM
ENSG00000186010	NDUFA13	cerebral cortex	199.5	TPM
ENSG00000221823	PPP3R1	cerebral cortex	198.1	TPM
ENSG00000254999	BRK1	cerebral cortex	198	TPM
ENSG00000124702	KLHDC3	cerebral cortex	198	TPM
ENSG00000134769	DTNA	cerebral cortex	197.7	TPM
ENSG00000067057	PFKP	cerebral cortex	197.4	TPM
ENSG00000273173	SNURF	cerebral cortex	197.2	TPM
ENSG00000120727	PAIP2	cerebral cortex	197	TPM
ENSG00000258947	TUBB3	cerebral cortex	196.2	TPM
ENSG00000100554	ATP6V1D	cerebral cortex	196.2	TPM
ENSG00000183648	NDUFB1	cerebral cortex	195.9	TPM
ENSG00000165802	NSMF	cerebral cortex	195.4	TPM
ENSG00000120265	PCMT1	cerebral cortex	195.3	TPM
ENSG00000128272	ATF4	cerebral cortex	195.2	TPM
ENSG00000179222	MAGED1	cerebral cortex	194.4	TPM
ENSG00000105887	MTPN	cerebral cortex	194.2	TPM
ENSG00000176903	PNMA1	cerebral cortex	194	TPM
ENSG00000171766	GATM	cerebral cortex	193.9	TPM
ENSG00000176871	WSB2	cerebral cortex	193.8	TPM
ENSG00000163539	CLASP2	cerebral cortex	193.7	TPM
ENSG00000105568	PPP2R1A	cerebral cortex	193.4	TPM
ENSG00000132824	SERINC3	cerebral cortex	193	TPM
ENSG00000172428	MYEOV2	cerebral cortex	192.6	TPM
ENSG00000189241	TSPYL1	cerebral cortex	192.5	TPM
ENSG00000156411	C14orf2	cerebral cortex	192.5	TPM
ENSG00000184905	TCEAL2	cerebral cortex	192.2	TPM
ENSG00000008441	NFIX	cerebral cortex	192	TPM
ENSG00000161011	SQSTM1	cerebral cortex	191.7	TPM
ENSG00000048540	LMO3	cerebral cortex	191.6	TPM
ENSG00000108309	RUNDC3A	cerebral cortex	191.3	TPM
ENSG00000164405	UQCRQ	cerebral cortex	190.6	TPM
ENSG00000103769	RAB11A	cerebral cortex	190.3	TPM
ENSG00000166794	PPIB	cerebral cortex	189	TPM
ENSG00000141522	ARHGDIA	cerebral cortex	189	TPM
ENSG00000153130	SCOC	cerebral cortex	188.5	TPM
ENSG00000131711	MAP1B	cerebral cortex	188.2	TPM
ENSG00000117519	CNN3	cerebral cortex	188.1	TPM
ENSG00000159720	ATP6V0D1	cerebral cortex	187.6	TPM
ENSG00000165502	RPL36AL	cerebral cortex	187.3	TPM
ENSG00000127585	FBXL16	cerebral cortex	187	TPM
ENSG00000149269	PAK1	cerebral cortex	186.8	TPM
ENSG00000135069	PSAT1	cerebral cortex	186.5	TPM
ENSG00000143198	MGST3	cerebral cortex	186.2	TPM
ENSG00000174684	B4GAT1	cerebral cortex	185.7	TPM
ENSG00000078668	VDAC3	cerebral cortex	185.6	TPM
ENSG00000183283	DAZAP2	cerebral cortex	185.5	TPM
ENSG00000187193	MT1X	cerebral cortex	185.1	TPM
ENSG00000145362	ANK2	cerebral cortex	184.9	TPM
ENSG00000125148	MT2A	cerebral cortex	184.1	TPM
ENSG00000130287	NCAN	cerebral cortex	183.9	TPM
ENSG00000166448	TMEM130	cerebral cortex	183.7	TPM
ENSG00000054356	PTPRN	cerebral cortex	183.6	TPM
ENSG00000118680	MYL12B	cerebral cortex	183.5	TPM
ENSG00000168490	PHYHIP	cerebral cortex	183.2	TPM
ENSG00000172115	CYCS	cerebral cortex	183	TPM
ENSG00000131236	CAP1	cerebral cortex	182.1	TPM
ENSG00000109332	UBE2D3	cerebral cortex	181.8	TPM
ENSG00000174886	NDUFA11	cerebral cortex	181.4	TPM
ENSG00000100427	MLC1	cerebral cortex	181.4	TPM
ENSG00000165637	VDAC2	cerebral cortex	181	TPM
ENSG00000138668	HNRNPD	cerebral cortex	181	TPM
ENSG00000136003	ISCU	cerebral cortex	181	TPM
ENSG00000091129	NRCAM	cerebral cortex	180.9	TPM
ENSG00000138760	SCARB2	cerebral cortex	180.4	TPM
ENSG00000112695	COX7A2	cerebral cortex	180.3	TPM
ENSG00000198830	HMGN2	cerebral cortex	180.2	TPM
ENSG00000069275	NUCKS1	cerebral cortex	179.8	TPM
ENSG00000007168	PAFAH1B1	cerebral cortex	179.2	TPM
ENSG00000138757	G3BP2	cerebral cortex	179.1	TPM
ENSG00000132535	DLG4	cerebral cortex	179.1	TPM
ENSG00000100412	ACO2	cerebral cortex	179.1	TPM
ENSG00000170144	HNRNPA3	cerebral cortex	178.9	TPM
ENSG00000163466	ARPC2	cerebral cortex	178.7	TPM
ENSG00000107130	NCS1	cerebral cortex	178.6	TPM
ENSG00000185825	BCAP31	cerebral cortex	178.3	TPM
ENSG00000156467	UQCRB	cerebral cortex	177.9	TPM
ENSG00000084764	MAPRE3	cerebral cortex	177.8	TPM
ENSG00000121653	MAPK8IP1	cerebral cortex	177.7	TPM
ENSG00000159377	PSMB4	cerebral cortex	177.5	TPM
ENSG00000221890	NPTXR	cerebral cortex	177	TPM
ENSG00000022267	FHL1	cerebral cortex	176.9	TPM
ENSG00000187957	DNER	cerebral cortex	176.5	TPM
ENSG00000168314	MOBP	cerebral cortex	176.4	TPM
ENSG00000082641	NFE2L1	cerebral cortex	176.4	TPM
ENSG00000129562	DAD1	cerebral cortex	176.1	TPM
ENSG00000100321	SYNGR1	cerebral cortex	175.9	TPM
ENSG00000134986	NREP	cerebral cortex	175.6	TPM
ENSG00000138069	RAB1A	cerebral cortex	175.5	TPM
ENSG00000142089	IFITM3	cerebral cortex	175.3	TPM
ENSG00000171530	TBCA	cerebral cortex	175.1	TPM
ENSG00000166974	MAPRE2	cerebral cortex	175.1	TPM
ENSG00000169564	PCBP1	cerebral cortex	174.8	TPM
ENSG00000169567	HINT1	cerebral cortex	174.4	TPM
ENSG00000231500	RPS18	cerebral cortex	173.8	TPM
ENSG00000114353	GNAI2	cerebral cortex	173.5	TPM
ENSG00000065154	OAT	cerebral cortex	173.1	TPM
ENSG00000110696	C11orf58	cerebral cortex	172.7	TPM
ENSG00000175899	A2M	cerebral cortex	172.5	TPM
ENSG00000136193	SCRN1	cerebral cortex	172.5	TPM
ENSG00000166780	C16orf45	cerebral cortex	172.4	TPM
ENSG00000108518	PFN1	cerebral cortex	172.4	TPM
ENSG00000104722	NEFM	cerebral cortex	172.2	TPM
ENSG00000071553	ATP6AP1	cerebral cortex	170.8	TPM
ENSG00000107295	SH3GL2	cerebral cortex	170.6	TPM
ENSG00000168461	RAB31	cerebral cortex	170.3	TPM
ENSG00000089199	CHGB	cerebral cortex	168.7	TPM
ENSG00000168036	CTNNB1	cerebral cortex	168.6	TPM
ENSG00000105993	DNAJB6	cerebral cortex	168.6	TPM
ENSG00000122705	CLTA	cerebral cortex	168.2	TPM
ENSG00000112697	TMEM30A	cerebral cortex	167.9	TPM
ENSG00000132670	PTPRA	cerebral cortex	167.8	TPM
ENSG00000159164	SV2A	cerebral cortex	167.4	TPM
ENSG00000160948	VPS28	cerebral cortex	167.3	TPM
ENSG00000196419	XRCC6	cerebral cortex	167.1	TPM
ENSG00000171368	TPPP	cerebral cortex	167.1	TPM
ENSG00000154518	ATP5G3	cerebral cortex	167.1	TPM
ENSG00000106089	STX1A	cerebral cortex	167.1	TPM
ENSG00000100201	DDX17	cerebral cortex	167.1	TPM
ENSG00000243678	NME2	cerebral cortex	166.8	TPM
ENSG00000144746	ARL6IP5	cerebral cortex	166.7	TPM
ENSG00000010810	FYN	cerebral cortex	166.6	TPM
ENSG00000107372	ZFAND5	cerebral cortex	166.4	TPM
ENSG00000166963	MAP1A	cerebral cortex	166.1	TPM
ENSG00000008952	SEC62	cerebral cortex	165.8	TPM
ENSG00000104529	EEF1D	cerebral cortex	165.5	TPM
ENSG00000147677	EIF3H	cerebral cortex	165.2	TPM
ENSG00000183044	ABAT	cerebral cortex	165	TPM
ENSG00000148700	ADD3	cerebral cortex	164.9	TPM
ENSG00000074211	PPP2R2C	cerebral cortex	164.9	TPM
ENSG00000138814	PPP3CA	cerebral cortex	164.8	TPM
ENSG00000130985	UBA1	cerebral cortex	164.4	TPM
ENSG00000120053	GOT1	cerebral cortex	164.4	TPM
ENSG00000105767	CADM4	cerebral cortex	164.1	TPM
ENSG00000178104	PDE4DIP	cerebral cortex	164	TPM
ENSG00000105695	MAG	cerebral cortex	164	TPM
ENSG00000240694	PNMA2	cerebral cortex	163.9	TPM
ENSG00000175203	DCTN2	cerebral cortex	163.5	TPM
ENSG00000116675	DNAJC6	cerebral cortex	163.3	TPM
ENSG00000108848	LUC7L3	cerebral cortex	163.1	TPM
ENSG00000135924	DNAJB2	cerebral cortex	162.3	TPM
ENSG00000117410	ATP6V0B	cerebral cortex	162.3	TPM
ENSG00000107742	SPOCK2	cerebral cortex	162.2	TPM
ENSG00000099797	TECR	cerebral cortex	162.1	TPM
ENSG00000005022	SLC25A5	cerebral cortex	162	TPM
ENSG00000164985	PSIP1	cerebral cortex	161.8	TPM
ENSG00000186469	GNG2	cerebral cortex	161.7	TPM
ENSG00000183255	PTTG1IP	cerebral cortex	161.3	TPM
ENSG00000100138	SNU13	cerebral cortex	160.9	TPM
ENSG00000164032	H2AFZ	cerebral cortex	160.7	TPM
ENSG00000180817	PPA1	cerebral cortex	160.2	TPM
ENSG00000126524	SBDS	cerebral cortex	160.2	TPM
ENSG00000055163	CYFIP2	cerebral cortex	158.8	TPM
ENSG00000214736	TOMM6	cerebral cortex	158.6	TPM
ENSG00000053438	NNAT	cerebral cortex	158.1	TPM
ENSG00000134884	ARGLU1	cerebral cortex	157.9	TPM
ENSG00000135052	GOLM1	cerebral cortex	157.6	TPM
ENSG00000119383	PPP2R4	cerebral cortex	157.6	TPM
ENSG00000108774	RAB5C	cerebral cortex	157.6	TPM
ENSG00000063046	EIF4B	cerebral cortex	157.5	TPM
ENSG00000189043	NDUFA4	cerebral cortex	157.3	TPM
ENSG00000188229	TUBB4B	cerebral cortex	157.2	TPM
ENSG00000114646	CSPG5	cerebral cortex	157.1	TPM
ENSG00000136717	BIN1	cerebral cortex	156.9	TPM
ENSG00000054793	ATP9A	cerebral cortex	156.2	TPM
ENSG00000153187	HNRNPU	cerebral cortex	156.1	TPM
ENSG00000167123	CERCAM	cerebral cortex	156	TPM
ENSG00000184007	PTP4A2	cerebral cortex	155.9	TPM
ENSG00000065518	NDUFB4	cerebral cortex	155.6	TPM
ENSG00000109654	TRIM2	cerebral cortex	155.5	TPM
ENSG00000007237	GAS7	cerebral cortex	155.2	TPM
ENSG00000172354	GNB2	cerebral cortex	155.1	TPM
ENSG00000071054	MAP4K4	cerebral cortex	155	TPM
ENSG00000112514	CUTA	cerebral cortex	154.6	TPM
ENSG00000172379	ARNT2	cerebral cortex	154.5	TPM
ENSG00000124422	USP22	cerebral cortex	154.5	TPM
ENSG00000102316	MAGED2	cerebral cortex	154.4	TPM
ENSG00000143612	C1orf43	cerebral cortex	154.2	TPM
ENSG00000150459	SAP18	cerebral cortex	154.1	TPM
ENSG00000105968	H2AFV	cerebral cortex	153.8	TPM
ENSG00000115365	LANCL1	cerebral cortex	153.7	TPM
ENSG00000121905	HPCA	cerebral cortex	153.6	TPM
ENSG00000107758	PPP3CB	cerebral cortex	153.6	TPM
ENSG00000124785	NRN1	cerebral cortex	153	TPM
ENSG00000118363	SPCS2	cerebral cortex	152.9	TPM
ENSG00000173369	C1QB	cerebral cortex	152.8	TPM
ENSG00000065609	SNAP91	cerebral cortex	152.6	TPM
ENSG00000031698	SARS	cerebral cortex	152.5	TPM
ENSG00000136960	ENPP2	cerebral cortex	152.4	TPM
ENSG00000176884	GRIN1	cerebral cortex	152.3	TPM
ENSG00000113013	HSPA9	cerebral cortex	152.3	TPM
ENSG00000159713	TPPP3	cerebral cortex	152	TPM
ENSG00000123091	RNF11	cerebral cortex	151.9	TPM
ENSG00000066248	NGEF	cerebral cortex	151.9	TPM
ENSG00000114573	ATP6V1A	cerebral cortex	151.8	TPM
ENSG00000087191	PSMC5	cerebral cortex	151.6	TPM
ENSG00000169100	SLC25A6	cerebral cortex	151.2	TPM
ENSG00000184602	SNN	cerebral cortex	151.1	TPM
ENSG00000115685	PPP1R7	cerebral cortex	150.7	TPM
ENSG00000135940	COX5B	cerebral cortex	150.2	TPM
ENSG00000152556	PFKM	cerebral cortex	149.7	TPM
ENSG00000265972	TXNIP	cerebral cortex	149.4	TPM
ENSG00000079459	FDFT1	cerebral cortex	149.4	TPM
ENSG00000099341	PSMD8	cerebral cortex	149.3	TPM
ENSG00000109099	PMP22	cerebral cortex	149.1	TPM
ENSG00000101265	RASSF2	cerebral cortex	148.9	TPM
ENSG00000135624	CCT7	cerebral cortex	148.7	TPM
ENSG00000109339	MAPK10	cerebral cortex	148.5	TPM
ENSG00000090861	AARS	cerebral cortex	148.4	TPM
ENSG00000165629	ATP5C1	cerebral cortex	148.3	TPM
ENSG00000100902	PSMA6	cerebral cortex	148	TPM
ENSG00000103495	MAZ	cerebral cortex	147.8	TPM
ENSG00000104408	EIF3E	cerebral cortex	147.6	TPM
ENSG00000135441	BLOC1S1	cerebral cortex	147.5	TPM
ENSG00000077380	DYNC1I2	cerebral cortex	147	TPM
ENSG00000228474	OST4	cerebral cortex	146.6	TPM
ENSG00000069424	KCNAB2	cerebral cortex	146.3	TPM
ENSG00000105402	NAPA	cerebral cortex	146.2	TPM
ENSG00000101182	PSMA7	cerebral cortex	146.2	TPM
ENSG00000089280	FUS	cerebral cortex	146.2	TPM
ENSG00000116983	HPCAL4	cerebral cortex	146.1	TPM
ENSG00000182916	TCEAL7	cerebral cortex	146	TPM
ENSG00000158828	PINK1	cerebral cortex	145.9	TPM
ENSG00000061676	NCKAP1	cerebral cortex	145.6	TPM
ENSG00000167778	SPRYD3	cerebral cortex	145.4	TPM
ENSG00000113712	CSNK1A1	cerebral cortex	145.1	TPM
ENSG00000135439	AGAP2	cerebral cortex	145	TPM
ENSG00000100664	EIF5	cerebral cortex	144.9	TPM
ENSG00000169032	MAP2K1	cerebral cortex	144.8	TPM
ENSG00000150867	PIP4K2A	cerebral cortex	144.6	TPM
ENSG00000133030	MPRIP	cerebral cortex	144.6	TPM
ENSG00000023734	STRAP	cerebral cortex	144.6	TPM
ENSG00000205937	RNPS1	cerebral cortex	144.2	TPM
ENSG00000130540	SULT4A1	cerebral cortex	144.1	TPM
ENSG00000125356	NDUFA1	cerebral cortex	144.1	TPM
ENSG00000070961	ATP2B1	cerebral cortex	144	TPM
ENSG00000102181	CD99L2	cerebral cortex	143.9	TPM
ENSG00000122378	FAM213A	cerebral cortex	143.6	TPM
ENSG00000213639	PPP1CB	cerebral cortex	143.5	TPM
ENSG00000018189	RUFY3	cerebral cortex	143.4	TPM
ENSG00000273259	SERPINA3	cerebral cortex	143.1	TPM
ENSG00000189060	H1F0	cerebral cortex	143.1	TPM
ENSG00000184221	OLIG1	cerebral cortex	143	TPM
ENSG00000110076	NRXN2	cerebral cortex	143	TPM
ENSG00000052802	MSMO1	cerebral cortex	142.9	TPM
ENSG00000164111	ANXA5	cerebral cortex	142.7	TPM
ENSG00000186642	PDE2A	cerebral cortex	142.1	TPM
ENSG00000159692	CTBP1	cerebral cortex	142.1	TPM
ENSG00000073921	PICALM	cerebral cortex	142.1	TPM
ENSG00000144381	HSPD1	cerebral cortex	142	TPM
ENSG00000135720	DYNC1LI2	cerebral cortex	141.9	TPM
ENSG00000057757	PITHD1	cerebral cortex	141.9	TPM
ENSG00000125648	SLC25A23	cerebral cortex	141.8	TPM
ENSG00000164089	ETNPPL	cerebral cortex	141.6	TPM
ENSG00000196776	CD47	cerebral cortex	141.1	TPM
ENSG00000185650	ZFP36L1	cerebral cortex	141	TPM
ENSG00000133083	DCLK1	cerebral cortex	140.9	TPM
ENSG00000120438	TCP1	cerebral cortex	140.9	TPM
ENSG00000101421	CHMP4B	cerebral cortex	140.8	TPM
ENSG00000168913	ENHO	cerebral cortex	140.7	TPM
ENSG00000022277	RTFDC1	cerebral cortex	140.7	TPM
ENSG00000197728	RPS26	cerebral cortex	140	TPM
ENSG00000159189	C1QC	cerebral cortex	139.7	TPM
ENSG00000079819	EPB41L2	cerebral cortex	139.6	TPM
ENSG00000172775	FAM192A	cerebral cortex	139.5	TPM
ENSG00000008018	PSMB1	cerebral cortex	139.5	TPM
ENSG00000112290	WASF1	cerebral cortex	139.4	TPM
ENSG00000100243	CYB5R3	cerebral cortex	139.3	TPM
ENSG00000074696	HACD3	cerebral cortex	139.3	TPM
ENSG00000125743	SNRPD2	cerebral cortex	139.1	TPM
ENSG00000241553	ARPC4	cerebral cortex	138.4	TPM
ENSG00000112308	C6orf62	cerebral cortex	138.4	TPM
ENSG00000160469	BRSK1	cerebral cortex	138.2	TPM
ENSG00000157827	FMNL2	cerebral cortex	138.2	TPM
ENSG00000185896	LAMP1	cerebral cortex	138.1	TPM
ENSG00000103266	STUB1	cerebral cortex	138.1	TPM
ENSG00000126861	OMG	cerebral cortex	137.8	TPM
ENSG00000119705	SLIRP	cerebral cortex	137.7	TPM
ENSG00000078549	ADCYAP1R1	cerebral cortex	137.5	TPM
ENSG00000127445	PIN1	cerebral cortex	137.3	TPM
ENSG00000166619	BLCAP	cerebral cortex	137.2	TPM
ENSG00000155849	ELMO1	cerebral cortex	137.2	TPM
ENSG00000163453	IGFBP7	cerebral cortex	137.1	TPM
ENSG00000162512	SDC3	cerebral cortex	136.8	TPM
ENSG00000223802	CERS1	cerebral cortex	136.6	TPM
ENSG00000044115	CTNNA1	cerebral cortex	136.6	TPM
ENSG00000213923	CSNK1E	cerebral cortex	136.5	TPM
ENSG00000115468	EFHD1	cerebral cortex	136.5	TPM
ENSG00000241360	PDXP	cerebral cortex	136.4	TPM
ENSG00000127824	TUBA4A	cerebral cortex	136.4	TPM
ENSG00000084207	GSTP1	cerebral cortex	136.3	TPM
ENSG00000198732	SMOC1	cerebral cortex	136.1	TPM
ENSG00000115524	SF3B1	cerebral cortex	135.9	TPM
ENSG00000113657	DPYSL3	cerebral cortex	135.9	TPM
ENSG00000167792	NDUFV1	cerebral cortex	135.8	TPM
ENSG00000099795	NDUFB7	cerebral cortex	135.8	TPM
ENSG00000156475	PPP2R2B	cerebral cortex	135.6	TPM
ENSG00000087365	SF3B2	cerebral cortex	135.5	TPM
ENSG00000142669	SH3BGRL3	cerebral cortex	135.3	TPM
ENSG00000158941	CCAR2	cerebral cortex	135	TPM
ENSG00000115541	HSPE1	cerebral cortex	135	TPM
ENSG00000159352	PSMD4	cerebral cortex	134.9	TPM
ENSG00000140740	UQCRC2	cerebral cortex	134.8	TPM
ENSG00000073969	NSF	cerebral cortex	134.7	TPM
ENSG00000147140	NONO	cerebral cortex	134.4	TPM
ENSG00000182013	PNMAL1	cerebral cortex	134.3	TPM
ENSG00000134440	NARS	cerebral cortex	134.2	TPM
ENSG00000187094	CCK	cerebral cortex	134.1	TPM
ENSG00000137575	SDCBP	cerebral cortex	134.1	TPM
ENSG00000124507	PACSIN1	cerebral cortex	134.1	TPM
ENSG00000102882	MAPK3	cerebral cortex	134.1	TPM
ENSG00000072832	CRMP1	cerebral cortex	134.1	TPM
ENSG00000155096	AZIN1	cerebral cortex	133.8	TPM
ENSG00000111540	RAB5B	cerebral cortex	133.8	TPM
ENSG00000084731	KIF3C	cerebral cortex	133.6	TPM
ENSG00000130723	PRRC2B	cerebral cortex	133.4	TPM
ENSG00000145675	PIK3R1	cerebral cortex	133.3	TPM
ENSG00000175550	DRAP1	cerebral cortex	133.1	TPM
ENSG00000149091	DGKZ	cerebral cortex	133	TPM
ENSG00000100030	MAPK1	cerebral cortex	132.8	TPM
ENSG00000182534	MXRA7	cerebral cortex	132.7	TPM
ENSG00000078902	TOLLIP	cerebral cortex	132.7	TPM
ENSG00000068697	LAPTM4A	cerebral cortex	132.7	TPM
ENSG00000127483	HP1BP3	cerebral cortex	132.6	TPM
ENSG00000166257	SCN3B	cerebral cortex	132.5	TPM
ENSG00000057608	GDI2	cerebral cortex	132.5	TPM
ENSG00000164176	EDIL3	cerebral cortex	131.9	TPM
ENSG00000002586	CD99	cerebral cortex	131.9	TPM
ENSG00000186310	NAP1L3	cerebral cortex	131.7	TPM
ENSG00000160752	FDPS	cerebral cortex	131.7	TPM
ENSG00000129990	SYT5	cerebral cortex	131.7	TPM
ENSG00000127922	SHFM1	cerebral cortex	131.7	TPM
ENSG00000171476	HOPX	cerebral cortex	131.6	TPM
ENSG00000242173	ARHGDIG	cerebral cortex	131.5	TPM
ENSG00000104419	NDRG1	cerebral cortex	131.4	TPM
ENSG00000169783	LINGO1	cerebral cortex	131.2	TPM
ENSG00000114902	SPCS1	cerebral cortex	131.2	TPM
ENSG00000143418	CERS2	cerebral cortex	131.1	TPM
ENSG00000117592	PRDX6	cerebral cortex	130.9	TPM
ENSG00000141447	OSBPL1A	cerebral cortex	130.4	TPM
ENSG00000113578	FGF1	cerebral cortex	130.3	TPM
ENSG00000185236	RAB11B	cerebral cortex	130.2	TPM
ENSG00000163468	CCT3	cerebral cortex	130.2	TPM
ENSG00000137100	DCTN3	cerebral cortex	130.1	TPM
ENSG00000115944	COX7A2L	cerebral cortex	129.9	TPM
ENSG00000100836	PABPN1	cerebral cortex	129.8	TPM
ENSG00000130208	APOC1	cerebral cortex	129.7	TPM
ENSG00000126945	HNRNPH2	cerebral cortex	129.7	TPM
ENSG00000184205	TSPYL2	cerebral cortex	129.6	TPM
ENSG00000141540	TTYH2	cerebral cortex	129.6	TPM
ENSG00000097021	ACOT7	cerebral cortex	129.6	TPM
ENSG00000156515	HK1	cerebral cortex	129.5	TPM
ENSG00000135506	OS9	cerebral cortex	129.3	TPM
ENSG00000118418	HMGN3	cerebral cortex	129.3	TPM
ENSG00000115419	GLS	cerebral cortex	129.3	TPM
ENSG00000110107	PRPF19	cerebral cortex	129.3	TPM
ENSG00000060762	MPC1	cerebral cortex	129.1	TPM
ENSG00000133313	CNDP2	cerebral cortex	128.6	TPM
ENSG00000155876	RRAGA	cerebral cortex	128.4	TPM
ENSG00000166562	SEC11C	cerebral cortex	128.2	TPM
ENSG00000131508	UBE2D2	cerebral cortex	128.2	TPM
ENSG00000100292	HMOX1	cerebral cortex	128	TPM
ENSG00000172995	ARPP21	cerebral cortex	127.5	TPM
ENSG00000169045	HNRNPH1	cerebral cortex	127.5	TPM
ENSG00000004059	ARF5	cerebral cortex	127.4	TPM
ENSG00000164096	C4orf3	cerebral cortex	127.3	TPM
ENSG00000101489	CELF4	cerebral cortex	127.3	TPM
ENSG00000188186	LAMTOR4	cerebral cortex	127.2	TPM
ENSG00000184014	DENND5A	cerebral cortex	127.2	TPM
ENSG00000125730	C3	cerebral cortex	127.2	TPM
ENSG00000139182	CLSTN3	cerebral cortex	127.1	TPM
ENSG00000136810	TXN	cerebral cortex	127.1	TPM
ENSG00000131171	SH3BGRL	cerebral cortex	127.1	TPM
ENSG00000113575	PPP2CA	cerebral cortex	127	TPM
ENSG00000180879	SSR4	cerebral cortex	126.9	TPM
ENSG00000170525	PFKFB3	cerebral cortex	126.9	TPM
ENSG00000047249	ATP6V1H	cerebral cortex	126.9	TPM
ENSG00000130724	CHMP2A	cerebral cortex	126.5	TPM
ENSG00000125841	NRSN2	cerebral cortex	126.5	TPM
ENSG00000115677	HDLBP	cerebral cortex	126.2	TPM
ENSG00000266964	FXYD1	cerebral cortex	125.8	TPM
ENSG00000166501	PRKCB	cerebral cortex	125.8	TPM
ENSG00000090097	PCBP4	cerebral cortex	125.7	TPM
ENSG00000115762	PLEKHB2	cerebral cortex	125.6	TPM
ENSG00000111275	ALDH2	cerebral cortex	125.6	TPM
ENSG00000102265	TIMP1	cerebral cortex	125.6	TPM
ENSG00000112186	CAP2	cerebral cortex	125.5	TPM
ENSG00000104490	NCALD	cerebral cortex	125.4	TPM
ENSG00000175866	BAIAP2	cerebral cortex	125.1	TPM
ENSG00000044574	HSPA5	cerebral cortex	125	TPM
ENSG00000165023	DIRAS2	cerebral cortex	124.9	TPM
ENSG00000141002	TCF25	cerebral cortex	124.9	TPM
ENSG00000101079	NDRG3	cerebral cortex	124.8	TPM
ENSG00000111678	C12orf57	cerebral cortex	124.7	TPM
ENSG00000106992	AK1	cerebral cortex	124.7	TPM
ENSG00000184752	NDUFA12	cerebral cortex	124.6	TPM
ENSG00000179295	PTPN11	cerebral cortex	124.6	TPM
ENSG00000173113	TRMT112	cerebral cortex	124.5	TPM
ENSG00000136888	ATP6V1G1	cerebral cortex	124.4	TPM
ENSG00000134243	SORT1	cerebral cortex	124.4	TPM
ENSG00000105088	OLFM2	cerebral cortex	124.3	TPM
ENSG00000067064	IDI1	cerebral cortex	124.3	TPM
ENSG00000104267	CA2	cerebral cortex	124.2	TPM
ENSG00000079246	XRCC5	cerebral cortex	124.1	TPM
ENSG00000074201	CLNS1A	cerebral cortex	124.1	TPM
ENSG00000165672	PRDX3	cerebral cortex	123.9	TPM
ENSG00000067840	PDZD4	cerebral cortex	123.9	TPM
ENSG00000155097	ATP6V1C1	cerebral cortex	123.4	TPM
ENSG00000213190	MLLT11	cerebral cortex	122.9	TPM
ENSG00000120738	EGR1	cerebral cortex	122.9	TPM
ENSG00000171246	NPTX1	cerebral cortex	122.8	TPM
ENSG00000116857	TMEM9	cerebral cortex	122.6	TPM
ENSG00000076864	RAP1GAP	cerebral cortex	122.5	TPM
ENSG00000215301	DDX3X	cerebral cortex	122.4	TPM
ENSG00000119801	YPEL5	cerebral cortex	122.3	TPM
ENSG00000172005	MAL	cerebral cortex	122.2	TPM
ENSG00000116133	DHCR24	cerebral cortex	122.2	TPM
ENSG00000116030	SUMO1	cerebral cortex	122.2	TPM
ENSG00000164754	RAD21	cerebral cortex	122.1	TPM
ENSG00000159228	CBR1	cerebral cortex	121.7	TPM
ENSG00000173598	NUDT4	cerebral cortex	121.5	TPM
ENSG00000177885	GRB2	cerebral cortex	121.4	TPM
ENSG00000187189	TSPYL4	cerebral cortex	121.1	TPM
ENSG00000243147	MRPL33	cerebral cortex	121	TPM
ENSG00000100142	POLR2F	cerebral cortex	121	TPM
ENSG00000100979	PLTP	cerebral cortex	120.8	TPM
ENSG00000167460	TPM4	cerebral cortex	120.7	TPM
ENSG00000177807	KCNJ10	cerebral cortex	120.1	TPM
ENSG00000177576	C18orf32	cerebral cortex	120	TPM
ENSG00000174437	ATP2A2	cerebral cortex	120	TPM
ENSG00000114784	EIF1B	cerebral cortex	119.9	TPM
ENSG00000106052	TAX1BP1	cerebral cortex	119.9	TPM
ENSG00000100823	APEX1	cerebral cortex	119.9	TPM
ENSG00000184076	UQCR10	cerebral cortex	119.8	TPM
ENSG00000157103	SLC6A1	cerebral cortex	119.7	TPM
ENSG00000142507	PSMB6	cerebral cortex	119.5	TPM
ENSG00000091428	RAPGEF4	cerebral cortex	119.5	TPM
ENSG00000148660	CAMK2G	cerebral cortex	119.4	TPM
ENSG00000101460	MAP1LC3A	cerebral cortex	119.4	TPM
ENSG00000124772	CPNE5	cerebral cortex	119.3	TPM
ENSG00000134108	ARL8B	cerebral cortex	119	TPM
ENSG00000072062	PRKACA	cerebral cortex	119	TPM
ENSG00000198911	SREBF2	cerebral cortex	118.8	TPM
ENSG00000166340	TPP1	cerebral cortex	118.6	TPM
ENSG00000139684	ESD	cerebral cortex	118.4	TPM
ENSG00000102934	PLLP	cerebral cortex	118.4	TPM
ENSG00000181449	SOX2	cerebral cortex	118.3	TPM
ENSG00000174238	PITPNA	cerebral cortex	118.3	TPM
ENSG00000124767	GLO1	cerebral cortex	117.8	TPM
ENSG00000172201	ID4	cerebral cortex	117.5	TPM
ENSG00000174903	RAB1B	cerebral cortex	117.4	TPM
ENSG00000198363	ASPH	cerebral cortex	117.3	TPM
ENSG00000090238	YPEL3	cerebral cortex	117.3	TPM
ENSG00000196937	FAM3C	cerebral cortex	117.2	TPM
ENSG00000167978	SRRM2	cerebral cortex	117	TPM
ENSG00000116871	MAP7D1	cerebral cortex	117	TPM
ENSG00000182175	RGMA	cerebral cortex	116.9	TPM
ENSG00000177889	UBE2N	cerebral cortex	116.7	TPM
ENSG00000186868	MAPT	cerebral cortex	116.6	TPM
ENSG00000162407	PLPP3	cerebral cortex	116.5	TPM
ENSG00000198612	COPS8	cerebral cortex	116.4	TPM
ENSG00000111676	ATN1	cerebral cortex	116.4	TPM
ENSG00000182667	NTM	cerebral cortex	116.3	TPM
ENSG00000167770	OTUB1	cerebral cortex	116.3	TPM
ENSG00000115091	ACTR3	cerebral cortex	116.3	TPM
ENSG00000187601	MAGEH1	cerebral cortex	116.1	TPM
ENSG00000134248	LAMTOR5	cerebral cortex	116	TPM
ENSG00000100804	PSMB5	cerebral cortex	116	TPM
ENSG00000182944	EWSR1	cerebral cortex	115.9	TPM
ENSG00000140350	ANP32A	cerebral cortex	115.7	TPM
ENSG00000109956	B3GAT1	cerebral cortex	115.7	TPM
ENSG00000175416	CLTB	cerebral cortex	115.5	TPM
ENSG00000172348	RCAN2	cerebral cortex	115.3	TPM
ENSG00000089818	NECAP1	cerebral cortex	115.2	TPM
ENSG00000182196	ARL6IP4	cerebral cortex	115.1	TPM
ENSG00000145912	NHP2	cerebral cortex	115.1	TPM
ENSG00000082153	BZW1	cerebral cortex	115.1	TPM
ENSG00000169764	UGP2	cerebral cortex	115	TPM
ENSG00000176485	PLA2G16	cerebral cortex	114.9	TPM
ENSG00000144369	FAM171B	cerebral cortex	114.9	TPM
ENSG00000128463	EMC4	cerebral cortex	114.9	TPM
ENSG00000143621	ILF2	cerebral cortex	114.8	TPM
ENSG00000140941	MAP1LC3B	cerebral cortex	114.8	TPM
ENSG00000104805	NUCB1	cerebral cortex	114.8	TPM
ENSG00000042753	AP2S1	cerebral cortex	114.8	TPM
ENSG00000138107	ACTR1A	cerebral cortex	114.7	TPM
ENSG00000104765	BNIP3L	cerebral cortex	114.7	TPM
ENSG00000158186	MRAS	cerebral cortex	114.4	TPM
ENSG00000233276	GPX1	cerebral cortex	114.3	TPM
ENSG00000184524	CEND1	cerebral cortex	114.3	TPM
ENSG00000086065	CHMP5	cerebral cortex	114.2	TPM
ENSG00000135018	UBQLN1	cerebral cortex	114.1	TPM
ENSG00000241973	PI4KA	cerebral cortex	114	TPM
ENSG00000143862	ARL8A	cerebral cortex	113.9	TPM
ENSG00000165916	PSMC3	cerebral cortex	113.8	TPM
ENSG00000265241	RBM8A	cerebral cortex	113.7	TPM
ENSG00000162511	LAPTM5	cerebral cortex	113.6	TPM
ENSG00000088367	EPB41L1	cerebral cortex	113.6	TPM
ENSG00000104763	ASAH1	cerebral cortex	113.2	TPM
ENSG00000154582	TCEB1	cerebral cortex	113	TPM
ENSG00000108561	C1QBP	cerebral cortex	113	TPM
ENSG00000180304	OAZ2	cerebral cortex	112.9	TPM
ENSG00000152102	FAM168B	cerebral cortex	112.9	TPM
ENSG00000099783	HNRNPM	cerebral cortex	112.9	TPM
ENSG00000092820	EZR	cerebral cortex	112.9	TPM
ENSG00000078304	PPP2R5C	cerebral cortex	112.7	TPM
ENSG00000198825	INPP5F	cerebral cortex	112.6	TPM
ENSG00000140262	TCF12	cerebral cortex	112.6	TPM
ENSG00000080503	SMARCA2	cerebral cortex	112.6	TPM
ENSG00000177156	TALDO1	cerebral cortex	112.4	TPM
ENSG00000170142	UBE2E1	cerebral cortex	112.4	TPM
ENSG00000185046	ANKS1B	cerebral cortex	112.3	TPM
ENSG00000134121	CHL1	cerebral cortex	112.2	TPM
ENSG00000175166	PSMD2	cerebral cortex	112.1	TPM
ENSG00000169504	CLIC4	cerebral cortex	111.9	TPM
ENSG00000066032	CTNNA2	cerebral cortex	111.9	TPM
ENSG00000170043	TRAPPC1	cerebral cortex	111.8	TPM
ENSG00000140990	NDUFB10	cerebral cortex	111.8	TPM
ENSG00000130175	PRKCSH	cerebral cortex	111.5	TPM
ENSG00000131238	PPT1	cerebral cortex	111.3	TPM
ENSG00000128872	TMOD2	cerebral cortex	111.3	TPM
ENSG00000197747	S100A10	cerebral cortex	111.2	TPM
ENSG00000164830	OXR1	cerebral cortex	111.1	TPM
ENSG00000146122	DAAM2	cerebral cortex	111.1	TPM
ENSG00000071127	WDR1	cerebral cortex	111	TPM
ENSG00000175662	TOM1L2	cerebral cortex	110.9	TPM
ENSG00000088247	KHSRP	cerebral cortex	110.9	TPM
ENSG00000078328	RBFOX1	cerebral cortex	110.9	TPM
ENSG00000175334	BANF1	cerebral cortex	110.8	TPM
ENSG00000132002	DNAJB1	cerebral cortex	110.8	TPM
ENSG00000140416	TPM1	cerebral cortex	110.7	TPM
ENSG00000102760	RGCC	cerebral cortex	110.6	TPM
ENSG00000092621	PHGDH	cerebral cortex	110.6	TPM
ENSG00000005513	SOX8	cerebral cortex	110.2	TPM
ENSG00000093010	COMT	cerebral cortex	110.1	TPM
ENSG00000244687	UBE2V1	cerebral cortex	110	TPM
ENSG00000167654	ATCAY	cerebral cortex	109.9	TPM
ENSG00000143256	PFDN2	cerebral cortex	109.9	TPM
ENSG00000061938	TNK2	cerebral cortex	109.8	TPM
ENSG00000168003	SLC3A2	cerebral cortex	109.7	TPM
ENSG00000138758	SEPT11	cerebral cortex	109.7	TPM
ENSG00000120694	HSPH1	cerebral cortex	109.7	TPM
ENSG00000205352	PRR13	cerebral cortex	109.5	TPM
ENSG00000142864	SERBP1	cerebral cortex	109.5	TPM
ENSG00000196704	AMZ2	cerebral cortex	109.4	TPM
ENSG00000168159	RNF187	cerebral cortex	109.4	TPM
ENSG00000138029	HADHB	cerebral cortex	109.4	TPM
ENSG00000119421	NDUFA8	cerebral cortex	109.4	TPM
ENSG00000143819	EPHX1	cerebral cortex	109.3	TPM
ENSG00000135387	CAPRIN1	cerebral cortex	109.2	TPM
ENSG00000113732	ATP6V0E1	cerebral cortex	109.1	TPM
ENSG00000022355	GABRA1	cerebral cortex	109.1	TPM
ENSG00000197045	GMFB	cerebral cortex	109	TPM
ENSG00000064787	BCAS1	cerebral cortex	109	TPM
ENSG00000011347	SYT7	cerebral cortex	109	TPM
ENSG00000143222	UFC1	cerebral cortex	108.9	TPM
ENSG00000263001	GTF2I	cerebral cortex	108.8	TPM
ENSG00000211445	GPX3	cerebral cortex	108.6	TPM
ENSG00000185885	IFITM1	cerebral cortex	108.6	TPM
ENSG00000171033	PKIA	cerebral cortex	108.6	TPM
ENSG00000135250	SRPK2	cerebral cortex	108.6	TPM
ENSG00000242485	MRPL20	cerebral cortex	108.5	TPM
ENSG00000175348	TMEM9B	cerebral cortex	108.4	TPM
ENSG00000130725	UBE2M	cerebral cortex	108.3	TPM
ENSG00000104388	RAB2A	cerebral cortex	108.3	TPM
ENSG00000162729	IGSF8	cerebral cortex	108.1	TPM
ENSG00000116729	WLS	cerebral cortex	108.1	TPM
ENSG00000185432	METTL7A	cerebral cortex	107.9	TPM
ENSG00000132716	DCAF8	cerebral cortex	107.9	TPM
ENSG00000100234	TIMP3	cerebral cortex	107.8	TPM
ENSG00000070214	SLC44A1	cerebral cortex	107.8	TPM
ENSG00000213593	TMX2	cerebral cortex	107.7	TPM
ENSG00000105404	RABAC1	cerebral cortex	107.6	TPM
ENSG00000132432	SEC61G	cerebral cortex	107.5	TPM
ENSG00000225663	FAM195B	cerebral cortex	107.4	TPM
ENSG00000092051	JPH4	cerebral cortex	107.4	TPM
ENSG00000106367	AP1S1	cerebral cortex	107.3	TPM
ENSG00000136521	NDUFB5	cerebral cortex	107.2	TPM
ENSG00000198408	MGEA5	cerebral cortex	106.9	TPM
ENSG00000167986	DDB1	cerebral cortex	106.8	TPM
ENSG00000196465	MYL6B	cerebral cortex	106.7	TPM
ENSG00000123240	OPTN	cerebral cortex	106.6	TPM
ENSG00000113068	PFDN1	cerebral cortex	106.6	TPM
ENSG00000006468	ETV1	cerebral cortex	106.6	TPM
ENSG00000075945	KIFAP3	cerebral cortex	106.4	TPM
ENSG00000008294	SPAG9	cerebral cortex	106.4	TPM
ENSG00000221946	FXYD7	cerebral cortex	106.1	TPM
ENSG00000174456	C12orf76	cerebral cortex	106.1	TPM
ENSG00000153904	DDAH1	cerebral cortex	106.1	TPM
ENSG00000146701	MDH2	cerebral cortex	106.1	TPM
ENSG00000197586	ENTPD6	cerebral cortex	106	TPM
ENSG00000122565	CBX3	cerebral cortex	106	TPM
ENSG00000152137	HSPB8	cerebral cortex	105.9	TPM
ENSG00000116171	SCP2	cerebral cortex	105.9	TPM
ENSG00000108468	CBX1	cerebral cortex	105.9	TPM
ENSG00000015171	ZMYND11	cerebral cortex	105.8	TPM
ENSG00000054523	KIF1B	cerebral cortex	105.7	TPM
ENSG00000168374	ARF4	cerebral cortex	105.5	TPM
ENSG00000105373	GLTSCR2	cerebral cortex	105.2	TPM
ENSG00000120963	ZNF706	cerebral cortex	105.1	TPM
ENSG00000103145	HCFC1R1	cerebral cortex	105.1	TPM
ENSG00000149084	HSD17B12	cerebral cortex	104.8	TPM
ENSG00000198843	SELT	cerebral cortex	104.7	TPM
ENSG00000095787	WAC	cerebral cortex	104.7	TPM
ENSG00000054965	FAM168A	cerebral cortex	104.7	TPM
ENSG00000185624	P4HB	cerebral cortex	104.6	TPM
ENSG00000166226	CCT2	cerebral cortex	104.5	TPM
ENSG00000143384	MCL1	cerebral cortex	104.5	TPM
ENSG00000105669	COPE	cerebral cortex	104.5	TPM
ENSG00000109572	CLCN3	cerebral cortex	104.4	TPM
ENSG00000148834	GSTO1	cerebral cortex	104.3	TPM
ENSG00000110514	MADD	cerebral cortex	104.2	TPM
ENSG00000103018	CYB5B	cerebral cortex	104.1	TPM
ENSG00000196990	FAM163B	cerebral cortex	103.9	TPM
ENSG00000107863	ARHGAP21	cerebral cortex	103.8	TPM
ENSG00000100591	AHSA1	cerebral cortex	103.8	TPM
ENSG00000146007	ZMAT2	cerebral cortex	103.6	TPM
ENSG00000169862	CTNND2	cerebral cortex	103.5	TPM
ENSG00000166734	CASC4	cerebral cortex	103.4	TPM
ENSG00000115694	STK25	cerebral cortex	103.3	TPM
ENSG00000178913	TAF7	cerebral cortex	103.2	TPM
ENSG00000151967	SCHIP1	cerebral cortex	103.2	TPM
ENSG00000185565	LSAMP	cerebral cortex	103.1	TPM
ENSG00000178498	DTX3	cerebral cortex	103.1	TPM
ENSG00000110931	CAMKK2	cerebral cortex	103.1	TPM
ENSG00000167671	UBXN6	cerebral cortex	103	TPM
ENSG00000189159	HN1	cerebral cortex	102.9	TPM
ENSG00000135709	KIAA0513	cerebral cortex	102.9	TPM
ENSG00000008394	MGST1	cerebral cortex	102.9	TPM
ENSG00000168439	STIP1	cerebral cortex	102.8	TPM
ENSG00000119125	GDA	cerebral cortex	102.6	TPM
ENSG00000103316	CRYM	cerebral cortex	102.6	TPM
ENSG00000213619	NDUFS3	cerebral cortex	102.5	TPM
ENSG00000164434	FABP7	cerebral cortex	102.5	TPM
ENSG00000158109	TPRG1L	cerebral cortex	102.5	TPM
ENSG00000004779	NDUFAB1	cerebral cortex	102.4	TPM
ENSG00000196072	BLOC1S2	cerebral cortex	102.1	TPM
ENSG00000179604	CDC42EP4	cerebral cortex	102.1	TPM
ENSG00000100994	PYGB	cerebral cortex	102.1	TPM
ENSG00000079785	DDX1	cerebral cortex	102.1	TPM
ENSG00000150656	CNDP1	cerebral cortex	102	TPM
ENSG00000173933	RBM4	cerebral cortex	101.9	TPM
ENSG00000143252	SDHC	cerebral cortex	101.8	TPM
ENSG00000144567	FAM134A	cerebral cortex	101.7	TPM
ENSG00000174607	UGT8	cerebral cortex	101.6	TPM
ENSG00000175182	FAM131A	cerebral cortex	101.5	TPM
ENSG00000126934	MAP2K2	cerebral cortex	101.4	TPM
ENSG00000145349	CAMK2D	cerebral cortex	101.3	TPM
ENSG00000129353	SLC44A2	cerebral cortex	101.1	TPM
ENSG00000106028	SSBP1	cerebral cortex	101.1	TPM
ENSG00000182054	IDH2	cerebral cortex	101	TPM
ENSG00000119655	NPC2	cerebral cortex	100.9	TPM
ENSG00000178531	CTXN1	cerebral cortex	100.8	TPM
ENSG00000160710	ADAR	cerebral cortex	100.8	TPM
ENSG00000131771	PPP1R1B	cerebral cortex	100.8	TPM
ENSG00000156261	CCT8	cerebral cortex	100.7	TPM
ENSG00000249915	PDCD6	cerebral cortex	100.6	TPM
ENSG00000186318	BACE1	cerebral cortex	100.6	TPM
ENSG00000104853	CLPTM1	cerebral cortex	100.6	TPM
ENSG00000172458	IL17D	cerebral cortex	100.5	TPM
ENSG00000162191	UBXN1	cerebral cortex	100.5	TPM
ENSG00000126709	IFI6	cerebral cortex	100.4	TPM
ENSG00000006210	CX3CL1	cerebral cortex	100.4	TPM
ENSG00000084090	STARD7	cerebral cortex	100.3	TPM
ENSG00000280071	CH507-9B2.3	cerebral cortex	100.1	TPM
ENSG00000213465	ARL2	cerebral cortex	100	TPM
ENSG00000177556	ATOX1	cerebral cortex	100	TPM
ENSG00000067606	PRKCZ	cerebral cortex	100	TPM
ENSG00000196104	SPOCK3	cerebral cortex	99.9	TPM
ENSG00000138430	OLA1	cerebral cortex	99.9	TPM
ENSG00000117906	RCN2	cerebral cortex	99.9	TPM
ENSG00000184640	SEPT9	cerebral cortex	99.8	TPM
ENSG00000138385	SSB	cerebral cortex	99.8	TPM
ENSG00000012660	ELOVL5	cerebral cortex	99.7	TPM
ENSG00000158747	NBL1	cerebral cortex	99.6	TPM
ENSG00000171604	CXXC5	cerebral cortex	99.5	TPM
ENSG00000175826	CTDNEP1	cerebral cortex	99.4	TPM
ENSG00000126777	KTN1	cerebral cortex	99.4	TPM
ENSG00000095637	SORBS1	cerebral cortex	99.4	TPM
ENSG00000250588	IQCJ-SCHIP1	cerebral cortex	99.2	TPM
ENSG00000240583	AQP1	cerebral cortex	99.2	TPM
ENSG00000183978	COA3	cerebral cortex	99.1	TPM
ENSG00000138443	ABI2	cerebral cortex	99.1	TPM
ENSG00000083720	OXCT1	cerebral cortex	99	TPM
ENSG00000106211	HSPB1	cerebral cortex	98.9	TPM
ENSG00000112245	PTP4A1	cerebral cortex	98.8	TPM
ENSG00000176749	CDK5R1	cerebral cortex	98.7	TPM
ENSG00000170017	ALCAM	cerebral cortex	98.7	TPM
ENSG00000100442	FKBP3	cerebral cortex	98.7	TPM
ENSG00000145293	ENOPH1	cerebral cortex	98.6	TPM
ENSG00000189171	S100A13	cerebral cortex	98.5	TPM
ENSG00000105401	CDC37	cerebral cortex	98.4	TPM
ENSG00000163479	SSR2	cerebral cortex	98.3	TPM
ENSG00000132879	FBXO44	cerebral cortex	98.3	TPM
ENSG00000196507	TCEAL3	cerebral cortex	98.2	TPM
ENSG00000155366	RHOC	cerebral cortex	98.2	TPM
ENSG00000107331	ABCA2	cerebral cortex	98.2	TPM
ENSG00000105583	WDR83OS	cerebral cortex	98.2	TPM
ENSG00000152291	TGOLN2	cerebral cortex	98.1	TPM
ENSG00000084754	HADHA	cerebral cortex	98.1	TPM
ENSG00000082397	EPB41L3	cerebral cortex	98.1	TPM
ENSG00000169139	UBE2V2	cerebral cortex	97.9	TPM
ENSG00000113141	IK	cerebral cortex	97.9	TPM
ENSG00000072042	RDH11	cerebral cortex	97.9	TPM
ENSG00000160781	PAQR6	cerebral cortex	97.8	TPM
ENSG00000108588	CCDC47	cerebral cortex	97.8	TPM
ENSG00000102144	PGK1	cerebral cortex	97.8	TPM
ENSG00000184277	TM2D3	cerebral cortex	97.5	TPM
ENSG00000084070	SMAP2	cerebral cortex	97.5	TPM
ENSG00000138279	ANXA7	cerebral cortex	97.4	TPM
ENSG00000198513	ATL1	cerebral cortex	97.2	TPM
ENSG00000183291	SEP15	cerebral cortex	97.2	TPM
ENSG00000102225	CDK16	cerebral cortex	97.2	TPM
ENSG00000266412	NCOA4	cerebral cortex	97.1	TPM
ENSG00000171159	C9orf16	cerebral cortex	97.1	TPM
ENSG00000119013	NDUFB3	cerebral cortex	97.1	TPM
ENSG00000102606	ARHGEF7	cerebral cortex	97.1	TPM
ENSG00000006715	VPS41	cerebral cortex	97	TPM
ENSG00000001630	CYP51A1	cerebral cortex	96.9	TPM
ENSG00000152954	NRSN1	cerebral cortex	96.7	TPM
ENSG00000147533	GOLGA7	cerebral cortex	96.7	TPM
ENSG00000136002	ARHGEF4	cerebral cortex	96.7	TPM
ENSG00000126803	HSPA2	cerebral cortex	96.7	TPM
ENSG00000062485	CS	cerebral cortex	96.7	TPM
ENSG00000164683	HEY1	cerebral cortex	96.6	TPM
ENSG00000143870	PDIA6	cerebral cortex	96.5	TPM
ENSG00000184515	BEX5	cerebral cortex	96.4	TPM
ENSG00000122203	KIAA1191	cerebral cortex	96.4	TPM
ENSG00000111639	MRPL51	cerebral cortex	96.4	TPM
ENSG00000181418	DDN	cerebral cortex	96.3	TPM
ENSG00000180155	LYNX1	cerebral cortex	96.3	TPM
ENSG00000102471	NDFIP2	cerebral cortex	96.3	TPM
ENSG00000078596	ITM2A	cerebral cortex	96	TPM
ENSG00000170515	PA2G4	cerebral cortex	95.9	TPM
ENSG00000169554	ZEB2	cerebral cortex	95.9	TPM
ENSG00000143569	UBAP2L	cerebral cortex	95.9	TPM
ENSG00000100632	ERH	cerebral cortex	95.8	TPM
ENSG00000125991	ERGIC3	cerebral cortex	95.7	TPM
ENSG00000179091	CYC1	cerebral cortex	95.6	TPM
ENSG00000069535	MAOB	cerebral cortex	95.6	TPM
ENSG00000089169	RPH3A	cerebral cortex	95.5	TPM
ENSG00000178127	NDUFV2	cerebral cortex	95.4	TPM
ENSG00000108424	KPNB1	cerebral cortex	95.4	TPM
ENSG00000264364	DYNLL2	cerebral cortex	95.3	TPM
ENSG00000101474	APMAP	cerebral cortex	95.3	TPM
ENSG00000072134	EPN2	cerebral cortex	95.3	TPM
ENSG00000143799	PARP1	cerebral cortex	94.8	TPM
ENSG00000138674	SEC31A	cerebral cortex	94.8	TPM
ENSG00000127955	GNAI1	cerebral cortex	94.8	TPM
ENSG00000162704	ARPC5	cerebral cortex	94.7	TPM
ENSG00000184432	COPB2	cerebral cortex	94.6	TPM
ENSG00000168090	COPS6	cerebral cortex	94.6	TPM
ENSG00000086300	SNX10	cerebral cortex	94.6	TPM
ENSG00000124140	SLC12A5	cerebral cortex	94.5	TPM
ENSG00000006118	TMEM132A	cerebral cortex	94.5	TPM
ENSG00000182670	TTC3	cerebral cortex	94.4	TPM
ENSG00000163618	CADPS	cerebral cortex	94.3	TPM
ENSG00000105518	TMEM205	cerebral cortex	94.2	TPM
ENSG00000104671	DCTN6	cerebral cortex	94.2	TPM
ENSG00000096746	HNRNPH3	cerebral cortex	94.2	TPM
ENSG00000138698	RAP1GDS1	cerebral cortex	94.1	TPM
ENSG00000109929	SC5D	cerebral cortex	94.1	TPM
ENSG00000089063	TMEM230	cerebral cortex	94.1	TPM
ENSG00000173486	FKBP2	cerebral cortex	94	TPM
ENSG00000173372	C1QA	cerebral cortex	93.9	TPM
ENSG00000102109	PCSK1N	cerebral cortex	93.9	TPM
ENSG00000084733	RAB10	cerebral cortex	93.9	TPM
ENSG00000086598	TMED2	cerebral cortex	93.8	TPM
ENSG00000168894	RNF181	cerebral cortex	93.7	TPM
ENSG00000166595	FAM96B	cerebral cortex	93.6	TPM
ENSG00000141552	ANAPC11	cerebral cortex	93.4	TPM
ENSG00000100605	ITPK1	cerebral cortex	93.4	TPM
ENSG00000134153	EMC7	cerebral cortex	93.3	TPM
ENSG00000123472	ATPAF1	cerebral cortex	93.3	TPM
ENSG00000107798	LIPA	cerebral cortex	93.3	TPM
ENSG00000092529	CAPN3	cerebral cortex	93	TPM
ENSG00000188554	NBR1	cerebral cortex	92.9	TPM
ENSG00000167371	PRRT2	cerebral cortex	92.9	TPM
ENSG00000133612	AGAP3	cerebral cortex	92.8	TPM
ENSG00000130522	JUND	cerebral cortex	92.8	TPM
ENSG00000112096	SOD2	cerebral cortex	92.8	TPM
ENSG00000196562	SULF2	cerebral cortex	92.7	TPM
ENSG00000178252	WDR6	cerebral cortex	92.6	TPM
ENSG00000115561	CHMP3	cerebral cortex	92.6	TPM
ENSG00000170348	TMED10	cerebral cortex	92.5	TPM
ENSG00000160075	SSU72	cerebral cortex	92.5	TPM
ENSG00000100401	RANGAP1	cerebral cortex	92.5	TPM
ENSG00000011465	DCN	cerebral cortex	92.5	TPM
ENSG00000182093	WRB	cerebral cortex	92.4	TPM
ENSG00000153310	FAM49B	cerebral cortex	92.4	TPM
ENSG00000148341	SH3GLB2	cerebral cortex	92.4	TPM
ENSG00000130811	EIF3G	cerebral cortex	92.4	TPM
ENSG00000197006	METTL9	cerebral cortex	92.3	TPM
ENSG00000198356	ASNA1	cerebral cortex	91.9	TPM
ENSG00000169398	PTK2	cerebral cortex	91.9	TPM
ENSG00000132963	POMP	cerebral cortex	91.9	TPM
ENSG00000118705	RPN2	cerebral cortex	91.9	TPM
ENSG00000151914	DST	cerebral cortex	91.8	TPM
ENSG00000150753	CCT5	cerebral cortex	91.7	TPM
ENSG00000123144	C19orf43	cerebral cortex	91.7	TPM
ENSG00000164172	MOCS2	cerebral cortex	91.6	TPM
ENSG00000063854	HAGH	cerebral cortex	91.6	TPM
ENSG00000178988	MRFAP1L1	cerebral cortex	91.5	TPM
ENSG00000129824	RPS4Y1	cerebral cortex	91.5	TPM
ENSG00000085662	AKR1B1	cerebral cortex	91.5	TPM
ENSG00000241685	ARPC1A	cerebral cortex	91.4	TPM
ENSG00000183036	PCP4	cerebral cortex	91.4	TPM
ENSG00000177432	NAP1L5	cerebral cortex	91.4	TPM
ENSG00000145730	PAM	cerebral cortex	91.3	TPM
ENSG00000205927	OLIG2	cerebral cortex	91.2	TPM
ENSG00000175874	CREG2	cerebral cortex	91.2	TPM
ENSG00000164687	FABP5	cerebral cortex	91.2	TPM
ENSG00000105576	TNPO2	cerebral cortex	91.2	TPM
ENSG00000155506	LARP1	cerebral cortex	91.1	TPM
ENSG00000152558	TMEM123	cerebral cortex	91.1	TPM
ENSG00000137497	NUMA1	cerebral cortex	91.1	TPM
ENSG00000131089	ARHGEF9	cerebral cortex	91.1	TPM
ENSG00000106803	SEC61B	cerebral cortex	91.1	TPM
ENSG00000133835	HSD17B4	cerebral cortex	91	TPM
ENSG00000100644	HIF1A	cerebral cortex	91	TPM
ENSG00000060237	WNK1	cerebral cortex	91	TPM
ENSG00000122042	UBL3	cerebral cortex	90.9	TPM
ENSG00000270188	MTRNR2L11	cerebral cortex	90.8	TPM
ENSG00000196628	TCF4	cerebral cortex	90.8	TPM
ENSG00000164124	TMEM144	cerebral cortex	90.8	TPM
ENSG00000041357	PSMA4	cerebral cortex	90.8	TPM
ENSG00000196235	SUPT5H	cerebral cortex	90.6	TPM
ENSG00000103257	SLC7A5	cerebral cortex	90.5	TPM
ENSG00000186462	NAP1L2	cerebral cortex	90.3	TPM
ENSG00000170579	DLGAP1	cerebral cortex	90.3	TPM
ENSG00000135047	CTSL	cerebral cortex	90.3	TPM
ENSG00000132563	REEP2	cerebral cortex	90.3	TPM
ENSG00000107874	CUEDC2	cerebral cortex	90.2	TPM
ENSG00000170035	UBE2E3	cerebral cortex	90.1	TPM
ENSG00000168066	SF1	cerebral cortex	90.1	TPM
ENSG00000163001	CFAP36	cerebral cortex	90.1	TPM
ENSG00000100997	ABHD12	cerebral cortex	90.1	TPM
ENSG00000129351	ILF3	cerebral cortex	90	TPM
ENSG00000177542	SLC25A22	cerebral cortex	89.9	TPM
ENSG00000136802	LRRC8A	cerebral cortex	89.9	TPM
ENSG00000125651	GTF2F1	cerebral cortex	89.8	TPM
ENSG00000148175	STOM	cerebral cortex	89.7	TPM
ENSG00000099365	STX1B	cerebral cortex	89.7	TPM
ENSG00000165443	PHYHIPL	cerebral cortex	89.6	TPM
ENSG00000239672	NME1	cerebral cortex	89.5	TPM
ENSG00000123983	ACSL3	cerebral cortex	89.5	TPM
ENSG00000173267	SNCG	cerebral cortex	89.4	TPM
ENSG00000124172	ATP5E	cerebral cortex	89.4	TPM
ENSG00000100095	SEZ6L	cerebral cortex	89.4	TPM
ENSG00000017260	ATP2C1	cerebral cortex	89.4	TPM
ENSG00000169976	SF3B5	cerebral cortex	89.3	TPM
ENSG00000131773	KHDRBS3	cerebral cortex	89.3	TPM
ENSG00000107262	BAG1	cerebral cortex	89.3	TPM
ENSG00000215021	PHB2	cerebral cortex	89.2	TPM
ENSG00000148798	INA	cerebral cortex	89.2	TPM
ENSG00000109756	RAPGEF2	cerebral cortex	89.2	TPM
ENSG00000013297	CLDN11	cerebral cortex	89.2	TPM
ENSG00000159335	PTMS	cerebral cortex	89.1	TPM
ENSG00000136160	EDNRB	cerebral cortex	89.1	TPM
ENSG00000129473	BCL2L2	cerebral cortex	89.1	TPM
ENSG00000100242	SUN2	cerebral cortex	89.1	TPM
ENSG00000149485	FADS1	cerebral cortex	89	TPM
ENSG00000128016	ZFP36	cerebral cortex	89	TPM
ENSG00000169715	MT1E	cerebral cortex	88.9	TPM
ENSG00000133606	MKRN1	cerebral cortex	88.9	TPM
ENSG00000117600	PLPPR4	cerebral cortex	88.9	TPM
ENSG00000158526	TSR2	cerebral cortex	88.7	TPM
ENSG00000143183	TMCO1	cerebral cortex	88.5	TPM
ENSG00000090273	NUDC	cerebral cortex	88.5	TPM
ENSG00000198300	PEG3	cerebral cortex	88.4	TPM
ENSG00000136928	GABBR2	cerebral cortex	88.4	TPM
ENSG00000125534	PPDPF	cerebral cortex	88.4	TPM
ENSG00000119950	MXI1	cerebral cortex	88.4	TPM
ENSG00000096092	TMEM14A	cerebral cortex	88.4	TPM
ENSG00000091527	CDV3	cerebral cortex	88.4	TPM
ENSG00000132463	GRSF1	cerebral cortex	88.3	TPM
ENSG00000087470	DNM1L	cerebral cortex	88.3	TPM
ENSG00000100884	CPNE6	cerebral cortex	88.2	TPM
ENSG00000099246	RAB18	cerebral cortex	88.2	TPM
ENSG00000103035	PSMD7	cerebral cortex	88	TPM
ENSG00000147586	MRPS28	cerebral cortex	87.8	TPM
ENSG00000117525	F3	cerebral cortex	87.8	TPM
ENSG00000113161	HMGCR	cerebral cortex	87.8	TPM
ENSG00000104979	C19orf53	cerebral cortex	87.8	TPM
ENSG00000185164	NOMO2	cerebral cortex	87.6	TPM
ENSG00000153815	CMIP	cerebral cortex	87.6	TPM
ENSG00000136754	ABI1	cerebral cortex	87.6	TPM
ENSG00000111667	USP5	cerebral cortex	87.6	TPM
ENSG00000181789	COPG1	cerebral cortex	87.5	TPM
ENSG00000117758	STX12	cerebral cortex	87.5	TPM
ENSG00000113648	H2AFY	cerebral cortex	87.5	TPM
ENSG00000134779	TPGS2	cerebral cortex	87.4	TPM
ENSG00000011426	ANLN	cerebral cortex	87.4	TPM
ENSG00000111652	COPS7A	cerebral cortex	87.3	TPM
ENSG00000063244	U2AF2	cerebral cortex	87.3	TPM
ENSG00000078804	TP53INP2	cerebral cortex	87.1	TPM
ENSG00000100852	ARHGAP5	cerebral cortex	87	TPM
ENSG00000073578	SDHA	cerebral cortex	87	TPM
ENSG00000132970	WASF3	cerebral cortex	86.7	TPM
ENSG00000106537	TSPAN13	cerebral cortex	86.7	TPM
ENSG00000197430	OPALIN	cerebral cortex	86.6	TPM
ENSG00000127837	AAMP	cerebral cortex	86.6	TPM
ENSG00000164076	CAMKV	cerebral cortex	86.5	TPM
ENSG00000175161	CADM2	cerebral cortex	86.4	TPM
ENSG00000165943	MOAP1	cerebral cortex	86.4	TPM
ENSG00000022840	RNF10	cerebral cortex	86.4	TPM
ENSG00000125166	GOT2	cerebral cortex	86.3	TPM
ENSG00000108262	GIT1	cerebral cortex	86.3	TPM
ENSG00000174080	CTSF	cerebral cortex	86.2	TPM
ENSG00000170899	GSTA4	cerebral cortex	86.2	TPM
ENSG00000164091	WDR82	cerebral cortex	86.2	TPM
ENSG00000137207	YIPF3	cerebral cortex	86.2	TPM
ENSG00000111912	NCOA7	cerebral cortex	86.2	TPM
ENSG00000163902	RPN1	cerebral cortex	86.1	TPM
ENSG00000100519	PSMC6	cerebral cortex	86.1	TPM
ENSG00000136450	SRSF1	cerebral cortex	86	TPM
ENSG00000146066	HIGD2A	cerebral cortex	85.8	TPM
ENSG00000112081	SRSF3	cerebral cortex	85.8	TPM
ENSG00000108691	CCL2	cerebral cortex	85.8	TPM
ENSG00000149357	LAMTOR1	cerebral cortex	85.7	TPM
ENSG00000075618	FSCN1	cerebral cortex	85.7	TPM
ENSG00000179262	RAD23A	cerebral cortex	85.6	TPM
ENSG00000105323	HNRNPUL1	cerebral cortex	85.6	TPM
ENSG00000082996	RNF13	cerebral cortex	85.6	TPM
ENSG00000075790	BCAP29	cerebral cortex	85.6	TPM
ENSG00000260914	RP11-343C2.11	cerebral cortex	85.5	TPM
ENSG00000164904	ALDH7A1	cerebral cortex	85.5	TPM
ENSG00000155959	VBP1	cerebral cortex	85.5	TPM
ENSG00000099204	ABLIM1	cerebral cortex	85.3	TPM
ENSG00000244734	HBB	cerebral cortex	85.2	TPM
ENSG00000117115	PADI2	cerebral cortex	85.2	TPM
ENSG00000115484	CCT4	cerebral cortex	85.2	TPM
ENSG00000156052	GNAQ	cerebral cortex	85.1	TPM
ENSG00000099864	PALM	cerebral cortex	85.1	TPM
ENSG00000168958	MFF	cerebral cortex	84.9	TPM
ENSG00000166173	LARP6	cerebral cortex	84.9	TPM
ENSG00000162817	C1orf115	cerebral cortex	84.9	TPM
ENSG00000111726	CMAS	cerebral cortex	84.9	TPM
ENSG00000107281	NPDC1	cerebral cortex	84.8	TPM
ENSG00000167085	PHB	cerebral cortex	84.6	TPM
ENSG00000131370	SH3BP5	cerebral cortex	84.6	TPM
ENSG00000250510	GPR162	cerebral cortex	84.5	TPM
ENSG00000176171	BNIP3	cerebral cortex	84.4	TPM
ENSG00000145592	RPL37	cerebral cortex	84.4	TPM
ENSG00000105393	BABAM1	cerebral cortex	84.4	TPM
ENSG00000163346	PBXIP1	cerebral cortex	84.3	TPM
ENSG00000158560	DYNC1I1	cerebral cortex	84.2	TPM
ENSG00000134202	GSTM3	cerebral cortex	84.2	TPM
ENSG00000106723	SPIN1	cerebral cortex	84.2	TPM
ENSG00000100348	TXN2	cerebral cortex	84.2	TPM
ENSG00000068903	SIRT2	cerebral cortex	84.2	TPM
ENSG00000143727	ACP1	cerebral cortex	84.1	TPM
ENSG00000138834	MAPK8IP3	cerebral cortex	84.1	TPM
ENSG00000119318	RAD23B	cerebral cortex	84.1	TPM
ENSG00000050748	MAPK9	cerebral cortex	84.1	TPM
ENSG00000169313	P2RY12	cerebral cortex	84	TPM
ENSG00000087152	ATXN7L3	cerebral cortex	84	TPM
ENSG00000078053	AMPH	cerebral cortex	84	TPM
ENSG00000012822	CALCOCO1	cerebral cortex	83.9	TPM
ENSG00000108344	PSMD3	cerebral cortex	83.8	TPM
ENSG00000179915	NRXN1	cerebral cortex	83.7	TPM
ENSG00000168734	PKIG	cerebral cortex	83.7	TPM
ENSG00000130821	SLC6A8	cerebral cortex	83.7	TPM
ENSG00000130638	ATXN10	cerebral cortex	83.7	TPM
ENSG00000129226	CD68	cerebral cortex	83.7	TPM
ENSG00000102241	HTATSF1	cerebral cortex	83.7	TPM
ENSG00000144711	IQSEC1	cerebral cortex	83.6	TPM
ENSG00000127884	ECHS1	cerebral cortex	83.6	TPM
ENSG00000119396	RAB14	cerebral cortex	83.6	TPM
ENSG00000188643	S100A16	cerebral cortex	83.5	TPM
ENSG00000156011	PSD3	cerebral cortex	83.5	TPM
ENSG00000139793	MBNL2	cerebral cortex	83.4	TPM
ENSG00000116584	ARHGEF2	cerebral cortex	83.4	TPM
ENSG00000116016	EPAS1	cerebral cortex	83.4	TPM
ENSG00000126860	EVI2A	cerebral cortex	83.2	TPM
ENSG00000113758	DBN1	cerebral cortex	83.2	TPM
ENSG00000131437	KIF3A	cerebral cortex	83	TPM
ENSG00000013016	EHD3	cerebral cortex	83	TPM
ENSG00000168291	PDHB	cerebral cortex	82.9	TPM
ENSG00000167699	GLOD4	cerebral cortex	82.9	TPM
ENSG00000134817	APLNR	cerebral cortex	82.9	TPM
ENSG00000114867	EIF4G1	cerebral cortex	82.9	TPM
ENSG00000082014	SMARCD3	cerebral cortex	82.9	TPM
ENSG00000170390	DCLK2	cerebral cortex	82.8	TPM
ENSG00000127561	SYNGR3	cerebral cortex	82.8	TPM
ENSG00000270672	MTRNR2L6	cerebral cortex	82.7	TPM
ENSG00000204065	TCEAL5	cerebral cortex	82.7	TPM
ENSG00000174938	SEZ6L2	cerebral cortex	82.7	TPM
ENSG00000141759	TXNL4A	cerebral cortex	82.7	TPM
ENSG00000132872	SYT4	cerebral cortex	82.7	TPM
ENSG00000089597	GANAB	cerebral cortex	82.7	TPM
ENSG00000178952	TUFM	cerebral cortex	82.6	TPM
ENSG00000158710	TAGLN2	cerebral cortex	82.5	TPM
ENSG00000155093	PTPRN2	cerebral cortex	82.5	TPM
ENSG00000102401	ARMCX3	cerebral cortex	82.5	TPM
ENSG00000048991	R3HDM1	cerebral cortex	82.5	TPM
ENSG00000122218	COPA	cerebral cortex	82.3	TPM
ENSG00000064726	BTBD1	cerebral cortex	82.3	TPM
ENSG00000131828	PDHA1	cerebral cortex	82.2	TPM
ENSG00000129636	ITFG1	cerebral cortex	82.2	TPM
ENSG00000173692	PSMD1	cerebral cortex	82.1	TPM
ENSG00000149313	AASDHPPT	cerebral cortex	82.1	TPM
ENSG00000146731	CCT6A	cerebral cortex	82.1	TPM
ENSG00000186297	GABRA5	cerebral cortex	82	TPM
ENSG00000180398	MCFD2	cerebral cortex	82	TPM
ENSG00000123505	AMD1	cerebral cortex	81.9	TPM
ENSG00000065809	FAM107B	cerebral cortex	81.9	TPM
ENSG00000151150	ANK3	cerebral cortex	81.8	TPM
ENSG00000197872	FAM49A	cerebral cortex	81.7	TPM
ENSG00000182809	CRIP2	cerebral cortex	81.7	TPM
ENSG00000169992	NLGN2	cerebral cortex	81.7	TPM
ENSG00000163931	TKT	cerebral cortex	81.7	TPM
ENSG00000156639	ZFAND3	cerebral cortex	81.7	TPM
ENSG00000134684	YARS	cerebral cortex	81.7	TPM
ENSG00000160310	PRMT2	cerebral cortex	81.6	TPM
ENSG00000120049	KCNIP2	cerebral cortex	81.6	TPM
ENSG00000233024	RP11-1212A22.4	cerebral cortex	81.5	TPM
ENSG00000166091	CMTM5	cerebral cortex	81.5	TPM
ENSG00000196498	NCOR2	cerebral cortex	81.4	TPM
ENSG00000143158	MPC2	cerebral cortex	81.4	TPM
ENSG00000139168	ZCRB1	cerebral cortex	81.4	TPM
ENSG00000074416	MGLL	cerebral cortex	81.4	TPM
ENSG00000127314	RAP1B	cerebral cortex	81.3	TPM
ENSG00000118518	RNF146	cerebral cortex	81.3	TPM
ENSG00000117419	ERI3	cerebral cortex	81.3	TPM
ENSG00000182087	TMEM259	cerebral cortex	81.2	TPM
ENSG00000147669	POLR2K	cerebral cortex	81.2	TPM
ENSG00000059804	SLC2A3	cerebral cortex	81.2	TPM
ENSG00000184900	SUMO3	cerebral cortex	81.1	TPM
ENSG00000100528	CNIH1	cerebral cortex	81.1	TPM
ENSG00000010322	NISCH	cerebral cortex	81.1	TPM
ENSG00000165478	HEPACAM	cerebral cortex	80.9	TPM
ENSG00000197102	DYNC1H1	cerebral cortex	80.8	TPM
ENSG00000116661	FBXO2	cerebral cortex	80.8	TPM
ENSG00000129084	PSMA1	cerebral cortex	80.7	TPM
ENSG00000149932	TMEM219	cerebral cortex	80.6	TPM
ENSG00000116044	NFE2L2	cerebral cortex	80.6	TPM
ENSG00000113312	TTC1	cerebral cortex	80.6	TPM
ENSG00000102054	RBBP7	cerebral cortex	80.6	TPM
ENSG00000106236	NPTX2	cerebral cortex	80.5	TPM
ENSG00000105963	ADAP1	cerebral cortex	80.5	TPM
ENSG00000102317	RBM3	cerebral cortex	80.5	TPM
ENSG00000149591	TAGLN	cerebral cortex	80.4	TPM
ENSG00000126878	AIF1L	cerebral cortex	80.4	TPM
ENSG00000115380	EFEMP1	cerebral cortex	80.3	TPM
ENSG00000108523	RNF167	cerebral cortex	80.3	TPM
ENSG00000182117	NOP10	cerebral cortex	80.2	TPM
ENSG00000101266	CSNK2A1	cerebral cortex	80.2	TPM
ENSG00000166206	GABRB3	cerebral cortex	80.1	TPM
ENSG00000165704	HPRT1	cerebral cortex	80.1	TPM
ENSG00000142230	SAE1	cerebral cortex	80	TPM
ENSG00000136938	ANP32B	cerebral cortex	80	TPM
ENSG00000066322	ELOVL1	cerebral cortex	80	TPM
ENSG00000198420	TCAF1	cerebral cortex	79.9	TPM
ENSG00000147526	TACC1	cerebral cortex	79.9	TPM
ENSG00000143321	HDGF	cerebral cortex	79.9	TPM
ENSG00000125818	PSMF1	cerebral cortex	79.9	TPM
ENSG00000123119	NECAB1	cerebral cortex	79.9	TPM
ENSG00000122862	SRGN	cerebral cortex	79.9	TPM
ENSG00000184144	CNTN2	cerebral cortex	79.8	TPM
ENSG00000143543	JTB	cerebral cortex	79.8	TPM
ENSG00000064042	LIMCH1	cerebral cortex	79.8	TPM
ENSG00000221932	HEPN1	cerebral cortex	79.7	TPM
ENSG00000185359	HGS	cerebral cortex	79.6	TPM
ENSG00000139116	KIF21A	cerebral cortex	79.6	TPM
ENSG00000132329	RAMP1	cerebral cortex	79.6	TPM
ENSG00000105700	KXD1	cerebral cortex	79.6	TPM
ENSG00000003056	M6PR	cerebral cortex	79.6	TPM
ENSG00000133816	MICAL2	cerebral cortex	79.5	TPM
ENSG00000114503	NCBP2	cerebral cortex	79.5	TPM
ENSG00000100505	TRIM9	cerebral cortex	79.4	TPM
ENSG00000172239	PAIP1	cerebral cortex	79.3	TPM
ENSG00000138593	SECISBP2L	cerebral cortex	79.3	TPM
ENSG00000115902	SLC1A4	cerebral cortex	79.3	TPM
ENSG00000061918	GUCY1B3	cerebral cortex	79.3	TPM
ENSG00000211584	SLC48A1	cerebral cortex	79.2	TPM
ENSG00000151690	MFSD6	cerebral cortex	79.2	TPM
ENSG00000196961	AP2A1	cerebral cortex	79.1	TPM
ENSG00000168216	LMBRD1	cerebral cortex	79.1	TPM
ENSG00000157216	SSBP3	cerebral cortex	79.1	TPM
ENSG00000135932	CAB39	cerebral cortex	79.1	TPM
ENSG00000101367	MAPRE1	cerebral cortex	79.1	TPM
ENSG00000077147	TM9SF3	cerebral cortex	79.1	TPM
ENSG00000167755	KLK6	cerebral cortex	79	TPM
ENSG00000130726	TRIM28	cerebral cortex	79	TPM
ENSG00000171055	FEZ2	cerebral cortex	78.9	TPM
ENSG00000170775	GPR37	cerebral cortex	78.9	TPM
ENSG00000121413	ZSCAN18	cerebral cortex	78.9	TPM
ENSG00000084623	EIF3I	cerebral cortex	78.9	TPM
ENSG00000091972	CD200	cerebral cortex	78.8	TPM
ENSG00000119280	C1orf198	cerebral cortex	78.7	TPM
ENSG00000110315	RNF141	cerebral cortex	78.7	TPM
ENSG00000171552	BCL2L1	cerebral cortex	78.6	TPM
ENSG00000008735	MAPK8IP2	cerebral cortex	78.5	TPM
ENSG00000163630	SYNPR	cerebral cortex	78.4	TPM
ENSG00000147274	RBMX	cerebral cortex	78.4	TPM
ENSG00000168002	POLR2G	cerebral cortex	78.3	TPM
ENSG00000164615	CAMLG	cerebral cortex	78.3	TPM
ENSG00000076554	TPD52	cerebral cortex	78.3	TPM
ENSG00000141258	SGSM2	cerebral cortex	78.2	TPM
ENSG00000029725	RABEP1	cerebral cortex	78.1	TPM
ENSG00000196950	SLC39A10	cerebral cortex	78	TPM
ENSG00000188243	COMMD6	cerebral cortex	78	TPM
ENSG00000108528	SLC25A11	cerebral cortex	78	TPM
ENSG00000006128	TAC1	cerebral cortex	78	TPM
ENSG00000185658	BRWD1	cerebral cortex	77.9	TPM
ENSG00000143314	MRPL24	cerebral cortex	77.9	TPM
ENSG00000135926	TMBIM1	cerebral cortex	77.9	TPM
ENSG00000128951	DUT	cerebral cortex	77.8	TPM
ENSG00000059915	PSD	cerebral cortex	77.8	TPM
ENSG00000168077	SCARA3	cerebral cortex	77.7	TPM
ENSG00000056097	ZFR	cerebral cortex	77.7	TPM
ENSG00000171992	SYNPO	cerebral cortex	77.6	TPM
ENSG00000157782	CABP1	cerebral cortex	77.6	TPM
ENSG00000152082	MZT2B	cerebral cortex	77.6	TPM
ENSG00000141425	RPRD1A	cerebral cortex	77.6	TPM
ENSG00000136143	SUCLA2	cerebral cortex	77.6	TPM
ENSG00000106588	PSMA2	cerebral cortex	77.6	TPM
ENSG00000063245	EPN1	cerebral cortex	77.6	TPM
ENSG00000037042	TUBG2	cerebral cortex	77.6	TPM
ENSG00000119048	UBE2B	cerebral cortex	77.5	TPM
ENSG00000109466	KLHL2	cerebral cortex	77.5	TPM
ENSG00000196187	TMEM63A	cerebral cortex	77.4	TPM
ENSG00000188895	MSL1	cerebral cortex	77.4	TPM
ENSG00000125304	TM9SF2	cerebral cortex	77.4	TPM
ENSG00000105520	PLPPR2	cerebral cortex	77.4	TPM
ENSG00000049245	VAMP3	cerebral cortex	77.4	TPM
ENSG00000272325	NUDT3	cerebral cortex	77.3	TPM
ENSG00000130643	CALY	cerebral cortex	77.3	TPM
ENSG00000114631	PODXL2	cerebral cortex	77.3	TPM
ENSG00000103187	COTL1	cerebral cortex	77.3	TPM
ENSG00000082898	XPO1	cerebral cortex	77.3	TPM
ENSG00000163930	BAP1	cerebral cortex	77.2	TPM
ENSG00000159388	BTG2	cerebral cortex	77.2	TPM
ENSG00000131467	PSME3	cerebral cortex	77.2	TPM
ENSG00000182473	EXOC7	cerebral cortex	77	TPM
ENSG00000168297	PXK	cerebral cortex	77	TPM
ENSG00000144485	HES6	cerebral cortex	77	TPM
ENSG00000139613	SMARCC2	cerebral cortex	77	TPM
ENSG00000124733	MEA1	cerebral cortex	77	TPM
ENSG00000104381	GDAP1	cerebral cortex	77	TPM
ENSG00000100353	EIF3D	cerebral cortex	77	TPM
ENSG00000065548	ZC3H15	cerebral cortex	76.9	TPM
ENSG00000150093	ITGB1	cerebral cortex	76.8	TPM
ENSG00000142657	PGD	cerebral cortex	76.8	TPM
ENSG00000185274	WBSCR17	cerebral cortex	76.7	TPM
ENSG00000165410	CFL2	cerebral cortex	76.6	TPM
ENSG00000105379	ETFB	cerebral cortex	76.6	TPM
ENSG00000099901	RANBP1	cerebral cortex	76.6	TPM
ENSG00000048740	CELF2	cerebral cortex	76.6	TPM
ENSG00000179456	ZBTB18	cerebral cortex	76.5	TPM
ENSG00000108819	PPP1R9B	cerebral cortex	76.5	TPM
ENSG00000002834	LASP1	cerebral cortex	76.5	TPM
ENSG00000100364	KIAA0930	cerebral cortex	76.4	TPM
ENSG00000164970	FAM219A	cerebral cortex	76.3	TPM
ENSG00000147642	SYBU	cerebral cortex	76.3	TPM
ENSG00000114354	TFG	cerebral cortex	76.3	TPM
ENSG00000068796	KIF2A	cerebral cortex	76.3	TPM
ENSG00000010244	ZNF207	cerebral cortex	76.3	TPM
ENSG00000182718	ANXA2	cerebral cortex	76.2	TPM
ENSG00000168481	LGI3	cerebral cortex	76.2	TPM
ENSG00000001461	NIPAL3	cerebral cortex	76.2	TPM
ENSG00000198689	SLC9A6	cerebral cortex	76.1	TPM
ENSG00000168785	TSPAN5	cerebral cortex	76.1	TPM
ENSG00000170759	KIF5B	cerebral cortex	76	TPM
ENSG00000106665	CLIP2	cerebral cortex	76	TPM
ENSG00000105058	FAM32A	cerebral cortex	76	TPM
ENSG00000100711	ZFYVE21	cerebral cortex	76	TPM
ENSG00000004142	POLDIP2	cerebral cortex	75.7	TPM
ENSG00000197106	SLC6A17	cerebral cortex	75.6	TPM
ENSG00000085733	CTTN	cerebral cortex	75.6	TPM
ENSG00000128683	GAD1	cerebral cortex	75.5	TPM
ENSG00000095139	ARCN1	cerebral cortex	75.5	TPM
ENSG00000143162	CREG1	cerebral cortex	75.4	TPM
ENSG00000198752	CDC42BPB	cerebral cortex	75.3	TPM
ENSG00000174917	C19orf70	cerebral cortex	75.3	TPM
ENSG00000173674	EIF1AX	cerebral cortex	75.3	TPM
ENSG00000157916	RER1	cerebral cortex	75.3	TPM
ENSG00000140632	GLYR1	cerebral cortex	75.3	TPM
ENSG00000127838	PNKD	cerebral cortex	75.3	TPM
ENSG00000279765	RP11-437B10.1	cerebral cortex	75.2	TPM
ENSG00000164951	PDP1	cerebral cortex	75.1	TPM
ENSG00000133243	BTBD2	cerebral cortex	75.1	TPM
ENSG00000125249	RAP2A	cerebral cortex	75.1	TPM
ENSG00000121766	ZCCHC17	cerebral cortex	75.1	TPM
ENSG00000171735	CAMTA1	cerebral cortex	75	TPM
ENSG00000159363	ATP13A2	cerebral cortex	75	TPM
ENSG00000101365	IDH3B	cerebral cortex	75	TPM
ENSG00000068912	ERLEC1	cerebral cortex	75	TPM
ENSG00000244405	ETV5	cerebral cortex	74.9	TPM
ENSG00000180964	TCEAL8	cerebral cortex	74.9	TPM
ENSG00000115866	DARS	cerebral cortex	74.9	TPM
ENSG00000149136	SSRP1	cerebral cortex	74.8	TPM
ENSG00000109670	FBXW7	cerebral cortex	74.8	TPM
ENSG00000182902	SLC25A18	cerebral cortex	74.7	TPM
ENSG00000149182	ARFGAP2	cerebral cortex	74.7	TPM
ENSG00000126602	TRAP1	cerebral cortex	74.7	TPM
ENSG00000105723	GSK3A	cerebral cortex	74.7	TPM
ENSG00000085832	EPS15	cerebral cortex	74.7	TPM
ENSG00000115756	HPCAL1	cerebral cortex	74.6	TPM
ENSG00000168259	DNAJC7	cerebral cortex	74.5	TPM
ENSG00000167283	ATP5L	cerebral cortex	74.5	TPM
ENSG00000151834	GABRA2	cerebral cortex	74.5	TPM
ENSG00000117362	APH1A	cerebral cortex	74.5	TPM
ENSG00000187446	CHP1	cerebral cortex	74.4	TPM
ENSG00000166971	AKTIP	cerebral cortex	74.4	TPM
ENSG00000120948	TARDBP	cerebral cortex	74.4	TPM
ENSG00000121774	KHDRBS1	cerebral cortex	74.3	TPM
ENSG00000113327	GABRG2	cerebral cortex	74.3	TPM
ENSG00000070669	ASNS	cerebral cortex	74.3	TPM
ENSG00000040341	STAU2	cerebral cortex	74.3	TPM
ENSG00000111142	METAP2	cerebral cortex	74.2	TPM
ENSG00000102898	NUTF2	cerebral cortex	74.2	TPM
ENSG00000244038	DDOST	cerebral cortex	74.1	TPM
ENSG00000166181	API5	cerebral cortex	74.1	TPM
ENSG00000137710	RDX	cerebral cortex	74.1	TPM
ENSG00000075711	DLG1	cerebral cortex	74.1	TPM
ENSG00000229859	PGA3	cerebral cortex	74	TPM
ENSG00000179195	ZNF664	cerebral cortex	74	TPM
ENSG00000171703	TCEA2	cerebral cortex	74	TPM
ENSG00000130956	HABP4	cerebral cortex	74	TPM
ENSG00000108433	GOSR2	cerebral cortex	73.9	TPM
ENSG00000104412	EMC2	cerebral cortex	73.9	TPM
ENSG00000090863	GLG1	cerebral cortex	73.9	TPM
ENSG00000157064	NMNAT2	cerebral cortex	73.8	TPM
ENSG00000111371	SLC38A1	cerebral cortex	73.8	TPM
ENSG00000101152	DNAJC5	cerebral cortex	73.8	TPM
ENSG00000134853	PDGFRA	cerebral cortex	73.7	TPM
ENSG00000111786	SRSF9	cerebral cortex	73.7	TPM
ENSG00000110717	NDUFS8	cerebral cortex	73.7	TPM
ENSG00000167005	NUDT21	cerebral cortex	73.6	TPM
ENSG00000144566	RAB5A	cerebral cortex	73.6	TPM
ENSG00000135070	ISCA1	cerebral cortex	73.6	TPM
ENSG00000086289	EPDR1	cerebral cortex	73.6	TPM
ENSG00000170004	CHD3	cerebral cortex	73.5	TPM
ENSG00000103647	CORO2B	cerebral cortex	73.5	TPM
ENSG00000085433	WDR47	cerebral cortex	73.5	TPM
ENSG00000233927	RPS28	cerebral cortex	73.4	TPM
ENSG00000152578	GRIA4	cerebral cortex	73.4	TPM
ENSG00000148468	FAM171A1	cerebral cortex	73.4	TPM
ENSG00000130520	LSM4	cerebral cortex	73.4	TPM
ENSG00000112339	HBS1L	cerebral cortex	73.4	TPM
ENSG00000106772	PRUNE2	cerebral cortex	73.4	TPM
ENSG00000136237	RAPGEF5	cerebral cortex	73.3	TPM
ENSG00000111481	COPZ1	cerebral cortex	73.3	TPM
ENSG00000108960	MMD	cerebral cortex	73.3	TPM
ENSG00000182195	LDOC1	cerebral cortex	73.2	TPM
ENSG00000173898	SPTBN2	cerebral cortex	73.2	TPM
ENSG00000153774	CFDP1	cerebral cortex	73.2	TPM
ENSG00000138801	PAPSS1	cerebral cortex	73.2	TPM
ENSG00000100764	PSMC1	cerebral cortex	73.2	TPM
ENSG00000090060	PAPOLA	cerebral cortex	73.2	TPM
ENSG00000089486	CDIP1	cerebral cortex	73.2	TPM
ENSG00000006831	ADIPOR2	cerebral cortex	73.2	TPM
ENSG00000159346	ADIPOR1	cerebral cortex	73.1	TPM
ENSG00000125970	RALY	cerebral cortex	73.1	TPM
ENSG00000106105	GARS	cerebral cortex	73.1	TPM
ENSG00000196361	ELAVL3	cerebral cortex	73	TPM
ENSG00000162368	CMPK1	cerebral cortex	73	TPM
ENSG00000150672	DLG2	cerebral cortex	73	TPM
ENSG00000115415	STAT1	cerebral cortex	72.9	TPM
ENSG00000165914	TTC7B	cerebral cortex	72.8	TPM
ENSG00000126698	DNAJC8	cerebral cortex	72.8	TPM
ENSG00000091164	TXNL1	cerebral cortex	72.8	TPM
ENSG00000243279	PRAF2	cerebral cortex	72.7	TPM
ENSG00000172301	COPRS	cerebral cortex	72.7	TPM
ENSG00000115073	ACTR1B	cerebral cortex	72.7	TPM
ENSG00000091640	SPAG7	cerebral cortex	72.7	TPM
ENSG00000165566	AMER2	cerebral cortex	72.6	TPM
ENSG00000115234	SNX17	cerebral cortex	72.6	TPM
ENSG00000111906	HDDC2	cerebral cortex	72.6	TPM
ENSG00000100280	AP1B1	cerebral cortex	72.6	TPM
ENSG00000019144	PHLDB1	cerebral cortex	72.6	TPM
ENSG00000007080	CCDC124	cerebral cortex	72.6	TPM
ENSG00000205531	NAP1L4	cerebral cortex	72.5	TPM
ENSG00000184840	TMED9	cerebral cortex	72.5	TPM
ENSG00000121753	ADGRB2	cerebral cortex	72.5	TPM
ENSG00000198121	LPAR1	cerebral cortex	72.4	TPM
ENSG00000182985	CADM1	cerebral cortex	72.4	TPM
ENSG00000129055	ANAPC13	cerebral cortex	72.4	TPM
ENSG00000107581	EIF3A	cerebral cortex	72.4	TPM
ENSG00000275895	U2AF1L5	cerebral cortex	72.3	TPM
ENSG00000115128	SF3B6	cerebral cortex	72.3	TPM
ENSG00000107263	RAPGEF1	cerebral cortex	72.2	TPM
ENSG00000175756	AURKAIP1	cerebral cortex	72.1	TPM
ENSG00000164258	NDUFS4	cerebral cortex	72	TPM
ENSG00000131473	ACLY	cerebral cortex	72	TPM
ENSG00000087302	C14orf166	cerebral cortex	72	TPM
ENSG00000059758	CDK17	cerebral cortex	72	TPM
ENSG00000023228	NDUFS1	cerebral cortex	72	TPM
ENSG00000116473	RAP1A	cerebral cortex	71.9	TPM
ENSG00000101198	NKAIN4	cerebral cortex	71.9	TPM
ENSG00000126457	PRMT1	cerebral cortex	71.8	TPM
ENSG00000092010	PSME1	cerebral cortex	71.8	TPM
ENSG00000078295	ADCY2	cerebral cortex	71.8	TPM
ENSG00000160445	ZER1	cerebral cortex	71.7	TPM
ENSG00000131116	ZNF428	cerebral cortex	71.7	TPM
ENSG00000103275	UBE2I	cerebral cortex	71.7	TPM
ENSG00000086504	MRPL28	cerebral cortex	71.7	TPM
ENSG00000266472	MRPS21	cerebral cortex	71.6	TPM
ENSG00000160408	ST6GALNAC6	cerebral cortex	71.6	TPM
ENSG00000135535	CD164	cerebral cortex	71.6	TPM
ENSG00000116688	MFN2	cerebral cortex	71.6	TPM
ENSG00000110675	ELMOD1	cerebral cortex	71.6	TPM
ENSG00000107551	RASSF4	cerebral cortex	71.6	TPM
ENSG00000204370	SDHD	cerebral cortex	71.5	TPM
ENSG00000178035	IMPDH2	cerebral cortex	71.5	TPM
ENSG00000120129	DUSP1	cerebral cortex	71.5	TPM
ENSG00000137106	GRHPR	cerebral cortex	71.4	TPM
ENSG00000103502	CDIPT	cerebral cortex	71.4	TPM
ENSG00000077097	TOP2B	cerebral cortex	71.4	TPM
ENSG00000170445	HARS	cerebral cortex	71.3	TPM
ENSG00000140403	DNAJA4	cerebral cortex	71.3	TPM
ENSG00000188706	ZDHHC9	cerebral cortex	71.2	TPM
ENSG00000167641	PPP1R14A	cerebral cortex	71.2	TPM
ENSG00000176490	DIRAS1	cerebral cortex	71.1	TPM
ENSG00000140995	DEF8	cerebral cortex	71	TPM
ENSG00000167642	SPINT2	cerebral cortex	70.9	TPM
ENSG00000145495	MARCH6	cerebral cortex	70.9	TPM
ENSG00000137288	UQCC2	cerebral cortex	70.9	TPM
ENSG00000109062	SLC9A3R1	cerebral cortex	70.9	TPM
ENSG00000165424	ZCCHC24	cerebral cortex	70.8	TPM
ENSG00000163875	MEAF6	cerebral cortex	70.8	TPM
ENSG00000141959	PFKL	cerebral cortex	70.8	TPM
ENSG00000116147	TNR	cerebral cortex	70.8	TPM
ENSG00000107902	LHPP	cerebral cortex	70.8	TPM
ENSG00000105426	PTPRS	cerebral cortex	70.8	TPM
ENSG00000143149	ALDH9A1	cerebral cortex	70.7	TPM
ENSG00000115266	APC2	cerebral cortex	70.7	TPM
ENSG00000078808	SDF4	cerebral cortex	70.7	TPM
ENSG00000186106	ANKRD46	cerebral cortex	70.6	TPM
ENSG00000119900	OGFRL1	cerebral cortex	70.6	TPM
ENSG00000186298	PPP1CC	cerebral cortex	70.5	TPM
ENSG00000165264	NDUFB6	cerebral cortex	70.5	TPM
ENSG00000163634	THOC7	cerebral cortex	70.5	TPM
ENSG00000125037	EMC3	cerebral cortex	70.5	TPM
ENSG00000146416	AIG1	cerebral cortex	70.4	TPM
ENSG00000111843	TMEM14C	cerebral cortex	70.4	TPM
ENSG00000058262	SEC61A1	cerebral cortex	70.4	TPM
ENSG00000197535	MYO5A	cerebral cortex	70.3	TPM
ENSG00000141279	NPEPPS	cerebral cortex	70.3	TPM
ENSG00000140105	WARS	cerebral cortex	70.3	TPM
ENSG00000161057	PSMC2	cerebral cortex	70.2	TPM
ENSG00000131495	NDUFA2	cerebral cortex	70.2	TPM
ENSG00000110880	CORO1C	cerebral cortex	70.2	TPM
ENSG00000101843	PSMD10	cerebral cortex	70.2	TPM
ENSG00000186577	C6orf1	cerebral cortex	70.1	TPM
ENSG00000165092	ALDH1A1	cerebral cortex	70.1	TPM
ENSG00000112146	FBXO9	cerebral cortex	70.1	TPM
ENSG00000101161	PRPF6	cerebral cortex	70.1	TPM
ENSG00000085788	DDHD2	cerebral cortex	70.1	TPM
ENSG00000068308	OTUD5	cerebral cortex	70.1	TPM
ENSG00000019505	SYT13	cerebral cortex	70.1	TPM
ENSG00000177606	JUN	cerebral cortex	70	TPM
ENSG00000137876	RSL24D1	cerebral cortex	70	TPM
ENSG00000170634	ACYP2	cerebral cortex	69.9	TPM
ENSG00000169727	GPS1	cerebral cortex	69.9	TPM
ENSG00000149927	DOC2A	cerebral cortex	69.9	TPM
ENSG00000135829	DHX9	cerebral cortex	69.9	TPM
ENSG00000172531	PPP1CA	cerebral cortex	69.8	TPM
ENSG00000167106	FAM102A	cerebral cortex	69.8	TPM
ENSG00000165475	CRYL1	cerebral cortex	69.8	TPM
ENSG00000146278	PNRC1	cerebral cortex	69.8	TPM
ENSG00000178057	NDUFAF3	cerebral cortex	69.6	TPM
ENSG00000172893	DHCR7	cerebral cortex	69.6	TPM
ENSG00000163191	S100A11	cerebral cortex	69.5	TPM
ENSG00000154978	VOPP1	cerebral cortex	69.5	TPM
ENSG00000138448	ITGAV	cerebral cortex	69.5	TPM
ENSG00000127603	MACF1	cerebral cortex	69.5	TPM
ENSG00000159140	SON	cerebral cortex	69.4	TPM
ENSG00000149547	EI24	cerebral cortex	69.4	TPM
ENSG00000085365	SCAMP1	cerebral cortex	69.4	TPM
ENSG00000188690	UROS	cerebral cortex	69.3	TPM
ENSG00000005379	BZRAP1	cerebral cortex	69.3	TPM
ENSG00000111237	VPS29	cerebral cortex	69.2	TPM
ENSG00000104131	EIF3J	cerebral cortex	69.1	TPM
ENSG00000184226	PCDH9	cerebral cortex	69	TPM
ENSG00000163636	PSMD6	cerebral cortex	69	TPM
ENSG00000154654	NCAM2	cerebral cortex	69	TPM
ENSG00000121579	NAA50	cerebral cortex	69	TPM
ENSG00000232859	LYRM9	cerebral cortex	68.8	TPM
ENSG00000175224	ATG13	cerebral cortex	68.8	TPM
ENSG00000168824	NSG1	cerebral cortex	68.8	TPM
ENSG00000125995	ROMO1	cerebral cortex	68.8	TPM
ENSG00000159200	RCAN1	cerebral cortex	68.7	TPM
ENSG00000146425	DYNLT1	cerebral cortex	68.7	TPM
ENSG00000134072	CAMK1	cerebral cortex	68.7	TPM
ENSG00000111276	CDKN1B	cerebral cortex	68.7	TPM
ENSG00000101940	WDR13	cerebral cortex	68.7	TPM
ENSG00000068400	GRIPAP1	cerebral cortex	68.7	TPM
ENSG00000072958	AP1M1	cerebral cortex	68.6	TPM
ENSG00000072110	ACTN1	cerebral cortex	68.6	TPM
ENSG00000186480	INSIG1	cerebral cortex	68.5	TPM
ENSG00000165949	IFI27	cerebral cortex	68.5	TPM
ENSG00000145555	MYO10	cerebral cortex	68.5	TPM
ENSG00000140612	SEC11A	cerebral cortex	68.5	TPM
ENSG00000117118	SDHB	cerebral cortex	68.5	TPM
ENSG00000171533	MAP6	cerebral cortex	68.4	TPM
ENSG00000168092	PAFAH1B2	cerebral cortex	68.4	TPM
ENSG00000156587	UBE2L6	cerebral cortex	68.4	TPM
ENSG00000134825	TMEM258	cerebral cortex	68.4	TPM
ENSG00000118160	SLC8A2	cerebral cortex	68.4	TPM
ENSG00000116741	RGS2	cerebral cortex	68.4	TPM
ENSG00000101363	MANBAL	cerebral cortex	68.4	TPM
ENSG00000068305	MEF2A	cerebral cortex	68.4	TPM
ENSG00000132485	ZRANB2	cerebral cortex	68.3	TPM
ENSG00000072803	FBXW11	cerebral cortex	68.3	TPM
ENSG00000225921	NOL7	cerebral cortex	68.2	TPM
ENSG00000134313	KIDINS220	cerebral cortex	68.2	TPM
ENSG00000198816	ZNF358	cerebral cortex	68.1	TPM
ENSG00000187735	TCEA1	cerebral cortex	68.1	TPM
ENSG00000131242	RAB11FIP4	cerebral cortex	68.1	TPM
ENSG00000175768	TOMM5	cerebral cortex	68	TPM
ENSG00000174574	AKIRIN1	cerebral cortex	68	TPM
ENSG00000146729	GBAS	cerebral cortex	68	TPM
ENSG00000072778	ACADVL	cerebral cortex	67.9	TPM
ENSG00000183741	CBX6	cerebral cortex	67.8	TPM
ENSG00000175215	CTDSP2	cerebral cortex	67.8	TPM
ENSG00000121067	SPOP	cerebral cortex	67.8	TPM
ENSG00000065150	IPO5	cerebral cortex	67.8	TPM
ENSG00000132405	TBC1D14	cerebral cortex	67.7	TPM
ENSG00000114757	PEX5L	cerebral cortex	67.7	TPM
ENSG00000124920	MYRF	cerebral cortex	67.6	TPM
ENSG00000092445	TYRO3	cerebral cortex	67.6	TPM
ENSG00000142208	AKT1	cerebral cortex	67.5	TPM
ENSG00000134717	BTF3L4	cerebral cortex	67.5	TPM
ENSG00000132912	DCTN4	cerebral cortex	67.5	TPM
ENSG00000132294	EFR3A	cerebral cortex	67.5	TPM
ENSG00000198753	PLXNB3	cerebral cortex	67.4	TPM
ENSG00000185651	UBE2L3	cerebral cortex	67.4	TPM
ENSG00000179115	FARSA	cerebral cortex	67.4	TPM
ENSG00000164054	SHISA5	cerebral cortex	67.4	TPM
ENSG00000153823	PID1	cerebral cortex	67.4	TPM
ENSG00000125124	BBS2	cerebral cortex	67.4	TPM
ENSG00000120686	UFM1	cerebral cortex	67.4	TPM
ENSG00000114062	UBE3A	cerebral cortex	67.4	TPM
ENSG00000108861	DUSP3	cerebral cortex	67.4	TPM
ENSG00000002549	LAP3	cerebral cortex	67.4	TPM
ENSG00000186591	UBE2H	cerebral cortex	67.3	TPM
ENSG00000162909	CAPN2	cerebral cortex	67.3	TPM
ENSG00000155511	GRIA1	cerebral cortex	67.3	TPM
ENSG00000134453	RBM17	cerebral cortex	67.3	TPM
ENSG00000120899	PTK2B	cerebral cortex	67.3	TPM
ENSG00000108679	LGALS3BP	cerebral cortex	67.3	TPM
ENSG00000184588	PDE4B	cerebral cortex	67.2	TPM
ENSG00000132424	PNISR	cerebral cortex	67.2	TPM
ENSG00000062194	GPBP1	cerebral cortex	67.2	TPM
ENSG00000198910	L1CAM	cerebral cortex	67.1	TPM
ENSG00000172500	FIBP	cerebral cortex	67.1	TPM
ENSG00000141551	CSNK1D	cerebral cortex	67.1	TPM
ENSG00000066468	FGFR2	cerebral cortex	67.1	TPM
ENSG00000160058	BSDC1	cerebral cortex	67	TPM
ENSG00000152092	ASTN1	cerebral cortex	67	TPM
ENSG00000151500	THYN1	cerebral cortex	67	TPM
ENSG00000006042	TMEM98	cerebral cortex	67	TPM
ENSG00000163517	HDAC11	cerebral cortex	66.9	TPM
ENSG00000105953	OGDH	cerebral cortex	66.9	TPM
ENSG00000159461	AMFR	cerebral cortex	66.8	TPM
ENSG00000138629	UBL7	cerebral cortex	66.8	TPM
ENSG00000182149	IST1	cerebral cortex	66.7	TPM
ENSG00000138085	ATRAID	cerebral cortex	66.7	TPM
ENSG00000104164	BLOC1S6	cerebral cortex	66.7	TPM
ENSG00000137509	PRCP	cerebral cortex	66.6	TPM
ENSG00000108349	CASC3	cerebral cortex	66.6	TPM
ENSG00000170606	HSPA4	cerebral cortex	66.5	TPM
ENSG00000079332	SAR1A	cerebral cortex	66.5	TPM
ENSG00000215472	RPL17-C18orf32	cerebral cortex	66.4	TPM
ENSG00000175216	CKAP5	cerebral cortex	66.4	TPM
ENSG00000136950	ARPC5L	cerebral cortex	66.4	TPM
ENSG00000089053	ANAPC5	cerebral cortex	66.4	TPM
ENSG00000161642	ZNF385A	cerebral cortex	66.3	TPM
ENSG00000149657	LSM14B	cerebral cortex	66.3	TPM
ENSG00000143753	DEGS1	cerebral cortex	66.3	TPM
ENSG00000105185	PDCD5	cerebral cortex	66.2	TPM
ENSG00000100612	DHRS7	cerebral cortex	66.2	TPM
ENSG00000182621	PLCB1	cerebral cortex	66.1	TPM
ENSG00000159082	SYNJ1	cerebral cortex	66.1	TPM
ENSG00000107745	MICU1	cerebral cortex	66.1	TPM
ENSG00000080815	PSEN1	cerebral cortex	66.1	TPM
ENSG00000242265	PEG10	cerebral cortex	66	TPM
ENSG00000149100	EIF3M	cerebral cortex	66	TPM
ENSG00000137486	ARRB1	cerebral cortex	66	TPM
ENSG00000116752	BCAS2	cerebral cortex	66	TPM
ENSG00000105835	NAMPT	cerebral cortex	65.9	TPM
ENSG00000167657	DAPK3	cerebral cortex	65.8	TPM
ENSG00000013561	RNF14	cerebral cortex	65.8	TPM
ENSG00000167680	SEMA6B	cerebral cortex	65.7	TPM
ENSG00000164292	RHOBTB3	cerebral cortex	65.7	TPM
ENSG00000141480	ARRB2	cerebral cortex	65.7	TPM
ENSG00000118564	FBXL5	cerebral cortex	65.7	TPM
ENSG00000100225	FBXO7	cerebral cortex	65.7	TPM
ENSG00000124562	SNRPC	cerebral cortex	65.6	TPM
ENSG00000124214	STAU1	cerebral cortex	65.6	TPM
ENSG00000110367	DDX6	cerebral cortex	65.6	TPM
[truncated: 15,082 more rows]

## Sheet: GeneDuplicatesRemoved
Gene	Gene name	Sample	Value	Unit
ENSG00000198804	MT-CO1	cerebral cortex	24422.6	TPM
ENSG00000228253	MT-ATP8	cerebral cortex	23066.6	TPM
ENSG00000198938	MT-CO3	cerebral cortex	17907	TPM
ENSG00000198899	MT-ATP6	cerebral cortex	16640.3	TPM
ENSG00000198712	MT-CO2	cerebral cortex	14866.2	TPM
ENSG00000212907	MT-ND4L	cerebral cortex	13450.5	TPM
ENSG00000198886	MT-ND4	cerebral cortex	12655.2	TPM
ENSG00000198840	MT-ND3	cerebral cortex	11803.7	TPM
ENSG00000120885	CLU	cerebral cortex	10902.7	TPM
ENSG00000269028	MTRNR2L12	cerebral cortex	10483.2	TPM
ENSG00000198695	MT-ND6	cerebral cortex	10283.5	TPM
ENSG00000198888	MT-ND1	cerebral cortex	10165.4	TPM
ENSG00000198763	MT-ND2	cerebral cortex	10152.5	TPM
ENSG00000198727	MT-CYB	cerebral cortex	8153.6	TPM
ENSG00000198786	MT-ND5	cerebral cortex	5474	TPM
ENSG00000131095	GFAP	cerebral cortex	4111	TPM
ENSG00000156508	EEF1A1	cerebral cortex	3352.3	TPM
ENSG00000123560	PLP1	cerebral cortex	3225.1	TPM
ENSG00000167996	FTH1	cerebral cortex	2991.2	TPM
ENSG00000197971	MBP	cerebral cortex	2938.8	TPM
ENSG00000205542	TMSB4X	cerebral cortex	2898.8	TPM
ENSG00000111640	GAPDH	cerebral cortex	2497.6	TPM
ENSG00000075624	ACTB	cerebral cortex	2243.1	TPM
ENSG00000170315	UBB	cerebral cortex	2132	TPM
ENSG00000229117	RPL41	cerebral cortex	2103.3	TPM
ENSG00000152583	SPARCL1	cerebral cortex	2041.4	TPM
ENSG00000087086	FTL	cerebral cortex	2003.2	TPM
ENSG00000197746	PSAP	cerebral cortex	1917.1	TPM
ENSG00000109846	CRYAB	cerebral cortex	1892.7	TPM
ENSG00000113140	SPARC	cerebral cortex	1845.5	TPM
ENSG00000034510	TMSB10	cerebral cortex	1784.2	TPM
ENSG00000132639	SNAP25	cerebral cortex	1764.2	TPM
ENSG00000133112	TPT1	cerebral cortex	1634.8	TPM
ENSG00000109472	CPE	cerebral cortex	1564.8	TPM
ENSG00000143933	CALM2	cerebral cortex	1537.9	TPM
ENSG00000123416	TUBA1B	cerebral cortex	1417.8	TPM
ENSG00000149925	ALDOA	cerebral cortex	1413.3	TPM
ENSG00000177954	RPS27	cerebral cortex	1386.6	TPM
ENSG00000167552	TUBA1A	cerebral cortex	1377.5	TPM
ENSG00000198668	CALM1	cerebral cortex	1329.9	TPM
ENSG00000150991	UBC	cerebral cortex	1326.3	TPM
ENSG00000160014	CALM3	cerebral cortex	1317.4	TPM
ENSG00000071082	RPL31	cerebral cortex	1286.7	TPM
ENSG00000101439	CST3	cerebral cortex	1269.6	TPM
ENSG00000197756	RPL37A	cerebral cortex	1234.6	TPM
ENSG00000107317	PTGDS	cerebral cortex	1228.1	TPM
ENSG00000255823	MTRNR2L8	cerebral cortex	1225	TPM
ENSG00000138326	RPS24	cerebral cortex	1214.1	TPM
ENSG00000142192	APP	cerebral cortex	1206.8	TPM
ENSG00000196262	PPIA	cerebral cortex	1187.1	TPM
ENSG00000109971	HSPA8	cerebral cortex	1122.1	TPM
ENSG00000184009	ACTG1	cerebral cortex	1111	TPM
ENSG00000150625	GPM6A	cerebral cortex	1107.6	TPM
ENSG00000162734	PEA15	cerebral cortex	1090	TPM
ENSG00000130203	APOE	cerebral cortex	1081.3	TPM
ENSG00000172757	CFL1	cerebral cortex	1078.4	TPM
ENSG00000147604	RPL7	cerebral cortex	1043.2	TPM
ENSG00000117632	STMN1	cerebral cortex	1042.5	TPM
ENSG00000133318	RTN3	cerebral cortex	1033.6	TPM
ENSG00000165795	NDRG2	cerebral cortex	1032.4	TPM
ENSG00000100316	RPL3	cerebral cortex	1024.4	TPM
ENSG00000080824	HSP90AA1	cerebral cortex	1024.3	TPM
ENSG00000147403	RPL10	cerebral cortex	991.5	TPM
ENSG00000154146	NRGN	cerebral cortex	964.6	TPM
ENSG00000142534	RPS11	cerebral cortex	947.1	TPM
ENSG00000113558	SKP1	cerebral cortex	932.4	TPM
ENSG00000128245	YWHAH	cerebral cortex	899	TPM
ENSG00000096384	HSP90AB1	cerebral cortex	893.8	TPM
ENSG00000135916	ITM2C	cerebral cortex	854.9	TPM
ENSG00000145425	RPS3A	cerebral cortex	848.8	TPM
ENSG00000161970	RPL26	cerebral cortex	847.4	TPM
ENSG00000046653	GPM6B	cerebral cortex	838.3	TPM
ENSG00000172809	RPL38	cerebral cortex	834.6	TPM
ENSG00000111716	LDHB	cerebral cortex	823.3	TPM
ENSG00000087460	GNAS	cerebral cortex	799.2	TPM
ENSG00000118785	SPP1	cerebral cortex	797.1	TPM
ENSG00000108298	RPL19	cerebral cortex	796.1	TPM
ENSG00000154277	UCHL1	cerebral cortex	788.3	TPM
ENSG00000164924	YWHAZ	cerebral cortex	787.6	TPM
ENSG00000142541	RPL13A	cerebral cortex	772.3	TPM
ENSG00000109107	ALDOC	cerebral cortex	768.7	TPM
ENSG00000143947	RPS27A	cerebral cortex	765.8	TPM
ENSG00000067225	PKM	cerebral cortex	751.2	TPM
ENSG00000074800	ENO1	cerebral cortex	750.4	TPM
ENSG00000087250	MT3	cerebral cortex	740.5	TPM
ENSG00000137154	RPS6	cerebral cortex	738.9	TPM
ENSG00000213741	RPS29	cerebral cortex	735.8	TPM
ENSG00000130558	OLFM1	cerebral cortex	732.4	TPM
ENSG00000156482	RPL30	cerebral cortex	732.2	TPM
ENSG00000131469	RPL27	cerebral cortex	725.4	TPM
ENSG00000109475	RPL34	cerebral cortex	724.5	TPM
ENSG00000198918	RPL39	cerebral cortex	720.8	TPM
ENSG00000256618	MTRNR2L1	cerebral cortex	719.3	TPM
ENSG00000137726	FXYD6	cerebral cortex	698.7	TPM
ENSG00000008988	RPS20	cerebral cortex	697.4	TPM
ENSG00000089009	RPL6	cerebral cortex	687.8	TPM
ENSG00000174748	RPL15	cerebral cortex	669.7	TPM
ENSG00000174444	RPL4	cerebral cortex	657.8	TPM
ENSG00000142676	RPL11	cerebral cortex	647.9	TPM
ENSG00000128656	CHN1	cerebral cortex	640.9	TPM
ENSG00000110651	CD81	cerebral cortex	640.5	TPM
ENSG00000115310	RTN4	cerebral cortex	638.6	TPM
ENSG00000089220	PEBP1	cerebral cortex	636.7	TPM
ENSG00000144713	RPL32	cerebral cortex	633.9	TPM
ENSG00000171885	AQP4	cerebral cortex	631.8	TPM
ENSG00000112306	RPS12	cerebral cortex	630.8	TPM
ENSG00000160307	S100B	cerebral cortex	628	TPM
ENSG00000171858	RPS21	cerebral cortex	627.8	TPM
ENSG00000187514	PTMA	cerebral cortex	626	TPM
ENSG00000163032	VSNL1	cerebral cortex	625.9	TPM
ENSG00000137267	TUBB2A	cerebral cortex	624.8	TPM
ENSG00000171867	PRNP	cerebral cortex	621.3	TPM
ENSG00000111669	TPI1	cerebral cortex	621.3	TPM
ENSG00000170296	GABARAP	cerebral cortex	617.5	TPM
ENSG00000111897	SERINC1	cerebral cortex	617.2	TPM
ENSG00000173786	CNP	cerebral cortex	616.5	TPM
ENSG00000265681	RPL17	cerebral cortex	615.6	TPM
ENSG00000170027	YWHAG	cerebral cortex	613.3	TPM
ENSG00000088986	DYNLL1	cerebral cortex	609.5	TPM
ENSG00000167658	EEF2	cerebral cortex	607.9	TPM
ENSG00000143153	ATP1B1	cerebral cortex	605.3	TPM
ENSG00000136942	RPL35	cerebral cortex	600	TPM
ENSG00000186468	RPS23	cerebral cortex	591.7	TPM
ENSG00000132475	H3F3B	cerebral cortex	589.7	TPM
ENSG00000125691	RPL23	cerebral cortex	589.7	TPM
ENSG00000092841	MYL6	cerebral cortex	587.7	TPM
ENSG00000254772	EEF1G	cerebral cortex	586.3	TPM
ENSG00000104888	SLC17A7	cerebral cortex	586.2	TPM
ENSG00000099622	CIRBP	cerebral cortex	583.1	TPM
ENSG00000156298	TSPAN7	cerebral cortex	576.3	TPM
ENSG00000221983	UBA52	cerebral cortex	574.6	TPM
ENSG00000105372	RPS19	cerebral cortex	573.4	TPM
ENSG00000102003	SYP	cerebral cortex	573.3	TPM
ENSG00000099194	SCD	cerebral cortex	571.9	TPM
ENSG00000196531	NACA	cerebral cortex	568.3	TPM
ENSG00000167526	RPL13	cerebral cortex	567.6	TPM
ENSG00000166681	NGFRAP1	cerebral cortex	564.3	TPM
ENSG00000114391	RPL24	cerebral cortex	561.4	TPM
ENSG00000161203	AP2M1	cerebral cortex	559.2	TPM
ENSG00000162244	RPL29	cerebral cortex	557.2	TPM
ENSG00000104833	TUBB4A	cerebral cortex	556.4	TPM
ENSG00000122026	RPL21	cerebral cortex	553.1	TPM
ENSG00000166441	RPL27A	cerebral cortex	546.8	TPM
ENSG00000122566	HNRNPA2B1	cerebral cortex	546.2	TPM
ENSG00000156976	EIF4A2	cerebral cortex	543.1	TPM
ENSG00000203879	GDI1	cerebral cortex	533.6	TPM
ENSG00000155368	DBI	cerebral cortex	528.8	TPM
ENSG00000105640	RPL18A	cerebral cortex	523.5	TPM
ENSG00000079215	SLC1A3	cerebral cortex	519.6	TPM
ENSG00000108107	RPL28	cerebral cortex	518.4	TPM
ENSG00000019582	CD74	cerebral cortex	516.9	TPM
ENSG00000128739	SNRPN	cerebral cortex	516.6	TPM
ENSG00000089157	RPLP0	cerebral cortex	515.3	TPM
ENSG00000135486	HNRNPA1	cerebral cortex	514.9	TPM
ENSG00000185787	MORF4L1	cerebral cortex	512.8	TPM
ENSG00000135821	GLUL	cerebral cortex	512.3	TPM
ENSG00000128989	ARPP19	cerebral cortex	512	TPM
ENSG00000197958	RPL12	cerebral cortex	509.8	TPM
ENSG00000133169	BEX1	cerebral cortex	506.7	TPM
ENSG00000179010	MRFAP1	cerebral cortex	506.5	TPM
ENSG00000140391	TSPAN3	cerebral cortex	506	TPM
ENSG00000125462	C1orf61	cerebral cortex	505.2	TPM
ENSG00000145284	SCD5	cerebral cortex	502.5	TPM
ENSG00000105223	PLD3	cerebral cortex	496.2	TPM
ENSG00000021300	PLEKHB1	cerebral cortex	496.1	TPM
ENSG00000131143	COX4I1	cerebral cortex	495.3	TPM
ENSG00000110955	ATP5B	cerebral cortex	491.9	TPM
ENSG00000104435	STMN2	cerebral cortex	490.7	TPM
ENSG00000127184	COX7C	cerebral cortex	490.1	TPM
ENSG00000139644	TMBIM6	cerebral cortex	489.8	TPM
ENSG00000168309	FAM107A	cerebral cortex	487.1	TPM
ENSG00000220205	VAMP2	cerebral cortex	485	TPM
ENSG00000124614	RPS10	cerebral cortex	479.4	TPM
ENSG00000142937	RPS8	cerebral cortex	478.6	TPM
ENSG00000067715	SYT1	cerebral cortex	477.9	TPM
ENSG00000166165	CKB	cerebral cortex	476.4	TPM
ENSG00000136156	ITM2B	cerebral cortex	473.6	TPM
ENSG00000164733	CTSB	cerebral cortex	471	TPM
ENSG00000126214	KLC1	cerebral cortex	469.3	TPM
ENSG00000142168	SOD1	cerebral cortex	468.1	TPM
ENSG00000122406	RPL5	cerebral cortex	467.1	TPM
ENSG00000198242	RPL23A	cerebral cortex	466.9	TPM
ENSG00000149806	FAU	cerebral cortex	465.3	TPM
ENSG00000171617	ENC1	cerebral cortex	462.7	TPM
ENSG00000241468	ATP5J2	cerebral cortex	462.3	TPM
ENSG00000111775	COX6A1	cerebral cortex	462.2	TPM
ENSG00000244274	DBNDD2	cerebral cortex	461.5	TPM
ENSG00000172270	BSG	cerebral cortex	460.8	TPM
ENSG00000145335	SNCA	cerebral cortex	460.5	TPM
ENSG00000026025	VIM	cerebral cortex	456.5	TPM
ENSG00000108953	YWHAE	cerebral cortex	452.9	TPM
ENSG00000189058	APOD	cerebral cortex	448.9	TPM
ENSG00000078369	GNB1	cerebral cortex	448.5	TPM
ENSG00000166913	YWHAB	cerebral cortex	446.4	TPM
ENSG00000178980	SEPW1	cerebral cortex	442.1	TPM
ENSG00000105290	APLP1	cerebral cortex	441.8	TPM
ENSG00000148053	NTRK2	cerebral cortex	441	TPM
ENSG00000134419	RPS15A	cerebral cortex	441	TPM
ENSG00000149273	RPS3	cerebral cortex	438	TPM
ENSG00000010404	IDS	cerebral cortex	437.1	TPM
ENSG00000018625	ATP1A2	cerebral cortex	435.6	TPM
ENSG00000110700	RPS13	cerebral cortex	435.4	TPM
ENSG00000139112	GABARAPL1	cerebral cortex	433.4	TPM
ENSG00000111674	ENO2	cerebral cortex	432.2	TPM
ENSG00000122545	SEPT7	cerebral cortex	431.7	TPM
ENSG00000137818	RPLP1	cerebral cortex	430.9	TPM
ENSG00000132692	BCAN	cerebral cortex	429.4	TPM
ENSG00000241343	RPL36A	cerebral cortex	427	TPM
ENSG00000189403	HMGB1	cerebral cortex	425.9	TPM
ENSG00000115268	RPS15	cerebral cortex	425	TPM
ENSG00000185883	ATP6V0C	cerebral cortex	424.2	TPM
ENSG00000154096	THY1	cerebral cortex	422.9	TPM
ENSG00000171314	PGAM1	cerebral cortex	422.5	TPM
ENSG00000103034	NDRG4	cerebral cortex	421.4	TPM
ENSG00000070087	PFN2	cerebral cortex	420.7	TPM
ENSG00000176788	BASP1	cerebral cortex	420.3	TPM
ENSG00000171863	RPS7	cerebral cortex	414.7	TPM
ENSG00000198755	RPL10A	cerebral cortex	414.1	TPM
ENSG00000139970	RTN1	cerebral cortex	412.9	TPM
ENSG00000149557	FEZ1	cerebral cortex	412.6	TPM
ENSG00000101210	EEF1A2	cerebral cortex	410.5	TPM
ENSG00000168028	RPSA	cerebral cortex	408.9	TPM
ENSG00000163682	RPL9	cerebral cortex	404.7	TPM
ENSG00000014641	MDH1	cerebral cortex	404.4	TPM
ENSG00000134287	ARF3	cerebral cortex	403.8	TPM
ENSG00000132718	SYT11	cerebral cortex	403.4	TPM
ENSG00000136854	STXBP1	cerebral cortex	401.8	TPM
ENSG00000080822	CLDND1	cerebral cortex	400.9	TPM
ENSG00000107223	EDF1	cerebral cortex	399.4	TPM
ENSG00000134308	YWHAQ	cerebral cortex	399.2	TPM
ENSG00000165119	HNRNPK	cerebral cortex	393.6	TPM
ENSG00000105193	RPS16	cerebral cortex	393.6	TPM
ENSG00000137409	MTCH1	cerebral cortex	388.7	TPM
ENSG00000173915	USMG5	cerebral cortex	388.4	TPM
ENSG00000170540	ARL6IP1	cerebral cortex	388	TPM
ENSG00000091513	TF	cerebral cortex	386.9	TPM
ENSG00000182899	RPL35A	cerebral cortex	386.8	TPM
ENSG00000166033	HTRA1	cerebral cortex	383.3	TPM
ENSG00000171603	CLSTN1	cerebral cortex	382.9	TPM
ENSG00000168653	NDUFS5	cerebral cortex	382.1	TPM
ENSG00000092964	DPYSL2	cerebral cortex	381.2	TPM
ENSG00000166710	B2M	cerebral cortex	381.1	TPM
ENSG00000164587	RPS14	cerebral cortex	380.4	TPM
ENSG00000116251	RPL22	cerebral cortex	379.3	TPM
ENSG00000130255	RPL36	cerebral cortex	378.6	TPM
ENSG00000092199	HNRNPC	cerebral cortex	378	TPM
ENSG00000169020	ATP5I	cerebral cortex	377.3	TPM
ENSG00000140988	RPS2	cerebral cortex	377.2	TPM
ENSG00000240184	PCDHGC3	cerebral cortex	377.1	TPM
ENSG00000105409	ATP1A3	cerebral cortex	376.4	TPM
ENSG00000050165	DKK3	cerebral cortex	374.5	TPM
ENSG00000198258	UBL5	cerebral cortex	373.6	TPM
ENSG00000197111	PCBP2	cerebral cortex	373.2	TPM
ENSG00000135472	FAIM2	cerebral cortex	370.8	TPM
ENSG00000105696	TMEM59L	cerebral cortex	367.2	TPM
ENSG00000110436	SLC1A2	cerebral cortex	367.1	TPM
ENSG00000106976	DNM1	cerebral cortex	365.7	TPM
ENSG00000159176	CSRP1	cerebral cortex	363.9	TPM
ENSG00000110321	EIF4G2	cerebral cortex	362.3	TPM
ENSG00000132471	WBP2	cerebral cortex	361.8	TPM
ENSG00000167815	PRDX2	cerebral cortex	361.3	TPM
ENSG00000112531	QKI	cerebral cortex	360.6	TPM
ENSG00000152234	ATP5A1	cerebral cortex	358.5	TPM
ENSG00000144834	TAGLN3	cerebral cortex	357.2	TPM
ENSG00000117450	PRDX1	cerebral cortex	356.7	TPM
ENSG00000117984	CTSD	cerebral cortex	356.2	TPM
ENSG00000105701	FKBP8	cerebral cortex	355.7	TPM
ENSG00000180354	MTURN	cerebral cortex	352.3	TPM
ENSG00000163399	ATP1A1	cerebral cortex	350.9	TPM
ENSG00000167468	GPX4	cerebral cortex	350.4	TPM
ENSG00000168385	SEPT2	cerebral cortex	348.5	TPM
ENSG00000172020	GAP43	cerebral cortex	346.9	TPM
ENSG00000184702	SEPT5	cerebral cortex	345.5	TPM
ENSG00000163041	H3F3A	cerebral cortex	343.6	TPM
ENSG00000063177	RPL18	cerebral cortex	343.5	TPM
ENSG00000196683	TOMM7	cerebral cortex	342.4	TPM
ENSG00000125971	DYNLRB1	cerebral cortex	341.9	TPM
ENSG00000143742	SRP9	cerebral cortex	341.1	TPM
ENSG00000129244	ATP1B2	cerebral cortex	340.3	TPM
ENSG00000152795	HNRNPDL	cerebral cortex	340.1	TPM
ENSG00000127022	CANX	cerebral cortex	339.8	TPM
ENSG00000015592	STMN4	cerebral cortex	339.4	TPM
ENSG00000126432	PRDX5	cerebral cortex	338.9	TPM
ENSG00000084234	APLP2	cerebral cortex	337.5	TPM
ENSG00000116288	PARK7	cerebral cortex	336.2	TPM
ENSG00000149294	NCAM1	cerebral cortex	335.9	TPM
ENSG00000015479	MATR3	cerebral cortex	334.1	TPM
ENSG00000104964	AES	cerebral cortex	332.3	TPM
ENSG00000074317	SNCB	cerebral cortex	330.1	TPM
ENSG00000123349	PFDN5	cerebral cortex	329.3	TPM
ENSG00000140264	SERF2	cerebral cortex	327.7	TPM
ENSG00000155980	KIF5A	cerebral cortex	326.6	TPM
ENSG00000109180	OCIAD1	cerebral cortex	326.5	TPM
ENSG00000135390	ATP5G2	cerebral cortex	326.3	TPM
ENSG00000188612	SUMO2	cerebral cortex	325.7	TPM
ENSG00000087258	GNAO1	cerebral cortex	324.2	TPM
ENSG00000163536	SERPINI1	cerebral cortex	323.2	TPM
ENSG00000135404	CD63	cerebral cortex	323.2	TPM
ENSG00000162545	CAMK2N1	cerebral cortex	322.1	TPM
ENSG00000148303	RPL7A	cerebral cortex	321.4	TPM
ENSG00000145741	BTF3	cerebral cortex	321	TPM
ENSG00000132613	MTSS1L	cerebral cortex	320.9	TPM
ENSG00000034713	GABARAPL2	cerebral cortex	320.2	TPM
ENSG00000129538	RNASE1	cerebral cortex	317.6	TPM
ENSG00000142875	PRKACB	cerebral cortex	317.2	TPM
ENSG00000232112	TMA7	cerebral cortex	317.1	TPM
ENSG00000067560	RHOA	cerebral cortex	317.1	TPM
ENSG00000162188	GNG3	cerebral cortex	316.2	TPM
ENSG00000175130	MARCKSL1	cerebral cortex	316	TPM
ENSG00000152661	GJA1	cerebral cortex	315.6	TPM
ENSG00000255302	EID1	cerebral cortex	314.2	TPM
ENSG00000156642	NPTN	cerebral cortex	311.6	TPM
ENSG00000177600	RPLP2	cerebral cortex	311.2	TPM
ENSG00000187109	NAP1L1	cerebral cortex	311	TPM
ENSG00000137285	TUBB2B	cerebral cortex	309.5	TPM
ENSG00000167191	GPRC5B	cerebral cortex	309.2	TPM
ENSG00000132341	RAN	cerebral cortex	309	TPM
ENSG00000130294	KIF1A	cerebral cortex	308	TPM
ENSG00000083845	RPS5	cerebral cortex	307.4	TPM
ENSG00000147416	ATP6V1B2	cerebral cortex	305.1	TPM
ENSG00000219200	RNASEK	cerebral cortex	304.9	TPM
ENSG00000102409	BEX4	cerebral cortex	304.2	TPM
ENSG00000125814	NAPB	cerebral cortex	304.1	TPM
ENSG00000131100	ATP6V1E1	cerebral cortex	302.2	TPM
ENSG00000105220	GPI	cerebral cortex	300.4	TPM
ENSG00000181163	NPM1	cerebral cortex	300.1	TPM
ENSG00000167863	ATP5H	cerebral cortex	298.3	TPM
ENSG00000078018	MAP2	cerebral cortex	297.4	TPM
ENSG00000134824	FADS2	cerebral cortex	296.7	TPM
ENSG00000111328	CDK2AP1	cerebral cortex	294.8	TPM
ENSG00000205336	ADGRG1	cerebral cortex	291.1	TPM
ENSG00000117152	RGS4	cerebral cortex	289.9	TPM
ENSG00000147588	PMP2	cerebral cortex	289.4	TPM
ENSG00000170091	HMP19	cerebral cortex	289.3	TPM
ENSG00000128524	ATP6V1F	cerebral cortex	288.9	TPM
ENSG00000108387	SEPT4	cerebral cortex	288.7	TPM
ENSG00000123562	MORF4L2	cerebral cortex	288.3	TPM
ENSG00000133872	SARAF	cerebral cortex	287.8	TPM
ENSG00000020129	NCDN	cerebral cortex	285.2	TPM
ENSG00000112335	SNX3	cerebral cortex	285	TPM
ENSG00000070808	CAMK2A	cerebral cortex	284.4	TPM
ENSG00000141367	CLTC	cerebral cortex	283	TPM
ENSG00000277586	NEFL	cerebral cortex	282.9	TPM
ENSG00000136238	RAC1	cerebral cortex	282.4	TPM
ENSG00000100097	LGALS1	cerebral cortex	282.2	TPM
ENSG00000143761	ARF1	cerebral cortex	281.6	TPM
ENSG00000164402	SEPT8	cerebral cortex	281	TPM
ENSG00000106153	CHCHD2	cerebral cortex	280.4	TPM
ENSG00000182774	RPS17	cerebral cortex	280.3	TPM
ENSG00000100380	ST13	cerebral cortex	279.5	TPM
ENSG00000162706	CADM3	cerebral cortex	279.4	TPM
ENSG00000166136	NDUFB8	cerebral cortex	279.2	TPM
ENSG00000104112	SCG3	cerebral cortex	279.1	TPM
ENSG00000166925	TSC22D4	cerebral cortex	278.9	TPM
ENSG00000173812	EIF1	cerebral cortex	278.7	TPM
ENSG00000148672	GLUD1	cerebral cortex	278.6	TPM
ENSG00000198794	SCAMP5	cerebral cortex	276.3	TPM
ENSG00000089693	MLF2	cerebral cortex	273.3	TPM
ENSG00000085063	CD59	cerebral cortex	272.9	TPM
ENSG00000165678	GHITM	cerebral cortex	272.3	TPM
ENSG00000075785	RAB7A	cerebral cortex	271.1	TPM
ENSG00000100650	SRSF5	cerebral cortex	270.9	TPM
ENSG00000105894	PTN	cerebral cortex	270.4	TPM
ENSG00000175582	RAB6A	cerebral cortex	269.8	TPM
ENSG00000104904	OAZ1	cerebral cortex	268.5	TPM
ENSG00000133048	CHI3L1	cerebral cortex	267.7	TPM
ENSG00000179218	CALR	cerebral cortex	265.6	TPM
ENSG00000143774	GUK1	cerebral cortex	265.5	TPM
ENSG00000204628	GNB2L1	cerebral cortex	264.8	TPM
ENSG00000116209	TMEM59	cerebral cortex	264.8	TPM
ENSG00000070756	PABPC1	cerebral cortex	264.4	TPM
ENSG00000164919	COX6C	cerebral cortex	263	TPM
ENSG00000077549	CAPZB	cerebral cortex	262.3	TPM
ENSG00000075142	SRI	cerebral cortex	261.9	TPM
ENSG00000171130	ATP6V0E2	cerebral cortex	261.8	TPM
ENSG00000279576	AP000769.1	cerebral cortex	260	TPM
ENSG00000075415	SLC25A3	cerebral cortex	259.7	TPM
ENSG00000106278	PTPRZ1	cerebral cortex	258.6	TPM
ENSG00000143420	ENSA	cerebral cortex	258.3	TPM
ENSG00000173660	UQCRH	cerebral cortex	258.1	TPM
ENSG00000138078	PREPL	cerebral cortex	258.1	TPM
ENSG00000108946	PRKAR1A	cerebral cortex	255.7	TPM
ENSG00000198961	PJA2	cerebral cortex	255.1	TPM
ENSG00000168710	AHCYL1	cerebral cortex	254.6	TPM
ENSG00000168906	MAT2A	cerebral cortex	252.8	TPM
ENSG00000115053	NCL	cerebral cortex	252.4	TPM
ENSG00000198034	RPS4X	cerebral cortex	252	TPM
ENSG00000169714	CNBP	cerebral cortex	251.6	TPM
ENSG00000105649	RAB3A	cerebral cortex	251.3	TPM
ENSG00000121769	FABP3	cerebral cortex	251.1	TPM
ENSG00000125868	DSTN	cerebral cortex	250.7	TPM
ENSG00000105254	TBCB	cerebral cortex	250.6	TPM
ENSG00000176340	COX8A	cerebral cortex	250.5	TPM
ENSG00000010278	CD9	cerebral cortex	249.4	TPM
ENSG00000119335	SET	cerebral cortex	249	TPM
ENSG00000164929	BAALC	cerebral cortex	248.4	TPM
ENSG00000105270	CLIP3	cerebral cortex	248.3	TPM
ENSG00000114942	EEF1B2	cerebral cortex	248.2	TPM
ENSG00000130770	ATPIF1	cerebral cortex	247	TPM
ENSG00000131507	NDFIP1	cerebral cortex	246.7	TPM
ENSG00000106682	EIF4H	cerebral cortex	245.1	TPM
ENSG00000063180	CA11	cerebral cortex	244.8	TPM
ENSG00000129625	REEP5	cerebral cortex	243.9	TPM
ENSG00000140319	SRP14	cerebral cortex	243.7	TPM
ENSG00000047849	MAP4	cerebral cortex	242.6	TPM
ENSG00000134590	FAM127A	cerebral cortex	241.1	TPM
ENSG00000103363	TCEB2	cerebral cortex	239.9	TPM
ENSG00000188191	PRKAR1B	cerebral cortex	239.8	TPM
ENSG00000181061	HIGD1A	cerebral cortex	239.8	TPM
ENSG00000126351	THRA	cerebral cortex	239.6	TPM
ENSG00000110958	PTGES3	cerebral cortex	239	TPM
ENSG00000115738	ID2	cerebral cortex	237.3	TPM
ENSG00000166313	APBB1	cerebral cortex	237.2	TPM
ENSG00000108654	DDX5	cerebral cortex	237.2	TPM
ENSG00000145920	CPLX2	cerebral cortex	237.1	TPM
ENSG00000008056	SYN1	cerebral cortex	236.8	TPM
ENSG00000135919	SERPINE2	cerebral cortex	236.5	TPM
ENSG00000088832	FKBP1A	cerebral cortex	236.1	TPM
ENSG00000118816	CCNI	cerebral cortex	235.9	TPM
ENSG00000100167	SEPT3	cerebral cortex	235.5	TPM
ENSG00000115306	SPTBN1	cerebral cortex	235.4	TPM
ENSG00000113387	SUB1	cerebral cortex	235.1	TPM
ENSG00000184110	EIF3C	cerebral cortex	234.5	TPM
ENSG00000126247	CAPNS1	cerebral cortex	234.4	TPM
ENSG00000166922	SCG5	cerebral cortex	234.3	TPM
ENSG00000101856	PGRMC1	cerebral cortex	234.3	TPM
ENSG00000161016	RPL8	cerebral cortex	234	TPM
ENSG00000102804	TSC22D1	cerebral cortex	233.6	TPM
ENSG00000171951	SCG2	cerebral cortex	232.7	TPM
ENSG00000166598	HSP90B1	cerebral cortex	232.7	TPM
ENSG00000250722	SEPP1	cerebral cortex	232.5	TPM
ENSG00000090266	NDUFB2	cerebral cortex	232.3	TPM
ENSG00000182220	ATP6AP2	cerebral cortex	231.3	TPM
ENSG00000143878	RHOB	cerebral cortex	231.1	TPM
ENSG00000173726	TOMM20	cerebral cortex	230.5	TPM
ENSG00000009307	CSDE1	cerebral cortex	230.3	TPM
ENSG00000092096	SLC22A17	cerebral cortex	229.2	TPM
ENSG00000213585	VDAC1	cerebral cortex	228.4	TPM
ENSG00000136541	ERMN	cerebral cortex	228.3	TPM
ENSG00000132507	EIF5A	cerebral cortex	227.3	TPM
ENSG00000133134	BEX2	cerebral cortex	227.2	TPM
ENSG00000135744	AGT	cerebral cortex	227.1	TPM
ENSG00000151552	QDPR	cerebral cortex	226.9	TPM
ENSG00000105854	PON2	cerebral cortex	226.9	TPM
ENSG00000197457	STMN3	cerebral cortex	226.4	TPM
ENSG00000018236	CNTN1	cerebral cortex	226.1	TPM
ENSG00000168000	BSCL2	cerebral cortex	224.8	TPM
ENSG00000111229	ARPC3	cerebral cortex	223.9	TPM
ENSG00000170345	FOS	cerebral cortex	223.1	TPM
ENSG00000158856	DMTN	cerebral cortex	222.1	TPM
ENSG00000151366	NDUFC2	cerebral cortex	222	TPM
ENSG00000166848	TERF2IP	cerebral cortex	221.9	TPM
ENSG00000154027	AK5	cerebral cortex	221.4	TPM
ENSG00000081189	MEF2C	cerebral cortex	221.1	TPM
ENSG00000005486	RHBDD2	cerebral cortex	219.9	TPM
ENSG00000154723	ATP5J	cerebral cortex	219.5	TPM
ENSG00000277443	MARCKS	cerebral cortex	219.4	TPM
ENSG00000118181	RPS25	cerebral cortex	219.2	TPM
ENSG00000130066	SAT1	cerebral cortex	218.9	TPM
ENSG00000197956	S100A6	cerebral cortex	218.2	TPM
ENSG00000143013	LMO4	cerebral cortex	218.1	TPM
ENSG00000139737	SLAIN1	cerebral cortex	217.7	TPM
ENSG00000105698	USF2	cerebral cortex	216	TPM
ENSG00000058404	CAMK2B	cerebral cortex	214.7	TPM
ENSG00000102226	USP11	cerebral cortex	213.4	TPM
ENSG00000157005	SST	cerebral cortex	212.6	TPM
ENSG00000122585	NPY	cerebral cortex	212.3	TPM
ENSG00000160678	S100A1	cerebral cortex	211.9	TPM
ENSG00000154917	RAB6B	cerebral cortex	211.9	TPM
ENSG00000178719	GRINA	cerebral cortex	211.4	TPM
ENSG00000086061	DNAJA1	cerebral cortex	211.3	TPM
ENSG00000133142	TCEAL4	cerebral cortex	210.7	TPM
ENSG00000129559	NEDD8	cerebral cortex	210.6	TPM
ENSG00000204843	DCTN1	cerebral cortex	210.5	TPM
ENSG00000147684	NDUFB9	cerebral cortex	210.1	TPM
ENSG00000128609	NDUFA5	cerebral cortex	210.1	TPM
ENSG00000152377	SPOCK1	cerebral cortex	209.7	TPM
ENSG00000214253	FIS1	cerebral cortex	209.4	TPM
ENSG00000161960	EIF4A1	cerebral cortex	208.9	TPM
ENSG00000035862	TIMP2	cerebral cortex	208.8	TPM
ENSG00000241837	ATP5O	cerebral cortex	208.7	TPM
ENSG00000196405	EVL	cerebral cortex	208.7	TPM
ENSG00000198053	SIRPA	cerebral cortex	208.5	TPM
ENSG00000104695	PPP2CB	cerebral cortex	208	TPM
ENSG00000106615	RHEB	cerebral cortex	207.8	TPM
ENSG00000134333	LDHA	cerebral cortex	207.7	TPM
ENSG00000120251	GRIA2	cerebral cortex	207.2	TPM
ENSG00000197043	ANXA6	cerebral cortex	206.8	TPM
ENSG00000143549	TPM3	cerebral cortex	206.7	TPM
ENSG00000168280	KIF5C	cerebral cortex	205.9	TPM
ENSG00000138071	ACTR2	cerebral cortex	205.9	TPM
ENSG00000006125	AP2B1	cerebral cortex	205.9	TPM
ENSG00000159199	ATP5G1	cerebral cortex	205.8	TPM
ENSG00000126267	COX6B1	cerebral cortex	205.3	TPM
ENSG00000184613	NELL2	cerebral cortex	204.7	TPM
ENSG00000112972	HMGCS1	cerebral cortex	204.6	TPM
ENSG00000070831	CDC42	cerebral cortex	204.2	TPM
ENSG00000178741	COX5A	cerebral cortex	203.4	TPM
ENSG00000197694	SPTAN1	cerebral cortex	202.6	TPM
ENSG00000065978	YBX1	cerebral cortex	201.9	TPM
ENSG00000087274	ADD1	cerebral cortex	201.7	TPM
ENSG00000005893	LAMP2	cerebral cortex	201.7	TPM
ENSG00000033627	ATP6V0A1	cerebral cortex	201.5	TPM
ENSG00000157152	SYN2	cerebral cortex	200.6	TPM
ENSG00000148180	GSN	cerebral cortex	200	TPM
ENSG00000136930	PSMB7	cerebral cortex	200	TPM
ENSG00000186010	NDUFA13	cerebral cortex	199.5	TPM
ENSG00000221823	PPP3R1	cerebral cortex	198.1	TPM
ENSG00000254999	BRK1	cerebral cortex	198	TPM
ENSG00000124702	KLHDC3	cerebral cortex	198	TPM
ENSG00000134769	DTNA	cerebral cortex	197.7	TPM
ENSG00000067057	PFKP	cerebral cortex	197.4	TPM
ENSG00000273173	SNURF	cerebral cortex	197.2	TPM
ENSG00000120727	PAIP2	cerebral cortex	197	TPM
ENSG00000258947	TUBB3	cerebral cortex	196.2	TPM
ENSG00000100554	ATP6V1D	cerebral cortex	196.2	TPM
ENSG00000183648	NDUFB1	cerebral cortex	195.9	TPM
ENSG00000165802	NSMF	cerebral cortex	195.4	TPM
ENSG00000120265	PCMT1	cerebral cortex	195.3	TPM
ENSG00000128272	ATF4	cerebral cortex	195.2	TPM
ENSG00000179222	MAGED1	cerebral cortex	194.4	TPM
ENSG00000105887	MTPN	cerebral cortex	194.2	TPM
ENSG00000176903	PNMA1	cerebral cortex	194	TPM
ENSG00000171766	GATM	cerebral cortex	193.9	TPM
ENSG00000176871	WSB2	cerebral cortex	193.8	TPM
ENSG00000163539	CLASP2	cerebral cortex	193.7	TPM
ENSG00000105568	PPP2R1A	cerebral cortex	193.4	TPM
ENSG00000132824	SERINC3	cerebral cortex	193	TPM
ENSG00000172428	MYEOV2	cerebral cortex	192.6	TPM
ENSG00000189241	TSPYL1	cerebral cortex	192.5	TPM
ENSG00000156411	C14orf2	cerebral cortex	192.5	TPM
ENSG00000184905	TCEAL2	cerebral cortex	192.2	TPM
ENSG00000008441	NFIX	cerebral cortex	192	TPM
ENSG00000161011	SQSTM1	cerebral cortex	191.7	TPM
ENSG00000048540	LMO3	cerebral cortex	191.6	TPM
ENSG00000108309	RUNDC3A	cerebral cortex	191.3	TPM
ENSG00000164405	UQCRQ	cerebral cortex	190.6	TPM
ENSG00000103769	RAB11A	cerebral cortex	190.3	TPM
ENSG00000166794	PPIB	cerebral cortex	189	TPM
ENSG00000141522	ARHGDIA	cerebral cortex	189	TPM
ENSG00000153130	SCOC	cerebral cortex	188.5	TPM
ENSG00000131711	MAP1B	cerebral cortex	188.2	TPM
ENSG00000117519	CNN3	cerebral cortex	188.1	TPM
ENSG00000159720	ATP6V0D1	cerebral cortex	187.6	TPM
ENSG00000165502	RPL36AL	cerebral cortex	187.3	TPM
ENSG00000127585	FBXL16	cerebral cortex	187	TPM
ENSG00000149269	PAK1	cerebral cortex	186.8	TPM
ENSG00000135069	PSAT1	cerebral cortex	186.5	TPM
ENSG00000143198	MGST3	cerebral cortex	186.2	TPM
ENSG00000174684	B4GAT1	cerebral cortex	185.7	TPM
ENSG00000078668	VDAC3	cerebral cortex	185.6	TPM
ENSG00000183283	DAZAP2	cerebral cortex	185.5	TPM
ENSG00000187193	MT1X	cerebral cortex	185.1	TPM
ENSG00000145362	ANK2	cerebral cortex	184.9	TPM
ENSG00000125148	MT2A	cerebral cortex	184.1	TPM
ENSG00000130287	NCAN	cerebral cortex	183.9	TPM
ENSG00000166448	TMEM130	cerebral cortex	183.7	TPM
ENSG00000054356	PTPRN	cerebral cortex	183.6	TPM
ENSG00000118680	MYL12B	cerebral cortex	183.5	TPM
ENSG00000168490	PHYHIP	cerebral cortex	183.2	TPM
ENSG00000172115	CYCS	cerebral cortex	183	TPM
ENSG00000131236	CAP1	cerebral cortex	182.1	TPM
ENSG00000109332	UBE2D3	cerebral cortex	181.8	TPM
ENSG00000174886	NDUFA11	cerebral cortex	181.4	TPM
ENSG00000100427	MLC1	cerebral cortex	181.4	TPM
ENSG00000165637	VDAC2	cerebral cortex	181	TPM
ENSG00000138668	HNRNPD	cerebral cortex	181	TPM
ENSG00000136003	ISCU	cerebral cortex	181	TPM
ENSG00000091129	NRCAM	cerebral cortex	180.9	TPM
ENSG00000138760	SCARB2	cerebral cortex	180.4	TPM
ENSG00000112695	COX7A2	cerebral cortex	180.3	TPM
ENSG00000198830	HMGN2	cerebral cortex	180.2	TPM
ENSG00000069275	NUCKS1	cerebral cortex	179.8	TPM
ENSG00000007168	PAFAH1B1	cerebral cortex	179.2	TPM
ENSG00000138757	G3BP2	cerebral cortex	179.1	TPM
ENSG00000132535	DLG4	cerebral cortex	179.1	TPM
ENSG00000100412	ACO2	cerebral cortex	179.1	TPM
ENSG00000170144	HNRNPA3	cerebral cortex	178.9	TPM
ENSG00000163466	ARPC2	cerebral cortex	178.7	TPM
ENSG00000107130	NCS1	cerebral cortex	178.6	TPM
ENSG00000185825	BCAP31	cerebral cortex	178.3	TPM
ENSG00000156467	UQCRB	cerebral cortex	177.9	TPM
ENSG00000084764	MAPRE3	cerebral cortex	177.8	TPM
ENSG00000121653	MAPK8IP1	cerebral cortex	177.7	TPM
ENSG00000159377	PSMB4	cerebral cortex	177.5	TPM
ENSG00000221890	NPTXR	cerebral cortex	177	TPM
ENSG00000022267	FHL1	cerebral cortex	176.9	TPM
ENSG00000187957	DNER	cerebral cortex	176.5	TPM
ENSG00000168314	MOBP	cerebral cortex	176.4	TPM
ENSG00000082641	NFE2L1	cerebral cortex	176.4	TPM
ENSG00000129562	DAD1	cerebral cortex	176.1	TPM
ENSG00000100321	SYNGR1	cerebral cortex	175.9	TPM
ENSG00000134986	NREP	cerebral cortex	175.6	TPM
ENSG00000138069	RAB1A	cerebral cortex	175.5	TPM
ENSG00000142089	IFITM3	cerebral cortex	175.3	TPM
ENSG00000171530	TBCA	cerebral cortex	175.1	TPM
ENSG00000166974	MAPRE2	cerebral cortex	175.1	TPM
ENSG00000169564	PCBP1	cerebral cortex	174.8	TPM
ENSG00000169567	HINT1	cerebral cortex	174.4	TPM
ENSG00000231500	RPS18	cerebral cortex	173.8	TPM
ENSG00000114353	GNAI2	cerebral cortex	173.5	TPM
ENSG00000065154	OAT	cerebral cortex	173.1	TPM
ENSG00000110696	C11orf58	cerebral cortex	172.7	TPM
ENSG00000175899	A2M	cerebral cortex	172.5	TPM
ENSG00000136193	SCRN1	cerebral cortex	172.5	TPM
ENSG00000166780	C16orf45	cerebral cortex	172.4	TPM
ENSG00000108518	PFN1	cerebral cortex	172.4	TPM
ENSG00000104722	NEFM	cerebral cortex	172.2	TPM
ENSG00000071553	ATP6AP1	cerebral cortex	170.8	TPM
ENSG00000107295	SH3GL2	cerebral cortex	170.6	TPM
ENSG00000168461	RAB31	cerebral cortex	170.3	TPM
ENSG00000089199	CHGB	cerebral cortex	168.7	TPM
ENSG00000168036	CTNNB1	cerebral cortex	168.6	TPM
ENSG00000105993	DNAJB6	cerebral cortex	168.6	TPM
ENSG00000122705	CLTA	cerebral cortex	168.2	TPM
ENSG00000112697	TMEM30A	cerebral cortex	167.9	TPM
ENSG00000132670	PTPRA	cerebral cortex	167.8	TPM
ENSG00000159164	SV2A	cerebral cortex	167.4	TPM
ENSG00000160948	VPS28	cerebral cortex	167.3	TPM
ENSG00000196419	XRCC6	cerebral cortex	167.1	TPM
ENSG00000171368	TPPP	cerebral cortex	167.1	TPM
ENSG00000154518	ATP5G3	cerebral cortex	167.1	TPM
ENSG00000106089	STX1A	cerebral cortex	167.1	TPM
ENSG00000100201	DDX17	cerebral cortex	167.1	TPM
ENSG00000243678	NME2	cerebral cortex	166.8	TPM
ENSG00000144746	ARL6IP5	cerebral cortex	166.7	TPM
ENSG00000010810	FYN	cerebral cortex	166.6	TPM
ENSG00000107372	ZFAND5	cerebral cortex	166.4	TPM
ENSG00000166963	MAP1A	cerebral cortex	166.1	TPM
ENSG00000008952	SEC62	cerebral cortex	165.8	TPM
ENSG00000104529	EEF1D	cerebral cortex	165.5	TPM
ENSG00000147677	EIF3H	cerebral cortex	165.2	TPM
ENSG00000183044	ABAT	cerebral cortex	165	TPM
ENSG00000148700	ADD3	cerebral cortex	164.9	TPM
ENSG00000074211	PPP2R2C	cerebral cortex	164.9	TPM
ENSG00000138814	PPP3CA	cerebral cortex	164.8	TPM
ENSG00000130985	UBA1	cerebral cortex	164.4	TPM
ENSG00000120053	GOT1	cerebral cortex	164.4	TPM
ENSG00000105767	CADM4	cerebral cortex	164.1	TPM
ENSG00000178104	PDE4DIP	cerebral cortex	164	TPM
ENSG00000105695	MAG	cerebral cortex	164	TPM
ENSG00000240694	PNMA2	cerebral cortex	163.9	TPM
ENSG00000175203	DCTN2	cerebral cortex	163.5	TPM
ENSG00000116675	DNAJC6	cerebral cortex	163.3	TPM
ENSG00000108848	LUC7L3	cerebral cortex	163.1	TPM
ENSG00000135924	DNAJB2	cerebral cortex	162.3	TPM
ENSG00000117410	ATP6V0B	cerebral cortex	162.3	TPM
ENSG00000107742	SPOCK2	cerebral cortex	162.2	TPM
ENSG00000099797	TECR	cerebral cortex	162.1	TPM
ENSG00000005022	SLC25A5	cerebral cortex	162	TPM
ENSG00000164985	PSIP1	cerebral cortex	161.8	TPM
ENSG00000186469	GNG2	cerebral cortex	161.7	TPM
ENSG00000183255	PTTG1IP	cerebral cortex	161.3	TPM
ENSG00000100138	SNU13	cerebral cortex	160.9	TPM
ENSG00000164032	H2AFZ	cerebral cortex	160.7	TPM
ENSG00000180817	PPA1	cerebral cortex	160.2	TPM
ENSG00000126524	SBDS	cerebral cortex	160.2	TPM
ENSG00000055163	CYFIP2	cerebral cortex	158.8	TPM
ENSG00000214736	TOMM6	cerebral cortex	158.6	TPM
ENSG00000053438	NNAT	cerebral cortex	158.1	TPM
ENSG00000134884	ARGLU1	cerebral cortex	157.9	TPM
ENSG00000135052	GOLM1	cerebral cortex	157.6	TPM
ENSG00000119383	PPP2R4	cerebral cortex	157.6	TPM
ENSG00000108774	RAB5C	cerebral cortex	157.6	TPM
ENSG00000063046	EIF4B	cerebral cortex	157.5	TPM
ENSG00000189043	NDUFA4	cerebral cortex	157.3	TPM
ENSG00000188229	TUBB4B	cerebral cortex	157.2	TPM
ENSG00000114646	CSPG5	cerebral cortex	157.1	TPM
ENSG00000136717	BIN1	cerebral cortex	156.9	TPM
ENSG00000054793	ATP9A	cerebral cortex	156.2	TPM
ENSG00000153187	HNRNPU	cerebral cortex	156.1	TPM
ENSG00000167123	CERCAM	cerebral cortex	156	TPM
ENSG00000184007	PTP4A2	cerebral cortex	155.9	TPM
ENSG00000065518	NDUFB4	cerebral cortex	155.6	TPM
ENSG00000109654	TRIM2	cerebral cortex	155.5	TPM
ENSG00000007237	GAS7	cerebral cortex	155.2	TPM
ENSG00000172354	GNB2	cerebral cortex	155.1	TPM
ENSG00000071054	MAP4K4	cerebral cortex	155	TPM
ENSG00000112514	CUTA	cerebral cortex	154.6	TPM
ENSG00000172379	ARNT2	cerebral cortex	154.5	TPM
ENSG00000124422	USP22	cerebral cortex	154.5	TPM
ENSG00000102316	MAGED2	cerebral cortex	154.4	TPM
ENSG00000143612	C1orf43	cerebral cortex	154.2	TPM
ENSG00000150459	SAP18	cerebral cortex	154.1	TPM
ENSG00000105968	H2AFV	cerebral cortex	153.8	TPM
ENSG00000115365	LANCL1	cerebral cortex	153.7	TPM
ENSG00000121905	HPCA	cerebral cortex	153.6	TPM
ENSG00000107758	PPP3CB	cerebral cortex	153.6	TPM
ENSG00000124785	NRN1	cerebral cortex	153	TPM
ENSG00000118363	SPCS2	cerebral cortex	152.9	TPM
ENSG00000173369	C1QB	cerebral cortex	152.8	TPM
ENSG00000065609	SNAP91	cerebral cortex	152.6	TPM
ENSG00000031698	SARS	cerebral cortex	152.5	TPM
ENSG00000136960	ENPP2	cerebral cortex	152.4	TPM
ENSG00000176884	GRIN1	cerebral cortex	152.3	TPM
ENSG00000113013	HSPA9	cerebral cortex	152.3	TPM
ENSG00000159713	TPPP3	cerebral cortex	152	TPM
ENSG00000123091	RNF11	cerebral cortex	151.9	TPM
ENSG00000066248	NGEF	cerebral cortex	151.9	TPM
ENSG00000114573	ATP6V1A	cerebral cortex	151.8	TPM
ENSG00000087191	PSMC5	cerebral cortex	151.6	TPM
ENSG00000169100	SLC25A6	cerebral cortex	151.2	TPM
ENSG00000184602	SNN	cerebral cortex	151.1	TPM
ENSG00000115685	PPP1R7	cerebral cortex	150.7	TPM
ENSG00000135940	COX5B	cerebral cortex	150.2	TPM
ENSG00000152556	PFKM	cerebral cortex	149.7	TPM
ENSG00000265972	TXNIP	cerebral cortex	149.4	TPM
ENSG00000079459	FDFT1	cerebral cortex	149.4	TPM
ENSG00000099341	PSMD8	cerebral cortex	149.3	TPM
ENSG00000109099	PMP22	cerebral cortex	149.1	TPM
ENSG00000101265	RASSF2	cerebral cortex	148.9	TPM
ENSG00000135624	CCT7	cerebral cortex	148.7	TPM
ENSG00000109339	MAPK10	cerebral cortex	148.5	TPM
ENSG00000090861	AARS	cerebral cortex	148.4	TPM
ENSG00000165629	ATP5C1	cerebral cortex	148.3	TPM
ENSG00000100902	PSMA6	cerebral cortex	148	TPM
ENSG00000103495	MAZ	cerebral cortex	147.8	TPM
ENSG00000104408	EIF3E	cerebral cortex	147.6	TPM
ENSG00000135441	BLOC1S1	cerebral cortex	147.5	TPM
ENSG00000077380	DYNC1I2	cerebral cortex	147	TPM
ENSG00000228474	OST4	cerebral cortex	146.6	TPM
ENSG00000069424	KCNAB2	cerebral cortex	146.3	TPM
ENSG00000105402	NAPA	cerebral cortex	146.2	TPM
ENSG00000101182	PSMA7	cerebral cortex	146.2	TPM
ENSG00000089280	FUS	cerebral cortex	146.2	TPM
ENSG00000116983	HPCAL4	cerebral cortex	146.1	TPM
ENSG00000182916	TCEAL7	cerebral cortex	146	TPM
ENSG00000158828	PINK1	cerebral cortex	145.9	TPM
ENSG00000061676	NCKAP1	cerebral cortex	145.6	TPM
ENSG00000167778	SPRYD3	cerebral cortex	145.4	TPM
ENSG00000113712	CSNK1A1	cerebral cortex	145.1	TPM
ENSG00000135439	AGAP2	cerebral cortex	145	TPM
ENSG00000100664	EIF5	cerebral cortex	144.9	TPM
ENSG00000169032	MAP2K1	cerebral cortex	144.8	TPM
ENSG00000150867	PIP4K2A	cerebral cortex	144.6	TPM
ENSG00000133030	MPRIP	cerebral cortex	144.6	TPM
ENSG00000023734	STRAP	cerebral cortex	144.6	TPM
ENSG00000205937	RNPS1	cerebral cortex	144.2	TPM
ENSG00000130540	SULT4A1	cerebral cortex	144.1	TPM
ENSG00000125356	NDUFA1	cerebral cortex	144.1	TPM
ENSG00000070961	ATP2B1	cerebral cortex	144	TPM
ENSG00000102181	CD99L2	cerebral cortex	143.9	TPM
ENSG00000122378	FAM213A	cerebral cortex	143.6	TPM
ENSG00000213639	PPP1CB	cerebral cortex	143.5	TPM
ENSG00000018189	RUFY3	cerebral cortex	143.4	TPM
ENSG00000273259	SERPINA3	cerebral cortex	143.1	TPM
ENSG00000189060	H1F0	cerebral cortex	143.1	TPM
ENSG00000184221	OLIG1	cerebral cortex	143	TPM
ENSG00000110076	NRXN2	cerebral cortex	143	TPM
ENSG00000052802	MSMO1	cerebral cortex	142.9	TPM
ENSG00000164111	ANXA5	cerebral cortex	142.7	TPM
ENSG00000186642	PDE2A	cerebral cortex	142.1	TPM
ENSG00000159692	CTBP1	cerebral cortex	142.1	TPM
ENSG00000073921	PICALM	cerebral cortex	142.1	TPM
ENSG00000144381	HSPD1	cerebral cortex	142	TPM
ENSG00000135720	DYNC1LI2	cerebral cortex	141.9	TPM
ENSG00000057757	PITHD1	cerebral cortex	141.9	TPM
ENSG00000125648	SLC25A23	cerebral cortex	141.8	TPM
ENSG00000164089	ETNPPL	cerebral cortex	141.6	TPM
ENSG00000196776	CD47	cerebral cortex	141.1	TPM
ENSG00000185650	ZFP36L1	cerebral cortex	141	TPM
ENSG00000133083	DCLK1	cerebral cortex	140.9	TPM
ENSG00000120438	TCP1	cerebral cortex	140.9	TPM
ENSG00000101421	CHMP4B	cerebral cortex	140.8	TPM
ENSG00000168913	ENHO	cerebral cortex	140.7	TPM
ENSG00000022277	RTFDC1	cerebral cortex	140.7	TPM
ENSG00000197728	RPS26	cerebral cortex	140	TPM
ENSG00000159189	C1QC	cerebral cortex	139.7	TPM
ENSG00000079819	EPB41L2	cerebral cortex	139.6	TPM
ENSG00000172775	FAM192A	cerebral cortex	139.5	TPM
ENSG00000008018	PSMB1	cerebral cortex	139.5	TPM
ENSG00000112290	WASF1	cerebral cortex	139.4	TPM
ENSG00000100243	CYB5R3	cerebral cortex	139.3	TPM
ENSG00000074696	HACD3	cerebral cortex	139.3	TPM
ENSG00000125743	SNRPD2	cerebral cortex	139.1	TPM
ENSG00000241553	ARPC4	cerebral cortex	138.4	TPM
ENSG00000112308	C6orf62	cerebral cortex	138.4	TPM
ENSG00000160469	BRSK1	cerebral cortex	138.2	TPM
ENSG00000157827	FMNL2	cerebral cortex	138.2	TPM
ENSG00000185896	LAMP1	cerebral cortex	138.1	TPM
ENSG00000103266	STUB1	cerebral cortex	138.1	TPM
ENSG00000126861	OMG	cerebral cortex	137.8	TPM
ENSG00000119705	SLIRP	cerebral cortex	137.7	TPM
ENSG00000078549	ADCYAP1R1	cerebral cortex	137.5	TPM
ENSG00000127445	PIN1	cerebral cortex	137.3	TPM
ENSG00000166619	BLCAP	cerebral cortex	137.2	TPM
ENSG00000155849	ELMO1	cerebral cortex	137.2	TPM
ENSG00000163453	IGFBP7	cerebral cortex	137.1	TPM
ENSG00000162512	SDC3	cerebral cortex	136.8	TPM
ENSG00000223802	CERS1	cerebral cortex	136.6	TPM
ENSG00000044115	CTNNA1	cerebral cortex	136.6	TPM
ENSG00000213923	CSNK1E	cerebral cortex	136.5	TPM
ENSG00000115468	EFHD1	cerebral cortex	136.5	TPM
ENSG00000241360	PDXP	cerebral cortex	136.4	TPM
ENSG00000127824	TUBA4A	cerebral cortex	136.4	TPM
ENSG00000084207	GSTP1	cerebral cortex	136.3	TPM
ENSG00000198732	SMOC1	cerebral cortex	136.1	TPM
ENSG00000115524	SF3B1	cerebral cortex	135.9	TPM
ENSG00000113657	DPYSL3	cerebral cortex	135.9	TPM
ENSG00000167792	NDUFV1	cerebral cortex	135.8	TPM
ENSG00000099795	NDUFB7	cerebral cortex	135.8	TPM
ENSG00000156475	PPP2R2B	cerebral cortex	135.6	TPM
ENSG00000087365	SF3B2	cerebral cortex	135.5	TPM
ENSG00000142669	SH3BGRL3	cerebral cortex	135.3	TPM
ENSG00000158941	CCAR2	cerebral cortex	135	TPM
ENSG00000115541	HSPE1	cerebral cortex	135	TPM
ENSG00000159352	PSMD4	cerebral cortex	134.9	TPM
ENSG00000140740	UQCRC2	cerebral cortex	134.8	TPM
ENSG00000073969	NSF	cerebral cortex	134.7	TPM
ENSG00000147140	NONO	cerebral cortex	134.4	TPM
ENSG00000182013	PNMAL1	cerebral cortex	134.3	TPM
ENSG00000134440	NARS	cerebral cortex	134.2	TPM
ENSG00000187094	CCK	cerebral cortex	134.1	TPM
ENSG00000137575	SDCBP	cerebral cortex	134.1	TPM
ENSG00000124507	PACSIN1	cerebral cortex	134.1	TPM
ENSG00000102882	MAPK3	cerebral cortex	134.1	TPM
ENSG00000072832	CRMP1	cerebral cortex	134.1	TPM
ENSG00000155096	AZIN1	cerebral cortex	133.8	TPM
ENSG00000111540	RAB5B	cerebral cortex	133.8	TPM
ENSG00000084731	KIF3C	cerebral cortex	133.6	TPM
ENSG00000130723	PRRC2B	cerebral cortex	133.4	TPM
ENSG00000145675	PIK3R1	cerebral cortex	133.3	TPM
ENSG00000175550	DRAP1	cerebral cortex	133.1	TPM
ENSG00000149091	DGKZ	cerebral cortex	133	TPM
ENSG00000100030	MAPK1	cerebral cortex	132.8	TPM
ENSG00000182534	MXRA7	cerebral cortex	132.7	TPM
ENSG00000078902	TOLLIP	cerebral cortex	132.7	TPM
ENSG00000068697	LAPTM4A	cerebral cortex	132.7	TPM
ENSG00000127483	HP1BP3	cerebral cortex	132.6	TPM
ENSG00000166257	SCN3B	cerebral cortex	132.5	TPM
ENSG00000057608	GDI2	cerebral cortex	132.5	TPM
ENSG00000164176	EDIL3	cerebral cortex	131.9	TPM
ENSG00000002586	CD99	cerebral cortex	131.9	TPM
ENSG00000186310	NAP1L3	cerebral cortex	131.7	TPM
ENSG00000160752	FDPS	cerebral cortex	131.7	TPM
ENSG00000129990	SYT5	cerebral cortex	131.7	TPM
ENSG00000127922	SHFM1	cerebral cortex	131.7	TPM
ENSG00000171476	HOPX	cerebral cortex	131.6	TPM
ENSG00000242173	ARHGDIG	cerebral cortex	131.5	TPM
ENSG00000104419	NDRG1	cerebral cortex	131.4	TPM
ENSG00000169783	LINGO1	cerebral cortex	131.2	TPM
ENSG00000114902	SPCS1	cerebral cortex	131.2	TPM
ENSG00000143418	CERS2	cerebral cortex	131.1	TPM
ENSG00000117592	PRDX6	cerebral cortex	130.9	TPM
ENSG00000141447	OSBPL1A	cerebral cortex	130.4	TPM
ENSG00000113578	FGF1	cerebral cortex	130.3	TPM
ENSG00000185236	RAB11B	cerebral cortex	130.2	TPM
ENSG00000163468	CCT3	cerebral cortex	130.2	TPM
ENSG00000137100	DCTN3	cerebral cortex	130.1	TPM
ENSG00000115944	COX7A2L	cerebral cortex	129.9	TPM
ENSG00000100836	PABPN1	cerebral cortex	129.8	TPM
ENSG00000130208	APOC1	cerebral cortex	129.7	TPM
ENSG00000126945	HNRNPH2	cerebral cortex	129.7	TPM
ENSG00000184205	TSPYL2	cerebral cortex	129.6	TPM
ENSG00000141540	TTYH2	cerebral cortex	129.6	TPM
ENSG00000097021	ACOT7	cerebral cortex	129.6	TPM
ENSG00000156515	HK1	cerebral cortex	129.5	TPM
ENSG00000135506	OS9	cerebral cortex	129.3	TPM
ENSG00000118418	HMGN3	cerebral cortex	129.3	TPM
ENSG00000115419	GLS	cerebral cortex	129.3	TPM
ENSG00000110107	PRPF19	cerebral cortex	129.3	TPM
ENSG00000060762	MPC1	cerebral cortex	129.1	TPM
ENSG00000133313	CNDP2	cerebral cortex	128.6	TPM
ENSG00000155876	RRAGA	cerebral cortex	128.4	TPM
ENSG00000166562	SEC11C	cerebral cortex	128.2	TPM
ENSG00000131508	UBE2D2	cerebral cortex	128.2	TPM
ENSG00000100292	HMOX1	cerebral cortex	128	TPM
ENSG00000172995	ARPP21	cerebral cortex	127.5	TPM
ENSG00000169045	HNRNPH1	cerebral cortex	127.5	TPM
ENSG00000004059	ARF5	cerebral cortex	127.4	TPM
ENSG00000164096	C4orf3	cerebral cortex	127.3	TPM
ENSG00000101489	CELF4	cerebral cortex	127.3	TPM
ENSG00000188186	LAMTOR4	cerebral cortex	127.2	TPM
ENSG00000184014	DENND5A	cerebral cortex	127.2	TPM
ENSG00000125730	C3	cerebral cortex	127.2	TPM
ENSG00000139182	CLSTN3	cerebral cortex	127.1	TPM
ENSG00000136810	TXN	cerebral cortex	127.1	TPM
ENSG00000131171	SH3BGRL	cerebral cortex	127.1	TPM
ENSG00000113575	PPP2CA	cerebral cortex	127	TPM
ENSG00000180879	SSR4	cerebral cortex	126.9	TPM
ENSG00000170525	PFKFB3	cerebral cortex	126.9	TPM
ENSG00000047249	ATP6V1H	cerebral cortex	126.9	TPM
ENSG00000130724	CHMP2A	cerebral cortex	126.5	TPM
ENSG00000125841	NRSN2	cerebral cortex	126.5	TPM
ENSG00000115677	HDLBP	cerebral cortex	126.2	TPM
ENSG00000266964	FXYD1	cerebral cortex	125.8	TPM
ENSG00000166501	PRKCB	cerebral cortex	125.8	TPM
ENSG00000090097	PCBP4	cerebral cortex	125.7	TPM
ENSG00000115762	PLEKHB2	cerebral cortex	125.6	TPM
ENSG00000111275	ALDH2	cerebral cortex	125.6	TPM
ENSG00000102265	TIMP1	cerebral cortex	125.6	TPM
ENSG00000112186	CAP2	cerebral cortex	125.5	TPM
ENSG00000104490	NCALD	cerebral cortex	125.4	TPM
ENSG00000175866	BAIAP2	cerebral cortex	125.1	TPM
ENSG00000044574	HSPA5	cerebral cortex	125	TPM
ENSG00000165023	DIRAS2	cerebral cortex	124.9	TPM
ENSG00000141002	TCF25	cerebral cortex	124.9	TPM
ENSG00000101079	NDRG3	cerebral cortex	124.8	TPM
ENSG00000111678	C12orf57	cerebral cortex	124.7	TPM
ENSG00000106992	AK1	cerebral cortex	124.7	TPM
ENSG00000184752	NDUFA12	cerebral cortex	124.6	TPM
ENSG00000179295	PTPN11	cerebral cortex	124.6	TPM
ENSG00000173113	TRMT112	cerebral cortex	124.5	TPM
ENSG00000136888	ATP6V1G1	cerebral cortex	124.4	TPM
ENSG00000134243	SORT1	cerebral cortex	124.4	TPM
ENSG00000105088	OLFM2	cerebral cortex	124.3	TPM
ENSG00000067064	IDI1	cerebral cortex	124.3	TPM
ENSG00000104267	CA2	cerebral cortex	124.2	TPM
ENSG00000079246	XRCC5	cerebral cortex	124.1	TPM
ENSG00000074201	CLNS1A	cerebral cortex	124.1	TPM
ENSG00000165672	PRDX3	cerebral cortex	123.9	TPM
ENSG00000067840	PDZD4	cerebral cortex	123.9	TPM
ENSG00000155097	ATP6V1C1	cerebral cortex	123.4	TPM
ENSG00000213190	MLLT11	cerebral cortex	122.9	TPM
ENSG00000120738	EGR1	cerebral cortex	122.9	TPM
ENSG00000171246	NPTX1	cerebral cortex	122.8	TPM
ENSG00000116857	TMEM9	cerebral cortex	122.6	TPM
ENSG00000076864	RAP1GAP	cerebral cortex	122.5	TPM
ENSG00000215301	DDX3X	cerebral cortex	122.4	TPM
ENSG00000119801	YPEL5	cerebral cortex	122.3	TPM
ENSG00000172005	MAL	cerebral cortex	122.2	TPM
ENSG00000116133	DHCR24	cerebral cortex	122.2	TPM
ENSG00000116030	SUMO1	cerebral cortex	122.2	TPM
ENSG00000164754	RAD21	cerebral cortex	122.1	TPM
ENSG00000159228	CBR1	cerebral cortex	121.7	TPM
ENSG00000173598	NUDT4	cerebral cortex	121.5	TPM
ENSG00000177885	GRB2	cerebral cortex	121.4	TPM
ENSG00000187189	TSPYL4	cerebral cortex	121.1	TPM
ENSG00000243147	MRPL33	cerebral cortex	121	TPM
ENSG00000100142	POLR2F	cerebral cortex	121	TPM
ENSG00000100979	PLTP	cerebral cortex	120.8	TPM
ENSG00000167460	TPM4	cerebral cortex	120.7	TPM
ENSG00000177807	KCNJ10	cerebral cortex	120.1	TPM
ENSG00000177576	C18orf32	cerebral cortex	120	TPM
ENSG00000174437	ATP2A2	cerebral cortex	120	TPM
ENSG00000114784	EIF1B	cerebral cortex	119.9	TPM
ENSG00000106052	TAX1BP1	cerebral cortex	119.9	TPM
ENSG00000100823	APEX1	cerebral cortex	119.9	TPM
ENSG00000184076	UQCR10	cerebral cortex	119.8	TPM
ENSG00000157103	SLC6A1	cerebral cortex	119.7	TPM
ENSG00000142507	PSMB6	cerebral cortex	119.5	TPM
ENSG00000091428	RAPGEF4	cerebral cortex	119.5	TPM
ENSG00000148660	CAMK2G	cerebral cortex	119.4	TPM
ENSG00000101460	MAP1LC3A	cerebral cortex	119.4	TPM
ENSG00000124772	CPNE5	cerebral cortex	119.3	TPM
ENSG00000134108	ARL8B	cerebral cortex	119	TPM
ENSG00000072062	PRKACA	cerebral cortex	119	TPM
ENSG00000198911	SREBF2	cerebral cortex	118.8	TPM
ENSG00000166340	TPP1	cerebral cortex	118.6	TPM
ENSG00000139684	ESD	cerebral cortex	118.4	TPM
ENSG00000102934	PLLP	cerebral cortex	118.4	TPM
ENSG00000181449	SOX2	cerebral cortex	118.3	TPM
ENSG00000174238	PITPNA	cerebral cortex	118.3	TPM
ENSG00000124767	GLO1	cerebral cortex	117.8	TPM
ENSG00000172201	ID4	cerebral cortex	117.5	TPM
ENSG00000174903	RAB1B	cerebral cortex	117.4	TPM
ENSG00000198363	ASPH	cerebral cortex	117.3	TPM
ENSG00000090238	YPEL3	cerebral cortex	117.3	TPM
ENSG00000196937	FAM3C	cerebral cortex	117.2	TPM
ENSG00000167978	SRRM2	cerebral cortex	117	TPM
ENSG00000116871	MAP7D1	cerebral cortex	117	TPM
ENSG00000182175	RGMA	cerebral cortex	116.9	TPM
ENSG00000177889	UBE2N	cerebral cortex	116.7	TPM
ENSG00000186868	MAPT	cerebral cortex	116.6	TPM
ENSG00000162407	PLPP3	cerebral cortex	116.5	TPM
ENSG00000198612	COPS8	cerebral cortex	116.4	TPM
ENSG00000111676	ATN1	cerebral cortex	116.4	TPM
ENSG00000182667	NTM	cerebral cortex	116.3	TPM
ENSG00000167770	OTUB1	cerebral cortex	116.3	TPM
ENSG00000115091	ACTR3	cerebral cortex	116.3	TPM
ENSG00000187601	MAGEH1	cerebral cortex	116.1	TPM
ENSG00000134248	LAMTOR5	cerebral cortex	116	TPM
ENSG00000100804	PSMB5	cerebral cortex	116	TPM
ENSG00000182944	EWSR1	cerebral cortex	115.9	TPM
ENSG00000140350	ANP32A	cerebral cortex	115.7	TPM
ENSG00000109956	B3GAT1	cerebral cortex	115.7	TPM
ENSG00000175416	CLTB	cerebral cortex	115.5	TPM
ENSG00000172348	RCAN2	cerebral cortex	115.3	TPM
ENSG00000089818	NECAP1	cerebral cortex	115.2	TPM
ENSG00000182196	ARL6IP4	cerebral cortex	115.1	TPM
ENSG00000145912	NHP2	cerebral cortex	115.1	TPM
ENSG00000082153	BZW1	cerebral cortex	115.1	TPM
ENSG00000169764	UGP2	cerebral cortex	115	TPM
ENSG00000176485	PLA2G16	cerebral cortex	114.9	TPM
ENSG00000144369	FAM171B	cerebral cortex	114.9	TPM
ENSG00000128463	EMC4	cerebral cortex	114.9	TPM
ENSG00000143621	ILF2	cerebral cortex	114.8	TPM
ENSG00000140941	MAP1LC3B	cerebral cortex	114.8	TPM
ENSG00000104805	NUCB1	cerebral cortex	114.8	TPM
ENSG00000042753	AP2S1	cerebral cortex	114.8	TPM
ENSG00000138107	ACTR1A	cerebral cortex	114.7	TPM
ENSG00000104765	BNIP3L	cerebral cortex	114.7	TPM
ENSG00000158186	MRAS	cerebral cortex	114.4	TPM
ENSG00000233276	GPX1	cerebral cortex	114.3	TPM
ENSG00000184524	CEND1	cerebral cortex	114.3	TPM
ENSG00000086065	CHMP5	cerebral cortex	114.2	TPM
ENSG00000135018	UBQLN1	cerebral cortex	114.1	TPM
ENSG00000241973	PI4KA	cerebral cortex	114	TPM
ENSG00000143862	ARL8A	cerebral cortex	113.9	TPM
ENSG00000165916	PSMC3	cerebral cortex	113.8	TPM
ENSG00000265241	RBM8A	cerebral cortex	113.7	TPM
ENSG00000162511	LAPTM5	cerebral cortex	113.6	TPM
ENSG00000088367	EPB41L1	cerebral cortex	113.6	TPM
ENSG00000104763	ASAH1	cerebral cortex	113.2	TPM
ENSG00000154582	TCEB1	cerebral cortex	113	TPM
ENSG00000108561	C1QBP	cerebral cortex	113	TPM
ENSG00000180304	OAZ2	cerebral cortex	112.9	TPM
ENSG00000152102	FAM168B	cerebral cortex	112.9	TPM
ENSG00000099783	HNRNPM	cerebral cortex	112.9	TPM
ENSG00000092820	EZR	cerebral cortex	112.9	TPM
ENSG00000078304	PPP2R5C	cerebral cortex	112.7	TPM
ENSG00000198825	INPP5F	cerebral cortex	112.6	TPM
ENSG00000140262	TCF12	cerebral cortex	112.6	TPM
ENSG00000080503	SMARCA2	cerebral cortex	112.6	TPM
ENSG00000177156	TALDO1	cerebral cortex	112.4	TPM
ENSG00000170142	UBE2E1	cerebral cortex	112.4	TPM
ENSG00000185046	ANKS1B	cerebral cortex	112.3	TPM
ENSG00000134121	CHL1	cerebral cortex	112.2	TPM
ENSG00000175166	PSMD2	cerebral cortex	112.1	TPM
ENSG00000169504	CLIC4	cerebral cortex	111.9	TPM
ENSG00000066032	CTNNA2	cerebral cortex	111.9	TPM
ENSG00000170043	TRAPPC1	cerebral cortex	111.8	TPM
ENSG00000140990	NDUFB10	cerebral cortex	111.8	TPM
ENSG00000130175	PRKCSH	cerebral cortex	111.5	TPM
ENSG00000131238	PPT1	cerebral cortex	111.3	TPM
ENSG00000128872	TMOD2	cerebral cortex	111.3	TPM
ENSG00000197747	S100A10	cerebral cortex	111.2	TPM
ENSG00000164830	OXR1	cerebral cortex	111.1	TPM
ENSG00000146122	DAAM2	cerebral cortex	111.1	TPM
ENSG00000071127	WDR1	cerebral cortex	111	TPM
ENSG00000175662	TOM1L2	cerebral cortex	110.9	TPM
ENSG00000088247	KHSRP	cerebral cortex	110.9	TPM
ENSG00000078328	RBFOX1	cerebral cortex	110.9	TPM
ENSG00000175334	BANF1	cerebral cortex	110.8	TPM
ENSG00000132002	DNAJB1	cerebral cortex	110.8	TPM
ENSG00000140416	TPM1	cerebral cortex	110.7	TPM
ENSG00000102760	RGCC	cerebral cortex	110.6	TPM
ENSG00000092621	PHGDH	cerebral cortex	110.6	TPM
ENSG00000005513	SOX8	cerebral cortex	110.2	TPM
ENSG00000093010	COMT	cerebral cortex	110.1	TPM
ENSG00000244687	UBE2V1	cerebral cortex	110	TPM
ENSG00000167654	ATCAY	cerebral cortex	109.9	TPM
ENSG00000143256	PFDN2	cerebral cortex	109.9	TPM
ENSG00000061938	TNK2	cerebral cortex	109.8	TPM
ENSG00000168003	SLC3A2	cerebral cortex	109.7	TPM
ENSG00000138758	SEPT11	cerebral cortex	109.7	TPM
ENSG00000120694	HSPH1	cerebral cortex	109.7	TPM
ENSG00000205352	PRR13	cerebral cortex	109.5	TPM
ENSG00000142864	SERBP1	cerebral cortex	109.5	TPM
ENSG00000196704	AMZ2	cerebral cortex	109.4	TPM
ENSG00000168159	RNF187	cerebral cortex	109.4	TPM
ENSG00000138029	HADHB	cerebral cortex	109.4	TPM
ENSG00000119421	NDUFA8	cerebral cortex	109.4	TPM
ENSG00000143819	EPHX1	cerebral cortex	109.3	TPM
ENSG00000135387	CAPRIN1	cerebral cortex	109.2	TPM
ENSG00000113732	ATP6V0E1	cerebral cortex	109.1	TPM
ENSG00000022355	GABRA1	cerebral cortex	109.1	TPM
ENSG00000197045	GMFB	cerebral cortex	109	TPM
ENSG00000064787	BCAS1	cerebral cortex	109	TPM
ENSG00000011347	SYT7	cerebral cortex	109	TPM
ENSG00000143222	UFC1	cerebral cortex	108.9	TPM
ENSG00000263001	GTF2I	cerebral cortex	108.8	TPM
ENSG00000211445	GPX3	cerebral cortex	108.6	TPM
ENSG00000185885	IFITM1	cerebral cortex	108.6	TPM
ENSG00000171033	PKIA	cerebral cortex	108.6	TPM
ENSG00000135250	SRPK2	cerebral cortex	108.6	TPM
ENSG00000242485	MRPL20	cerebral cortex	108.5	TPM
ENSG00000175348	TMEM9B	cerebral cortex	108.4	TPM
ENSG00000130725	UBE2M	cerebral cortex	108.3	TPM
ENSG00000104388	RAB2A	cerebral cortex	108.3	TPM
ENSG00000162729	IGSF8	cerebral cortex	108.1	TPM
ENSG00000116729	WLS	cerebral cortex	108.1	TPM
ENSG00000185432	METTL7A	cerebral cortex	107.9	TPM
ENSG00000132716	DCAF8	cerebral cortex	107.9	TPM
ENSG00000100234	TIMP3	cerebral cortex	107.8	TPM
ENSG00000070214	SLC44A1	cerebral cortex	107.8	TPM
ENSG00000213593	TMX2	cerebral cortex	107.7	TPM
ENSG00000105404	RABAC1	cerebral cortex	107.6	TPM
ENSG00000132432	SEC61G	cerebral cortex	107.5	TPM
ENSG00000225663	FAM195B	cerebral cortex	107.4	TPM
ENSG00000092051	JPH4	cerebral cortex	107.4	TPM
ENSG00000106367	AP1S1	cerebral cortex	107.3	TPM
ENSG00000136521	NDUFB5	cerebral cortex	107.2	TPM
ENSG00000198408	MGEA5	cerebral cortex	106.9	TPM
ENSG00000167986	DDB1	cerebral cortex	106.8	TPM
ENSG00000196465	MYL6B	cerebral cortex	106.7	TPM
ENSG00000123240	OPTN	cerebral cortex	106.6	TPM
ENSG00000113068	PFDN1	cerebral cortex	106.6	TPM
ENSG00000006468	ETV1	cerebral cortex	106.6	TPM
ENSG00000075945	KIFAP3	cerebral cortex	106.4	TPM
ENSG00000008294	SPAG9	cerebral cortex	106.4	TPM
ENSG00000221946	FXYD7	cerebral cortex	106.1	TPM
ENSG00000174456	C12orf76	cerebral cortex	106.1	TPM
ENSG00000153904	DDAH1	cerebral cortex	106.1	TPM
ENSG00000146701	MDH2	cerebral cortex	106.1	TPM
ENSG00000197586	ENTPD6	cerebral cortex	106	TPM
ENSG00000122565	CBX3	cerebral cortex	106	TPM
ENSG00000152137	HSPB8	cerebral cortex	105.9	TPM
ENSG00000116171	SCP2	cerebral cortex	105.9	TPM
ENSG00000108468	CBX1	cerebral cortex	105.9	TPM
ENSG00000015171	ZMYND11	cerebral cortex	105.8	TPM
ENSG00000054523	KIF1B	cerebral cortex	105.7	TPM
ENSG00000168374	ARF4	cerebral cortex	105.5	TPM
ENSG00000105373	GLTSCR2	cerebral cortex	105.2	TPM
ENSG00000120963	ZNF706	cerebral cortex	105.1	TPM
ENSG00000103145	HCFC1R1	cerebral cortex	105.1	TPM
ENSG00000149084	HSD17B12	cerebral cortex	104.8	TPM
ENSG00000198843	SELT	cerebral cortex	104.7	TPM
ENSG00000095787	WAC	cerebral cortex	104.7	TPM
ENSG00000054965	FAM168A	cerebral cortex	104.7	TPM
ENSG00000185624	P4HB	cerebral cortex	104.6	TPM
ENSG00000166226	CCT2	cerebral cortex	104.5	TPM
ENSG00000143384	MCL1	cerebral cortex	104.5	TPM
ENSG00000105669	COPE	cerebral cortex	104.5	TPM
ENSG00000109572	CLCN3	cerebral cortex	104.4	TPM
ENSG00000148834	GSTO1	cerebral cortex	104.3	TPM
ENSG00000110514	MADD	cerebral cortex	104.2	TPM
ENSG00000103018	CYB5B	cerebral cortex	104.1	TPM
ENSG00000196990	FAM163B	cerebral cortex	103.9	TPM
ENSG00000107863	ARHGAP21	cerebral cortex	103.8	TPM
ENSG00000100591	AHSA1	cerebral cortex	103.8	TPM
ENSG00000146007	ZMAT2	cerebral cortex	103.6	TPM
ENSG00000169862	CTNND2	cerebral cortex	103.5	TPM
ENSG00000166734	CASC4	cerebral cortex	103.4	TPM
ENSG00000115694	STK25	cerebral cortex	103.3	TPM
ENSG00000178913	TAF7	cerebral cortex	103.2	TPM
ENSG00000151967	SCHIP1	cerebral cortex	103.2	TPM
ENSG00000185565	LSAMP	cerebral cortex	103.1	TPM
ENSG00000178498	DTX3	cerebral cortex	103.1	TPM
ENSG00000110931	CAMKK2	cerebral cortex	103.1	TPM
ENSG00000167671	UBXN6	cerebral cortex	103	TPM
ENSG00000189159	HN1	cerebral cortex	102.9	TPM
ENSG00000135709	KIAA0513	cerebral cortex	102.9	TPM
ENSG00000008394	MGST1	cerebral cortex	102.9	TPM
ENSG00000168439	STIP1	cerebral cortex	102.8	TPM
ENSG00000119125	GDA	cerebral cortex	102.6	TPM
ENSG00000103316	CRYM	cerebral cortex	102.6	TPM
ENSG00000213619	NDUFS3	cerebral cortex	102.5	TPM
ENSG00000164434	FABP7	cerebral cortex	102.5	TPM
ENSG00000158109	TPRG1L	cerebral cortex	102.5	TPM
ENSG00000004779	NDUFAB1	cerebral cortex	102.4	TPM
ENSG00000196072	BLOC1S2	cerebral cortex	102.1	TPM
ENSG00000179604	CDC42EP4	cerebral cortex	102.1	TPM
ENSG00000100994	PYGB	cerebral cortex	102.1	TPM
ENSG00000079785	DDX1	cerebral cortex	102.1	TPM
ENSG00000150656	CNDP1	cerebral cortex	102	TPM
ENSG00000173933	RBM4	cerebral cortex	101.9	TPM
ENSG00000143252	SDHC	cerebral cortex	101.8	TPM
ENSG00000144567	FAM134A	cerebral cortex	101.7	TPM
ENSG00000174607	UGT8	cerebral cortex	101.6	TPM
ENSG00000175182	FAM131A	cerebral cortex	101.5	TPM
ENSG00000126934	MAP2K2	cerebral cortex	101.4	TPM
ENSG00000145349	CAMK2D	cerebral cortex	101.3	TPM
ENSG00000129353	SLC44A2	cerebral cortex	101.1	TPM
ENSG00000106028	SSBP1	cerebral cortex	101.1	TPM
ENSG00000182054	IDH2	cerebral cortex	101	TPM
ENSG00000119655	NPC2	cerebral cortex	100.9	TPM
ENSG00000178531	CTXN1	cerebral cortex	100.8	TPM
ENSG00000160710	ADAR	cerebral cortex	100.8	TPM
ENSG00000131771	PPP1R1B	cerebral cortex	100.8	TPM
ENSG00000156261	CCT8	cerebral cortex	100.7	TPM
ENSG00000249915	PDCD6	cerebral cortex	100.6	TPM
ENSG00000186318	BACE1	cerebral cortex	100.6	TPM
ENSG00000104853	CLPTM1	cerebral cortex	100.6	TPM
ENSG00000172458	IL17D	cerebral cortex	100.5	TPM
ENSG00000162191	UBXN1	cerebral cortex	100.5	TPM
ENSG00000126709	IFI6	cerebral cortex	100.4	TPM
ENSG00000006210	CX3CL1	cerebral cortex	100.4	TPM
ENSG00000084090	STARD7	cerebral cortex	100.3	TPM
ENSG00000280071	CH507-9B2.3	cerebral cortex	100.1	TPM
ENSG00000213465	ARL2	cerebral cortex	100	TPM
ENSG00000177556	ATOX1	cerebral cortex	100	TPM
ENSG00000067606	PRKCZ	cerebral cortex	100	TPM
ENSG00000196104	SPOCK3	cerebral cortex	99.9	TPM
ENSG00000138430	OLA1	cerebral cortex	99.9	TPM
ENSG00000117906	RCN2	cerebral cortex	99.9	TPM
ENSG00000184640	SEPT9	cerebral cortex	99.8	TPM
ENSG00000138385	SSB	cerebral cortex	99.8	TPM
ENSG00000012660	ELOVL5	cerebral cortex	99.7	TPM
ENSG00000158747	NBL1	cerebral cortex	99.6	TPM
ENSG00000171604	CXXC5	cerebral cortex	99.5	TPM
ENSG00000175826	CTDNEP1	cerebral cortex	99.4	TPM
ENSG00000126777	KTN1	cerebral cortex	99.4	TPM
ENSG00000095637	SORBS1	cerebral cortex	99.4	TPM
ENSG00000250588	IQCJ-SCHIP1	cerebral cortex	99.2	TPM
ENSG00000240583	AQP1	cerebral cortex	99.2	TPM
ENSG00000183978	COA3	cerebral cortex	99.1	TPM
ENSG00000138443	ABI2	cerebral cortex	99.1	TPM
ENSG00000083720	OXCT1	cerebral cortex	99	TPM
ENSG00000106211	HSPB1	cerebral cortex	98.9	TPM
ENSG00000112245	PTP4A1	cerebral cortex	98.8	TPM
ENSG00000176749	CDK5R1	cerebral cortex	98.7	TPM
ENSG00000170017	ALCAM	cerebral cortex	98.7	TPM
ENSG00000100442	FKBP3	cerebral cortex	98.7	TPM
ENSG00000145293	ENOPH1	cerebral cortex	98.6	TPM
ENSG00000189171	S100A13	cerebral cortex	98.5	TPM
ENSG00000105401	CDC37	cerebral cortex	98.4	TPM
ENSG00000163479	SSR2	cerebral cortex	98.3	TPM
ENSG00000132879	FBXO44	cerebral cortex	98.3	TPM
ENSG00000196507	TCEAL3	cerebral cortex	98.2	TPM
ENSG00000155366	RHOC	cerebral cortex	98.2	TPM
ENSG00000107331	ABCA2	cerebral cortex	98.2	TPM
ENSG00000105583	WDR83OS	cerebral cortex	98.2	TPM
ENSG00000152291	TGOLN2	cerebral cortex	98.1	TPM
ENSG00000084754	HADHA	cerebral cortex	98.1	TPM
ENSG00000082397	EPB41L3	cerebral cortex	98.1	TPM
ENSG00000169139	UBE2V2	cerebral cortex	97.9	TPM
ENSG00000113141	IK	cerebral cortex	97.9	TPM
ENSG00000072042	RDH11	cerebral cortex	97.9	TPM
ENSG00000160781	PAQR6	cerebral cortex	97.8	TPM
ENSG00000108588	CCDC47	cerebral cortex	97.8	TPM
ENSG00000102144	PGK1	cerebral cortex	97.8	TPM
ENSG00000184277	TM2D3	cerebral cortex	97.5	TPM
ENSG00000084070	SMAP2	cerebral cortex	97.5	TPM
ENSG00000138279	ANXA7	cerebral cortex	97.4	TPM
ENSG00000198513	ATL1	cerebral cortex	97.2	TPM
ENSG00000183291	SEP15	cerebral cortex	97.2	TPM
ENSG00000102225	CDK16	cerebral cortex	97.2	TPM
ENSG00000266412	NCOA4	cerebral cortex	97.1	TPM
ENSG00000171159	C9orf16	cerebral cortex	97.1	TPM
ENSG00000119013	NDUFB3	cerebral cortex	97.1	TPM
ENSG00000102606	ARHGEF7	cerebral cortex	97.1	TPM
ENSG00000006715	VPS41	cerebral cortex	97	TPM
ENSG00000001630	CYP51A1	cerebral cortex	96.9	TPM
ENSG00000152954	NRSN1	cerebral cortex	96.7	TPM
ENSG00000147533	GOLGA7	cerebral cortex	96.7	TPM
ENSG00000136002	ARHGEF4	cerebral cortex	96.7	TPM
ENSG00000126803	HSPA2	cerebral cortex	96.7	TPM
ENSG00000062485	CS	cerebral cortex	96.7	TPM
ENSG00000164683	HEY1	cerebral cortex	96.6	TPM
ENSG00000143870	PDIA6	cerebral cortex	96.5	TPM
ENSG00000184515	BEX5	cerebral cortex	96.4	TPM
ENSG00000122203	KIAA1191	cerebral cortex	96.4	TPM
ENSG00000111639	MRPL51	cerebral cortex	96.4	TPM
ENSG00000181418	DDN	cerebral cortex	96.3	TPM
ENSG00000180155	LYNX1	cerebral cortex	96.3	TPM
ENSG00000102471	NDFIP2	cerebral cortex	96.3	TPM
ENSG00000078596	ITM2A	cerebral cortex	96	TPM
ENSG00000170515	PA2G4	cerebral cortex	95.9	TPM
ENSG00000169554	ZEB2	cerebral cortex	95.9	TPM
ENSG00000143569	UBAP2L	cerebral cortex	95.9	TPM
ENSG00000100632	ERH	cerebral cortex	95.8	TPM
ENSG00000125991	ERGIC3	cerebral cortex	95.7	TPM
ENSG00000179091	CYC1	cerebral cortex	95.6	TPM
ENSG00000069535	MAOB	cerebral cortex	95.6	TPM
ENSG00000089169	RPH3A	cerebral cortex	95.5	TPM
ENSG00000178127	NDUFV2	cerebral cortex	95.4	TPM
ENSG00000108424	KPNB1	cerebral cortex	95.4	TPM
ENSG00000264364	DYNLL2	cerebral cortex	95.3	TPM
ENSG00000101474	APMAP	cerebral cortex	95.3	TPM
ENSG00000072134	EPN2	cerebral cortex	95.3	TPM
ENSG00000143799	PARP1	cerebral cortex	94.8	TPM
ENSG00000138674	SEC31A	cerebral cortex	94.8	TPM
ENSG00000127955	GNAI1	cerebral cortex	94.8	TPM
ENSG00000162704	ARPC5	cerebral cortex	94.7	TPM
ENSG00000184432	COPB2	cerebral cortex	94.6	TPM
ENSG00000168090	COPS6	cerebral cortex	94.6	TPM
ENSG00000086300	SNX10	cerebral cortex	94.6	TPM
ENSG00000124140	SLC12A5	cerebral cortex	94.5	TPM
ENSG00000006118	TMEM132A	cerebral cortex	94.5	TPM
ENSG00000182670	TTC3	cerebral cortex	94.4	TPM
ENSG00000163618	CADPS	cerebral cortex	94.3	TPM
ENSG00000105518	TMEM205	cerebral cortex	94.2	TPM
ENSG00000104671	DCTN6	cerebral cortex	94.2	TPM
ENSG00000096746	HNRNPH3	cerebral cortex	94.2	TPM
ENSG00000138698	RAP1GDS1	cerebral cortex	94.1	TPM
ENSG00000109929	SC5D	cerebral cortex	94.1	TPM
ENSG00000089063	TMEM230	cerebral cortex	94.1	TPM
ENSG00000173486	FKBP2	cerebral cortex	94	TPM
ENSG00000173372	C1QA	cerebral cortex	93.9	TPM
ENSG00000102109	PCSK1N	cerebral cortex	93.9	TPM
ENSG00000084733	RAB10	cerebral cortex	93.9	TPM
ENSG00000086598	TMED2	cerebral cortex	93.8	TPM
ENSG00000168894	RNF181	cerebral cortex	93.7	TPM
ENSG00000166595	FAM96B	cerebral cortex	93.6	TPM
ENSG00000141552	ANAPC11	cerebral cortex	93.4	TPM
ENSG00000100605	ITPK1	cerebral cortex	93.4	TPM
ENSG00000134153	EMC7	cerebral cortex	93.3	TPM
ENSG00000123472	ATPAF1	cerebral cortex	93.3	TPM
ENSG00000107798	LIPA	cerebral cortex	93.3	TPM
ENSG00000092529	CAPN3	cerebral cortex	93	TPM
ENSG00000188554	NBR1	cerebral cortex	92.9	TPM
ENSG00000167371	PRRT2	cerebral cortex	92.9	TPM
ENSG00000133612	AGAP3	cerebral cortex	92.8	TPM
ENSG00000130522	JUND	cerebral cortex	92.8	TPM
ENSG00000112096	SOD2	cerebral cortex	92.8	TPM
ENSG00000196562	SULF2	cerebral cortex	92.7	TPM
ENSG00000178252	WDR6	cerebral cortex	92.6	TPM
ENSG00000115561	CHMP3	cerebral cortex	92.6	TPM
ENSG00000170348	TMED10	cerebral cortex	92.5	TPM
ENSG00000160075	SSU72	cerebral cortex	92.5	TPM
ENSG00000100401	RANGAP1	cerebral cortex	92.5	TPM
ENSG00000011465	DCN	cerebral cortex	92.5	TPM
ENSG00000182093	WRB	cerebral cortex	92.4	TPM
ENSG00000153310	FAM49B	cerebral cortex	92.4	TPM
ENSG00000148341	SH3GLB2	cerebral cortex	92.4	TPM
ENSG00000130811	EIF3G	cerebral cortex	92.4	TPM
ENSG00000197006	METTL9	cerebral cortex	92.3	TPM
ENSG00000198356	ASNA1	cerebral cortex	91.9	TPM
ENSG00000169398	PTK2	cerebral cortex	91.9	TPM
ENSG00000132963	POMP	cerebral cortex	91.9	TPM
ENSG00000118705	RPN2	cerebral cortex	91.9	TPM
ENSG00000151914	DST	cerebral cortex	91.8	TPM
ENSG00000150753	CCT5	cerebral cortex	91.7	TPM
ENSG00000123144	C19orf43	cerebral cortex	91.7	TPM
ENSG00000164172	MOCS2	cerebral cortex	91.6	TPM
ENSG00000063854	HAGH	cerebral cortex	91.6	TPM
ENSG00000178988	MRFAP1L1	cerebral cortex	91.5	TPM
ENSG00000129824	RPS4Y1	cerebral cortex	91.5	TPM
ENSG00000085662	AKR1B1	cerebral cortex	91.5	TPM
ENSG00000241685	ARPC1A	cerebral cortex	91.4	TPM
ENSG00000183036	PCP4	cerebral cortex	91.4	TPM
ENSG00000177432	NAP1L5	cerebral cortex	91.4	TPM
ENSG00000145730	PAM	cerebral cortex	91.3	TPM
ENSG00000205927	OLIG2	cerebral cortex	91.2	TPM
ENSG00000175874	CREG2	cerebral cortex	91.2	TPM
ENSG00000164687	FABP5	cerebral cortex	91.2	TPM
ENSG00000105576	TNPO2	cerebral cortex	91.2	TPM
ENSG00000155506	LARP1	cerebral cortex	91.1	TPM
ENSG00000152558	TMEM123	cerebral cortex	91.1	TPM
ENSG00000137497	NUMA1	cerebral cortex	91.1	TPM
ENSG00000131089	ARHGEF9	cerebral cortex	91.1	TPM
ENSG00000106803	SEC61B	cerebral cortex	91.1	TPM
ENSG00000133835	HSD17B4	cerebral cortex	91	TPM
ENSG00000100644	HIF1A	cerebral cortex	91	TPM
ENSG00000060237	WNK1	cerebral cortex	91	TPM
ENSG00000122042	UBL3	cerebral cortex	90.9	TPM
ENSG00000270188	MTRNR2L11	cerebral cortex	90.8	TPM
ENSG00000196628	TCF4	cerebral cortex	90.8	TPM
ENSG00000164124	TMEM144	cerebral cortex	90.8	TPM
ENSG00000041357	PSMA4	cerebral cortex	90.8	TPM
ENSG00000196235	SUPT5H	cerebral cortex	90.6	TPM
ENSG00000103257	SLC7A5	cerebral cortex	90.5	TPM
ENSG00000186462	NAP1L2	cerebral cortex	90.3	TPM
ENSG00000170579	DLGAP1	cerebral cortex	90.3	TPM
ENSG00000135047	CTSL	cerebral cortex	90.3	TPM
ENSG00000132563	REEP2	cerebral cortex	90.3	TPM
ENSG00000107874	CUEDC2	cerebral cortex	90.2	TPM
ENSG00000170035	UBE2E3	cerebral cortex	90.1	TPM
ENSG00000168066	SF1	cerebral cortex	90.1	TPM
ENSG00000163001	CFAP36	cerebral cortex	90.1	TPM
ENSG00000100997	ABHD12	cerebral cortex	90.1	TPM
ENSG00000129351	ILF3	cerebral cortex	90	TPM
ENSG00000177542	SLC25A22	cerebral cortex	89.9	TPM
ENSG00000136802	LRRC8A	cerebral cortex	89.9	TPM
ENSG00000125651	GTF2F1	cerebral cortex	89.8	TPM
ENSG00000148175	STOM	cerebral cortex	89.7	TPM
ENSG00000099365	STX1B	cerebral cortex	89.7	TPM
ENSG00000165443	PHYHIPL	cerebral cortex	89.6	TPM
ENSG00000239672	NME1	cerebral cortex	89.5	TPM
ENSG00000123983	ACSL3	cerebral cortex	89.5	TPM
ENSG00000173267	SNCG	cerebral cortex	89.4	TPM
ENSG00000124172	ATP5E	cerebral cortex	89.4	TPM
ENSG00000100095	SEZ6L	cerebral cortex	89.4	TPM
ENSG00000017260	ATP2C1	cerebral cortex	89.4	TPM
ENSG00000169976	SF3B5	cerebral cortex	89.3	TPM
ENSG00000131773	KHDRBS3	cerebral cortex	89.3	TPM
ENSG00000107262	BAG1	cerebral cortex	89.3	TPM
ENSG00000215021	PHB2	cerebral cortex	89.2	TPM
ENSG00000148798	INA	cerebral cortex	89.2	TPM
ENSG00000109756	RAPGEF2	cerebral cortex	89.2	TPM
ENSG00000013297	CLDN11	cerebral cortex	89.2	TPM
ENSG00000159335	PTMS	cerebral cortex	89.1	TPM
ENSG00000136160	EDNRB	cerebral cortex	89.1	TPM
ENSG00000129473	BCL2L2	cerebral cortex	89.1	TPM
ENSG00000100242	SUN2	cerebral cortex	89.1	TPM
ENSG00000149485	FADS1	cerebral cortex	89	TPM
ENSG00000128016	ZFP36	cerebral cortex	89	TPM
ENSG00000169715	MT1E	cerebral cortex	88.9	TPM
ENSG00000133606	MKRN1	cerebral cortex	88.9	TPM
ENSG00000117600	PLPPR4	cerebral cortex	88.9	TPM
ENSG00000158526	TSR2	cerebral cortex	88.7	TPM
ENSG00000143183	TMCO1	cerebral cortex	88.5	TPM
ENSG00000090273	NUDC	cerebral cortex	88.5	TPM
ENSG00000198300	PEG3	cerebral cortex	88.4	TPM
ENSG00000136928	GABBR2	cerebral cortex	88.4	TPM
ENSG00000125534	PPDPF	cerebral cortex	88.4	TPM
ENSG00000119950	MXI1	cerebral cortex	88.4	TPM
ENSG00000096092	TMEM14A	cerebral cortex	88.4	TPM
ENSG00000091527	CDV3	cerebral cortex	88.4	TPM
ENSG00000132463	GRSF1	cerebral cortex	88.3	TPM
ENSG00000087470	DNM1L	cerebral cortex	88.3	TPM
ENSG00000100884	CPNE6	cerebral cortex	88.2	TPM
ENSG00000099246	RAB18	cerebral cortex	88.2	TPM
ENSG00000103035	PSMD7	cerebral cortex	88	TPM
ENSG00000147586	MRPS28	cerebral cortex	87.8	TPM
ENSG00000117525	F3	cerebral cortex	87.8	TPM
ENSG00000113161	HMGCR	cerebral cortex	87.8	TPM
ENSG00000104979	C19orf53	cerebral cortex	87.8	TPM
ENSG00000185164	NOMO2	cerebral cortex	87.6	TPM
ENSG00000153815	CMIP	cerebral cortex	87.6	TPM
ENSG00000136754	ABI1	cerebral cortex	87.6	TPM
ENSG00000111667	USP5	cerebral cortex	87.6	TPM
ENSG00000181789	COPG1	cerebral cortex	87.5	TPM
ENSG00000117758	STX12	cerebral cortex	87.5	TPM
ENSG00000113648	H2AFY	cerebral cortex	87.5	TPM
ENSG00000134779	TPGS2	cerebral cortex	87.4	TPM
ENSG00000011426	ANLN	cerebral cortex	87.4	TPM
ENSG00000111652	COPS7A	cerebral cortex	87.3	TPM
ENSG00000063244	U2AF2	cerebral cortex	87.3	TPM
ENSG00000078804	TP53INP2	cerebral cortex	87.1	TPM
ENSG00000100852	ARHGAP5	cerebral cortex	87	TPM
ENSG00000073578	SDHA	cerebral cortex	87	TPM
ENSG00000132970	WASF3	cerebral cortex	86.7	TPM
ENSG00000106537	TSPAN13	cerebral cortex	86.7	TPM
ENSG00000197430	OPALIN	cerebral cortex	86.6	TPM
ENSG00000127837	AAMP	cerebral cortex	86.6	TPM
ENSG00000164076	CAMKV	cerebral cortex	86.5	TPM
ENSG00000175161	CADM2	cerebral cortex	86.4	TPM
ENSG00000165943	MOAP1	cerebral cortex	86.4	TPM
ENSG00000022840	RNF10	cerebral cortex	86.4	TPM
ENSG00000125166	GOT2	cerebral cortex	86.3	TPM
ENSG00000108262	GIT1	cerebral cortex	86.3	TPM
ENSG00000174080	CTSF	cerebral cortex	86.2	TPM
ENSG00000170899	GSTA4	cerebral cortex	86.2	TPM
ENSG00000164091	WDR82	cerebral cortex	86.2	TPM
ENSG00000137207	YIPF3	cerebral cortex	86.2	TPM
ENSG00000111912	NCOA7	cerebral cortex	86.2	TPM
ENSG00000163902	RPN1	cerebral cortex	86.1	TPM
ENSG00000100519	PSMC6	cerebral cortex	86.1	TPM
ENSG00000136450	SRSF1	cerebral cortex	86	TPM
ENSG00000146066	HIGD2A	cerebral cortex	85.8	TPM
ENSG00000112081	SRSF3	cerebral cortex	85.8	TPM
ENSG00000108691	CCL2	cerebral cortex	85.8	TPM
ENSG00000149357	LAMTOR1	cerebral cortex	85.7	TPM
ENSG00000075618	FSCN1	cerebral cortex	85.7	TPM
ENSG00000179262	RAD23A	cerebral cortex	85.6	TPM
ENSG00000105323	HNRNPUL1	cerebral cortex	85.6	TPM
ENSG00000082996	RNF13	cerebral cortex	85.6	TPM
ENSG00000075790	BCAP29	cerebral cortex	85.6	TPM
ENSG00000260914	RP11-343C2.11	cerebral cortex	85.5	TPM
ENSG00000164904	ALDH7A1	cerebral cortex	85.5	TPM
ENSG00000155959	VBP1	cerebral cortex	85.5	TPM
ENSG00000099204	ABLIM1	cerebral cortex	85.3	TPM
ENSG00000244734	HBB	cerebral cortex	85.2	TPM
ENSG00000117115	PADI2	cerebral cortex	85.2	TPM
ENSG00000115484	CCT4	cerebral cortex	85.2	TPM
ENSG00000156052	GNAQ	cerebral cortex	85.1	TPM
ENSG00000099864	PALM	cerebral cortex	85.1	TPM
ENSG00000168958	MFF	cerebral cortex	84.9	TPM
ENSG00000166173	LARP6	cerebral cortex	84.9	TPM
ENSG00000162817	C1orf115	cerebral cortex	84.9	TPM
ENSG00000111726	CMAS	cerebral cortex	84.9	TPM
ENSG00000107281	NPDC1	cerebral cortex	84.8	TPM
ENSG00000167085	PHB	cerebral cortex	84.6	TPM
ENSG00000131370	SH3BP5	cerebral cortex	84.6	TPM
ENSG00000250510	GPR162	cerebral cortex	84.5	TPM
ENSG00000176171	BNIP3	cerebral cortex	84.4	TPM
ENSG00000145592	RPL37	cerebral cortex	84.4	TPM
ENSG00000105393	BABAM1	cerebral cortex	84.4	TPM
ENSG00000163346	PBXIP1	cerebral cortex	84.3	TPM
ENSG00000158560	DYNC1I1	cerebral cortex	84.2	TPM
ENSG00000134202	GSTM3	cerebral cortex	84.2	TPM
ENSG00000106723	SPIN1	cerebral cortex	84.2	TPM
ENSG00000100348	TXN2	cerebral cortex	84.2	TPM
ENSG00000068903	SIRT2	cerebral cortex	84.2	TPM
ENSG00000143727	ACP1	cerebral cortex	84.1	TPM
ENSG00000138834	MAPK8IP3	cerebral cortex	84.1	TPM
ENSG00000119318	RAD23B	cerebral cortex	84.1	TPM
ENSG00000050748	MAPK9	cerebral cortex	84.1	TPM
ENSG00000169313	P2RY12	cerebral cortex	84	TPM
ENSG00000087152	ATXN7L3	cerebral cortex	84	TPM
ENSG00000078053	AMPH	cerebral cortex	84	TPM
ENSG00000012822	CALCOCO1	cerebral cortex	83.9	TPM
ENSG00000108344	PSMD3	cerebral cortex	83.8	TPM
ENSG00000179915	NRXN1	cerebral cortex	83.7	TPM
ENSG00000168734	PKIG	cerebral cortex	83.7	TPM
ENSG00000130821	SLC6A8	cerebral cortex	83.7	TPM
ENSG00000130638	ATXN10	cerebral cortex	83.7	TPM
ENSG00000129226	CD68	cerebral cortex	83.7	TPM
ENSG00000102241	HTATSF1	cerebral cortex	83.7	TPM
ENSG00000144711	IQSEC1	cerebral cortex	83.6	TPM
ENSG00000127884	ECHS1	cerebral cortex	83.6	TPM
ENSG00000119396	RAB14	cerebral cortex	83.6	TPM
ENSG00000188643	S100A16	cerebral cortex	83.5	TPM
ENSG00000156011	PSD3	cerebral cortex	83.5	TPM
ENSG00000139793	MBNL2	cerebral cortex	83.4	TPM
ENSG00000116584	ARHGEF2	cerebral cortex	83.4	TPM
ENSG00000116016	EPAS1	cerebral cortex	83.4	TPM
ENSG00000126860	EVI2A	cerebral cortex	83.2	TPM
ENSG00000113758	DBN1	cerebral cortex	83.2	TPM
ENSG00000131437	KIF3A	cerebral cortex	83	TPM
ENSG00000013016	EHD3	cerebral cortex	83	TPM
ENSG00000168291	PDHB	cerebral cortex	82.9	TPM
ENSG00000167699	GLOD4	cerebral cortex	82.9	TPM
ENSG00000134817	APLNR	cerebral cortex	82.9	TPM
ENSG00000114867	EIF4G1	cerebral cortex	82.9	TPM
ENSG00000082014	SMARCD3	cerebral cortex	82.9	TPM
ENSG00000170390	DCLK2	cerebral cortex	82.8	TPM
ENSG00000127561	SYNGR3	cerebral cortex	82.8	TPM
ENSG00000270672	MTRNR2L6	cerebral cortex	82.7	TPM
ENSG00000204065	TCEAL5	cerebral cortex	82.7	TPM
ENSG00000174938	SEZ6L2	cerebral cortex	82.7	TPM
ENSG00000141759	TXNL4A	cerebral cortex	82.7	TPM
ENSG00000132872	SYT4	cerebral cortex	82.7	TPM
ENSG00000089597	GANAB	cerebral cortex	82.7	TPM
ENSG00000178952	TUFM	cerebral cortex	82.6	TPM
ENSG00000158710	TAGLN2	cerebral cortex	82.5	TPM
ENSG00000155093	PTPRN2	cerebral cortex	82.5	TPM
ENSG00000102401	ARMCX3	cerebral cortex	82.5	TPM
ENSG00000048991	R3HDM1	cerebral cortex	82.5	TPM
ENSG00000122218	COPA	cerebral cortex	82.3	TPM
ENSG00000064726	BTBD1	cerebral cortex	82.3	TPM
ENSG00000131828	PDHA1	cerebral cortex	82.2	TPM
ENSG00000129636	ITFG1	cerebral cortex	82.2	TPM
ENSG00000173692	PSMD1	cerebral cortex	82.1	TPM
ENSG00000149313	AASDHPPT	cerebral cortex	82.1	TPM
ENSG00000146731	CCT6A	cerebral cortex	82.1	TPM
ENSG00000186297	GABRA5	cerebral cortex	82	TPM
ENSG00000180398	MCFD2	cerebral cortex	82	TPM
ENSG00000123505	AMD1	cerebral cortex	81.9	TPM
ENSG00000065809	FAM107B	cerebral cortex	81.9	TPM
ENSG00000151150	ANK3	cerebral cortex	81.8	TPM
ENSG00000197872	FAM49A	cerebral cortex	81.7	TPM
ENSG00000182809	CRIP2	cerebral cortex	81.7	TPM
ENSG00000169992	NLGN2	cerebral cortex	81.7	TPM
ENSG00000163931	TKT	cerebral cortex	81.7	TPM
ENSG00000156639	ZFAND3	cerebral cortex	81.7	TPM
ENSG00000134684	YARS	cerebral cortex	81.7	TPM
ENSG00000160310	PRMT2	cerebral cortex	81.6	TPM
ENSG00000120049	KCNIP2	cerebral cortex	81.6	TPM
ENSG00000233024	RP11-1212A22.4	cerebral cortex	81.5	TPM
ENSG00000166091	CMTM5	cerebral cortex	81.5	TPM
ENSG00000196498	NCOR2	cerebral cortex	81.4	TPM
ENSG00000143158	MPC2	cerebral cortex	81.4	TPM
ENSG00000139168	ZCRB1	cerebral cortex	81.4	TPM
ENSG00000074416	MGLL	cerebral cortex	81.4	TPM
ENSG00000127314	RAP1B	cerebral cortex	81.3	TPM
ENSG00000118518	RNF146	cerebral cortex	81.3	TPM
ENSG00000117419	ERI3	cerebral cortex	81.3	TPM
ENSG00000182087	TMEM259	cerebral cortex	81.2	TPM
ENSG00000147669	POLR2K	cerebral cortex	81.2	TPM
ENSG00000059804	SLC2A3	cerebral cortex	81.2	TPM
ENSG00000184900	SUMO3	cerebral cortex	81.1	TPM
ENSG00000100528	CNIH1	cerebral cortex	81.1	TPM
ENSG00000010322	NISCH	cerebral cortex	81.1	TPM
ENSG00000165478	HEPACAM	cerebral cortex	80.9	TPM
ENSG00000197102	DYNC1H1	cerebral cortex	80.8	TPM
ENSG00000116661	FBXO2	cerebral cortex	80.8	TPM
ENSG00000129084	PSMA1	cerebral cortex	80.7	TPM
ENSG00000149932	TMEM219	cerebral cortex	80.6	TPM
ENSG00000116044	NFE2L2	cerebral cortex	80.6	TPM
ENSG00000113312	TTC1	cerebral cortex	80.6	TPM
ENSG00000102054	RBBP7	cerebral cortex	80.6	TPM
ENSG00000106236	NPTX2	cerebral cortex	80.5	TPM
ENSG00000105963	ADAP1	cerebral cortex	80.5	TPM
ENSG00000102317	RBM3	cerebral cortex	80.5	TPM
ENSG00000149591	TAGLN	cerebral cortex	80.4	TPM
ENSG00000126878	AIF1L	cerebral cortex	80.4	TPM
ENSG00000115380	EFEMP1	cerebral cortex	80.3	TPM
ENSG00000108523	RNF167	cerebral cortex	80.3	TPM
ENSG00000182117	NOP10	cerebral cortex	80.2	TPM
ENSG00000101266	CSNK2A1	cerebral cortex	80.2	TPM
ENSG00000166206	GABRB3	cerebral cortex	80.1	TPM
ENSG00000165704	HPRT1	cerebral cortex	80.1	TPM
ENSG00000142230	SAE1	cerebral cortex	80	TPM
ENSG00000136938	ANP32B	cerebral cortex	80	TPM
ENSG00000066322	ELOVL1	cerebral cortex	80	TPM
ENSG00000198420	TCAF1	cerebral cortex	79.9	TPM
ENSG00000147526	TACC1	cerebral cortex	79.9	TPM
ENSG00000143321	HDGF	cerebral cortex	79.9	TPM
ENSG00000125818	PSMF1	cerebral cortex	79.9	TPM
ENSG00000123119	NECAB1	cerebral cortex	79.9	TPM
ENSG00000122862	SRGN	cerebral cortex	79.9	TPM
ENSG00000184144	CNTN2	cerebral cortex	79.8	TPM
ENSG00000143543	JTB	cerebral cortex	79.8	TPM
ENSG00000064042	LIMCH1	cerebral cortex	79.8	TPM
ENSG00000221932	HEPN1	cerebral cortex	79.7	TPM
ENSG00000185359	HGS	cerebral cortex	79.6	TPM
ENSG00000139116	KIF21A	cerebral cortex	79.6	TPM
ENSG00000132329	RAMP1	cerebral cortex	79.6	TPM
ENSG00000105700	KXD1	cerebral cortex	79.6	TPM
ENSG00000003056	M6PR	cerebral cortex	79.6	TPM
ENSG00000133816	MICAL2	cerebral cortex	79.5	TPM
ENSG00000114503	NCBP2	cerebral cortex	79.5	TPM
ENSG00000100505	TRIM9	cerebral cortex	79.4	TPM
ENSG00000172239	PAIP1	cerebral cortex	79.3	TPM
ENSG00000138593	SECISBP2L	cerebral cortex	79.3	TPM
ENSG00000115902	SLC1A4	cerebral cortex	79.3	TPM
ENSG00000061918	GUCY1B3	cerebral cortex	79.3	TPM
ENSG00000211584	SLC48A1	cerebral cortex	79.2	TPM
ENSG00000151690	MFSD6	cerebral cortex	79.2	TPM
ENSG00000196961	AP2A1	cerebral cortex	79.1	TPM
ENSG00000168216	LMBRD1	cerebral cortex	79.1	TPM
ENSG00000157216	SSBP3	cerebral cortex	79.1	TPM
ENSG00000135932	CAB39	cerebral cortex	79.1	TPM
ENSG00000101367	MAPRE1	cerebral cortex	79.1	TPM
ENSG00000077147	TM9SF3	cerebral cortex	79.1	TPM
ENSG00000167755	KLK6	cerebral cortex	79	TPM
ENSG00000130726	TRIM28	cerebral cortex	79	TPM
ENSG00000171055	FEZ2	cerebral cortex	78.9	TPM
ENSG00000170775	GPR37	cerebral cortex	78.9	TPM
ENSG00000121413	ZSCAN18	cerebral cortex	78.9	TPM
ENSG00000084623	EIF3I	cerebral cortex	78.9	TPM
ENSG00000091972	CD200	cerebral cortex	78.8	TPM
ENSG00000119280	C1orf198	cerebral cortex	78.7	TPM
ENSG00000110315	RNF141	cerebral cortex	78.7	TPM
ENSG00000171552	BCL2L1	cerebral cortex	78.6	TPM
ENSG00000008735	MAPK8IP2	cerebral cortex	78.5	TPM
ENSG00000163630	SYNPR	cerebral cortex	78.4	TPM
ENSG00000147274	RBMX	cerebral cortex	78.4	TPM
ENSG00000168002	POLR2G	cerebral cortex	78.3	TPM
ENSG00000164615	CAMLG	cerebral cortex	78.3	TPM
ENSG00000076554	TPD52	cerebral cortex	78.3	TPM
ENSG00000141258	SGSM2	cerebral cortex	78.2	TPM
ENSG00000029725	RABEP1	cerebral cortex	78.1	TPM
ENSG00000196950	SLC39A10	cerebral cortex	78	TPM
ENSG00000188243	COMMD6	cerebral cortex	78	TPM
ENSG00000108528	SLC25A11	cerebral cortex	78	TPM
ENSG00000006128	TAC1	cerebral cortex	78	TPM
ENSG00000185658	BRWD1	cerebral cortex	77.9	TPM
ENSG00000143314	MRPL24	cerebral cortex	77.9	TPM
ENSG00000135926	TMBIM1	cerebral cortex	77.9	TPM
ENSG00000128951	DUT	cerebral cortex	77.8	TPM
ENSG00000059915	PSD	cerebral cortex	77.8	TPM
ENSG00000168077	SCARA3	cerebral cortex	77.7	TPM
ENSG00000056097	ZFR	cerebral cortex	77.7	TPM
ENSG00000171992	SYNPO	cerebral cortex	77.6	TPM
ENSG00000157782	CABP1	cerebral cortex	77.6	TPM
ENSG00000152082	MZT2B	cerebral cortex	77.6	TPM
ENSG00000141425	RPRD1A	cerebral cortex	77.6	TPM
ENSG00000136143	SUCLA2	cerebral cortex	77.6	TPM
ENSG00000106588	PSMA2	cerebral cortex	77.6	TPM
ENSG00000063245	EPN1	cerebral cortex	77.6	TPM
ENSG00000037042	TUBG2	cerebral cortex	77.6	TPM
ENSG00000119048	UBE2B	cerebral cortex	77.5	TPM
ENSG00000109466	KLHL2	cerebral cortex	77.5	TPM
ENSG00000196187	TMEM63A	cerebral cortex	77.4	TPM
ENSG00000188895	MSL1	cerebral cortex	77.4	TPM
ENSG00000125304	TM9SF2	cerebral cortex	77.4	TPM
ENSG00000105520	PLPPR2	cerebral cortex	77.4	TPM
ENSG00000049245	VAMP3	cerebral cortex	77.4	TPM
ENSG00000272325	NUDT3	cerebral cortex	77.3	TPM
ENSG00000130643	CALY	cerebral cortex	77.3	TPM
ENSG00000114631	PODXL2	cerebral cortex	77.3	TPM
ENSG00000103187	COTL1	cerebral cortex	77.3	TPM
ENSG00000082898	XPO1	cerebral cortex	77.3	TPM
ENSG00000163930	BAP1	cerebral cortex	77.2	TPM
ENSG00000159388	BTG2	cerebral cortex	77.2	TPM
ENSG00000131467	PSME3	cerebral cortex	77.2	TPM
ENSG00000182473	EXOC7	cerebral cortex	77	TPM
ENSG00000168297	PXK	cerebral cortex	77	TPM
ENSG00000144485	HES6	cerebral cortex	77	TPM
ENSG00000139613	SMARCC2	cerebral cortex	77	TPM
ENSG00000124733	MEA1	cerebral cortex	77	TPM
ENSG00000104381	GDAP1	cerebral cortex	77	TPM
ENSG00000100353	EIF3D	cerebral cortex	77	TPM
ENSG00000065548	ZC3H15	cerebral cortex	76.9	TPM
ENSG00000150093	ITGB1	cerebral cortex	76.8	TPM
ENSG00000142657	PGD	cerebral cortex	76.8	TPM
ENSG00000185274	WBSCR17	cerebral cortex	76.7	TPM
ENSG00000165410	CFL2	cerebral cortex	76.6	TPM
ENSG00000105379	ETFB	cerebral cortex	76.6	TPM
ENSG00000099901	RANBP1	cerebral cortex	76.6	TPM
ENSG00000048740	CELF2	cerebral cortex	76.6	TPM
ENSG00000179456	ZBTB18	cerebral cortex	76.5	TPM
ENSG00000108819	PPP1R9B	cerebral cortex	76.5	TPM
ENSG00000002834	LASP1	cerebral cortex	76.5	TPM
ENSG00000100364	KIAA0930	cerebral cortex	76.4	TPM
ENSG00000164970	FAM219A	cerebral cortex	76.3	TPM
ENSG00000147642	SYBU	cerebral cortex	76.3	TPM
ENSG00000114354	TFG	cerebral cortex	76.3	TPM
ENSG00000068796	KIF2A	cerebral cortex	76.3	TPM
ENSG00000010244	ZNF207	cerebral cortex	76.3	TPM
ENSG00000182718	ANXA2	cerebral cortex	76.2	TPM
ENSG00000168481	LGI3	cerebral cortex	76.2	TPM
ENSG00000001461	NIPAL3	cerebral cortex	76.2	TPM
ENSG00000198689	SLC9A6	cerebral cortex	76.1	TPM
ENSG00000168785	TSPAN5	cerebral cortex	76.1	TPM
ENSG00000170759	KIF5B	cerebral cortex	76	TPM
ENSG00000106665	CLIP2	cerebral cortex	76	TPM
ENSG00000105058	FAM32A	cerebral cortex	76	TPM
ENSG00000100711	ZFYVE21	cerebral cortex	76	TPM
ENSG00000004142	POLDIP2	cerebral cortex	75.7	TPM
ENSG00000197106	SLC6A17	cerebral cortex	75.6	TPM
ENSG00000085733	CTTN	cerebral cortex	75.6	TPM
ENSG00000128683	GAD1	cerebral cortex	75.5	TPM
ENSG00000095139	ARCN1	cerebral cortex	75.5	TPM
ENSG00000143162	CREG1	cerebral cortex	75.4	TPM
ENSG00000198752	CDC42BPB	cerebral cortex	75.3	TPM
ENSG00000174917	C19orf70	cerebral cortex	75.3	TPM
ENSG00000173674	EIF1AX	cerebral cortex	75.3	TPM
ENSG00000157916	RER1	cerebral cortex	75.3	TPM
ENSG00000140632	GLYR1	cerebral cortex	75.3	TPM
ENSG00000127838	PNKD	cerebral cortex	75.3	TPM
ENSG00000279765	RP11-437B10.1	cerebral cortex	75.2	TPM
ENSG00000164951	PDP1	cerebral cortex	75.1	TPM
ENSG00000133243	BTBD2	cerebral cortex	75.1	TPM
ENSG00000125249	RAP2A	cerebral cortex	75.1	TPM
ENSG00000121766	ZCCHC17	cerebral cortex	75.1	TPM
ENSG00000171735	CAMTA1	cerebral cortex	75	TPM
ENSG00000159363	ATP13A2	cerebral cortex	75	TPM
ENSG00000101365	IDH3B	cerebral cortex	75	TPM
ENSG00000068912	ERLEC1	cerebral cortex	75	TPM
ENSG00000244405	ETV5	cerebral cortex	74.9	TPM
ENSG00000180964	TCEAL8	cerebral cortex	74.9	TPM
ENSG00000115866	DARS	cerebral cortex	74.9	TPM
ENSG00000149136	SSRP1	cerebral cortex	74.8	TPM
ENSG00000109670	FBXW7	cerebral cortex	74.8	TPM
ENSG00000182902	SLC25A18	cerebral cortex	74.7	TPM
ENSG00000149182	ARFGAP2	cerebral cortex	74.7	TPM
ENSG00000126602	TRAP1	cerebral cortex	74.7	TPM
ENSG00000105723	GSK3A	cerebral cortex	74.7	TPM
ENSG00000085832	EPS15	cerebral cortex	74.7	TPM
ENSG00000115756	HPCAL1	cerebral cortex	74.6	TPM
ENSG00000168259	DNAJC7	cerebral cortex	74.5	TPM
ENSG00000167283	ATP5L	cerebral cortex	74.5	TPM
ENSG00000151834	GABRA2	cerebral cortex	74.5	TPM
ENSG00000117362	APH1A	cerebral cortex	74.5	TPM
ENSG00000187446	CHP1	cerebral cortex	74.4	TPM
ENSG00000166971	AKTIP	cerebral cortex	74.4	TPM
ENSG00000120948	TARDBP	cerebral cortex	74.4	TPM
ENSG00000121774	KHDRBS1	cerebral cortex	74.3	TPM
ENSG00000113327	GABRG2	cerebral cortex	74.3	TPM
ENSG00000070669	ASNS	cerebral cortex	74.3	TPM
ENSG00000040341	STAU2	cerebral cortex	74.3	TPM
ENSG00000111142	METAP2	cerebral cortex	74.2	TPM
ENSG00000102898	NUTF2	cerebral cortex	74.2	TPM
ENSG00000244038	DDOST	cerebral cortex	74.1	TPM
ENSG00000166181	API5	cerebral cortex	74.1	TPM
ENSG00000137710	RDX	cerebral cortex	74.1	TPM
ENSG00000075711	DLG1	cerebral cortex	74.1	TPM
ENSG00000229859	PGA3	cerebral cortex	74	TPM
ENSG00000179195	ZNF664	cerebral cortex	74	TPM
ENSG00000171703	TCEA2	cerebral cortex	74	TPM
ENSG00000130956	HABP4	cerebral cortex	74	TPM
ENSG00000108433	GOSR2	cerebral cortex	73.9	TPM
ENSG00000104412	EMC2	cerebral cortex	73.9	TPM
ENSG00000090863	GLG1	cerebral cortex	73.9	TPM
ENSG00000157064	NMNAT2	cerebral cortex	73.8	TPM
ENSG00000111371	SLC38A1	cerebral cortex	73.8	TPM
ENSG00000101152	DNAJC5	cerebral cortex	73.8	TPM
ENSG00000134853	PDGFRA	cerebral cortex	73.7	TPM
ENSG00000111786	SRSF9	cerebral cortex	73.7	TPM
ENSG00000110717	NDUFS8	cerebral cortex	73.7	TPM
ENSG00000167005	NUDT21	cerebral cortex	73.6	TPM
ENSG00000144566	RAB5A	cerebral cortex	73.6	TPM
ENSG00000135070	ISCA1	cerebral cortex	73.6	TPM
ENSG00000086289	EPDR1	cerebral cortex	73.6	TPM
ENSG00000170004	CHD3	cerebral cortex	73.5	TPM
ENSG00000103647	CORO2B	cerebral cortex	73.5	TPM
ENSG00000085433	WDR47	cerebral cortex	73.5	TPM
ENSG00000233927	RPS28	cerebral cortex	73.4	TPM
ENSG00000152578	GRIA4	cerebral cortex	73.4	TPM
ENSG00000148468	FAM171A1	cerebral cortex	73.4	TPM
ENSG00000130520	LSM4	cerebral cortex	73.4	TPM
ENSG00000112339	HBS1L	cerebral cortex	73.4	TPM
ENSG00000106772	PRUNE2	cerebral cortex	73.4	TPM
ENSG00000136237	RAPGEF5	cerebral cortex	73.3	TPM
ENSG00000111481	COPZ1	cerebral cortex	73.3	TPM
ENSG00000108960	MMD	cerebral cortex	73.3	TPM
ENSG00000182195	LDOC1	cerebral cortex	73.2	TPM
ENSG00000173898	SPTBN2	cerebral cortex	73.2	TPM
ENSG00000153774	CFDP1	cerebral cortex	73.2	TPM
ENSG00000138801	PAPSS1	cerebral cortex	73.2	TPM
ENSG00000100764	PSMC1	cerebral cortex	73.2	TPM
ENSG00000090060	PAPOLA	cerebral cortex	73.2	TPM
ENSG00000089486	CDIP1	cerebral cortex	73.2	TPM
ENSG00000006831	ADIPOR2	cerebral cortex	73.2	TPM
ENSG00000159346	ADIPOR1	cerebral cortex	73.1	TPM
ENSG00000125970	RALY	cerebral cortex	73.1	TPM
ENSG00000106105	GARS	cerebral cortex	73.1	TPM
ENSG00000196361	ELAVL3	cerebral cortex	73	TPM
ENSG00000162368	CMPK1	cerebral cortex	73	TPM
ENSG00000150672	DLG2	cerebral cortex	73	TPM
ENSG00000115415	STAT1	cerebral cortex	72.9	TPM
ENSG00000165914	TTC7B	cerebral cortex	72.8	TPM
ENSG00000126698	DNAJC8	cerebral cortex	72.8	TPM
ENSG00000091164	TXNL1	cerebral cortex	72.8	TPM
ENSG00000243279	PRAF2	cerebral cortex	72.7	TPM
ENSG00000172301	COPRS	cerebral cortex	72.7	TPM
ENSG00000115073	ACTR1B	cerebral cortex	72.7	TPM
ENSG00000091640	SPAG7	cerebral cortex	72.7	TPM
ENSG00000165566	AMER2	cerebral cortex	72.6	TPM
ENSG00000115234	SNX17	cerebral cortex	72.6	TPM
ENSG00000111906	HDDC2	cerebral cortex	72.6	TPM
ENSG00000100280	AP1B1	cerebral cortex	72.6	TPM
ENSG00000019144	PHLDB1	cerebral cortex	72.6	TPM
ENSG00000007080	CCDC124	cerebral cortex	72.6	TPM
ENSG00000205531	NAP1L4	cerebral cortex	72.5	TPM
ENSG00000184840	TMED9	cerebral cortex	72.5	TPM
ENSG00000121753	ADGRB2	cerebral cortex	72.5	TPM
ENSG00000198121	LPAR1	cerebral cortex	72.4	TPM
ENSG00000182985	CADM1	cerebral cortex	72.4	TPM
ENSG00000129055	ANAPC13	cerebral cortex	72.4	TPM
ENSG00000107581	EIF3A	cerebral cortex	72.4	TPM
ENSG00000275895	U2AF1L5	cerebral cortex	72.3	TPM
ENSG00000115128	SF3B6	cerebral cortex	72.3	TPM
ENSG00000107263	RAPGEF1	cerebral cortex	72.2	TPM
ENSG00000175756	AURKAIP1	cerebral cortex	72.1	TPM
ENSG00000164258	NDUFS4	cerebral cortex	72	TPM
ENSG00000131473	ACLY	cerebral cortex	72	TPM
ENSG00000087302	C14orf166	cerebral cortex	72	TPM
ENSG00000059758	CDK17	cerebral cortex	72	TPM
ENSG00000023228	NDUFS1	cerebral cortex	72	TPM
ENSG00000116473	RAP1A	cerebral cortex	71.9	TPM
ENSG00000101198	NKAIN4	cerebral cortex	71.9	TPM
ENSG00000126457	PRMT1	cerebral cortex	71.8	TPM
ENSG00000092010	PSME1	cerebral cortex	71.8	TPM
ENSG00000078295	ADCY2	cerebral cortex	71.8	TPM
ENSG00000160445	ZER1	cerebral cortex	71.7	TPM
ENSG00000131116	ZNF428	cerebral cortex	71.7	TPM
ENSG00000103275	UBE2I	cerebral cortex	71.7	TPM
ENSG00000086504	MRPL28	cerebral cortex	71.7	TPM
ENSG00000266472	MRPS21	cerebral cortex	71.6	TPM
ENSG00000160408	ST6GALNAC6	cerebral cortex	71.6	TPM
ENSG00000135535	CD164	cerebral cortex	71.6	TPM
ENSG00000116688	MFN2	cerebral cortex	71.6	TPM
ENSG00000110675	ELMOD1	cerebral cortex	71.6	TPM
ENSG00000107551	RASSF4	cerebral cortex	71.6	TPM
ENSG00000204370	SDHD	cerebral cortex	71.5	TPM
ENSG00000178035	IMPDH2	cerebral cortex	71.5	TPM
ENSG00000120129	DUSP1	cerebral cortex	71.5	TPM
ENSG00000137106	GRHPR	cerebral cortex	71.4	TPM
ENSG00000103502	CDIPT	cerebral cortex	71.4	TPM
ENSG00000077097	TOP2B	cerebral cortex	71.4	TPM
ENSG00000170445	HARS	cerebral cortex	71.3	TPM
ENSG00000140403	DNAJA4	cerebral cortex	71.3	TPM
ENSG00000188706	ZDHHC9	cerebral cortex	71.2	TPM
ENSG00000167641	PPP1R14A	cerebral cortex	71.2	TPM
ENSG00000176490	DIRAS1	cerebral cortex	71.1	TPM
ENSG00000140995	DEF8	cerebral cortex	71	TPM
ENSG00000167642	SPINT2	cerebral cortex	70.9	TPM
ENSG00000145495	MARCH6	cerebral cortex	70.9	TPM
ENSG00000137288	UQCC2	cerebral cortex	70.9	TPM
ENSG00000109062	SLC9A3R1	cerebral cortex	70.9	TPM
ENSG00000165424	ZCCHC24	cerebral cortex	70.8	TPM
ENSG00000163875	MEAF6	cerebral cortex	70.8	TPM
ENSG00000141959	PFKL	cerebral cortex	70.8	TPM
ENSG00000116147	TNR	cerebral cortex	70.8	TPM
ENSG00000107902	LHPP	cerebral cortex	70.8	TPM
ENSG00000105426	PTPRS	cerebral cortex	70.8	TPM
ENSG00000143149	ALDH9A1	cerebral cortex	70.7	TPM
ENSG00000115266	APC2	cerebral cortex	70.7	TPM
ENSG00000078808	SDF4	cerebral cortex	70.7	TPM
ENSG00000186106	ANKRD46	cerebral cortex	70.6	TPM
ENSG00000119900	OGFRL1	cerebral cortex	70.6	TPM
ENSG00000186298	PPP1CC	cerebral cortex	70.5	TPM
ENSG00000165264	NDUFB6	cerebral cortex	70.5	TPM
ENSG00000163634	THOC7	cerebral cortex	70.5	TPM
ENSG00000125037	EMC3	cerebral cortex	70.5	TPM
ENSG00000146416	AIG1	cerebral cortex	70.4	TPM
ENSG00000111843	TMEM14C	cerebral cortex	70.4	TPM
ENSG00000058262	SEC61A1	cerebral cortex	70.4	TPM
ENSG00000197535	MYO5A	cerebral cortex	70.3	TPM
ENSG00000141279	NPEPPS	cerebral cortex	70.3	TPM
ENSG00000140105	WARS	cerebral cortex	70.3	TPM
ENSG00000161057	PSMC2	cerebral cortex	70.2	TPM
ENSG00000131495	NDUFA2	cerebral cortex	70.2	TPM
ENSG00000110880	CORO1C	cerebral cortex	70.2	TPM
ENSG00000101843	PSMD10	cerebral cortex	70.2	TPM
ENSG00000186577	C6orf1	cerebral cortex	70.1	TPM
ENSG00000165092	ALDH1A1	cerebral cortex	70.1	TPM
ENSG00000112146	FBXO9	cerebral cortex	70.1	TPM
ENSG00000101161	PRPF6	cerebral cortex	70.1	TPM
ENSG00000085788	DDHD2	cerebral cortex	70.1	TPM
ENSG00000068308	OTUD5	cerebral cortex	70.1	TPM
ENSG00000019505	SYT13	cerebral cortex	70.1	TPM
ENSG00000177606	JUN	cerebral cortex	70	TPM
ENSG00000137876	RSL24D1	cerebral cortex	70	TPM
ENSG00000170634	ACYP2	cerebral cortex	69.9	TPM
ENSG00000169727	GPS1	cerebral cortex	69.9	TPM
ENSG00000149927	DOC2A	cerebral cortex	69.9	TPM
ENSG00000135829	DHX9	cerebral cortex	69.9	TPM
ENSG00000172531	PPP1CA	cerebral cortex	69.8	TPM
ENSG00000167106	FAM102A	cerebral cortex	69.8	TPM
ENSG00000165475	CRYL1	cerebral cortex	69.8	TPM
ENSG00000146278	PNRC1	cerebral cortex	69.8	TPM
ENSG00000178057	NDUFAF3	cerebral cortex	69.6	TPM
ENSG00000172893	DHCR7	cerebral cortex	69.6	TPM
ENSG00000163191	S100A11	cerebral cortex	69.5	TPM
ENSG00000154978	VOPP1	cerebral cortex	69.5	TPM
ENSG00000138448	ITGAV	cerebral cortex	69.5	TPM
ENSG00000127603	MACF1	cerebral cortex	69.5	TPM
ENSG00000159140	SON	cerebral cortex	69.4	TPM
ENSG00000149547	EI24	cerebral cortex	69.4	TPM
ENSG00000085365	SCAMP1	cerebral cortex	69.4	TPM
ENSG00000188690	UROS	cerebral cortex	69.3	TPM
ENSG00000005379	BZRAP1	cerebral cortex	69.3	TPM
ENSG00000111237	VPS29	cerebral cortex	69.2	TPM
ENSG00000104131	EIF3J	cerebral cortex	69.1	TPM
ENSG00000184226	PCDH9	cerebral cortex	69	TPM
ENSG00000163636	PSMD6	cerebral cortex	69	TPM
ENSG00000154654	NCAM2	cerebral cortex	69	TPM
ENSG00000121579	NAA50	cerebral cortex	69	TPM
ENSG00000232859	LYRM9	cerebral cortex	68.8	TPM
ENSG00000175224	ATG13	cerebral cortex	68.8	TPM
ENSG00000168824	NSG1	cerebral cortex	68.8	TPM
ENSG00000125995	ROMO1	cerebral cortex	68.8	TPM
ENSG00000159200	RCAN1	cerebral cortex	68.7	TPM
ENSG00000146425	DYNLT1	cerebral cortex	68.7	TPM
ENSG00000134072	CAMK1	cerebral cortex	68.7	TPM
ENSG00000111276	CDKN1B	cerebral cortex	68.7	TPM
ENSG00000101940	WDR13	cerebral cortex	68.7	TPM
ENSG00000068400	GRIPAP1	cerebral cortex	68.7	TPM
ENSG00000072958	AP1M1	cerebral cortex	68.6	TPM
ENSG00000072110	ACTN1	cerebral cortex	68.6	TPM
ENSG00000186480	INSIG1	cerebral cortex	68.5	TPM
ENSG00000165949	IFI27	cerebral cortex	68.5	TPM
ENSG00000145555	MYO10	cerebral cortex	68.5	TPM
ENSG00000140612	SEC11A	cerebral cortex	68.5	TPM
ENSG00000117118	SDHB	cerebral cortex	68.5	TPM
ENSG00000171533	MAP6	cerebral cortex	68.4	TPM
ENSG00000168092	PAFAH1B2	cerebral cortex	68.4	TPM
ENSG00000156587	UBE2L6	cerebral cortex	68.4	TPM
ENSG00000134825	TMEM258	cerebral cortex	68.4	TPM
ENSG00000118160	SLC8A2	cerebral cortex	68.4	TPM
ENSG00000116741	RGS2	cerebral cortex	68.4	TPM
ENSG00000101363	MANBAL	cerebral cortex	68.4	TPM
ENSG00000068305	MEF2A	cerebral cortex	68.4	TPM
ENSG00000132485	ZRANB2	cerebral cortex	68.3	TPM
ENSG00000072803	FBXW11	cerebral cortex	68.3	TPM
ENSG00000225921	NOL7	cerebral cortex	68.2	TPM
ENSG00000134313	KIDINS220	cerebral cortex	68.2	TPM
ENSG00000198816	ZNF358	cerebral cortex	68.1	TPM
ENSG00000187735	TCEA1	cerebral cortex	68.1	TPM
ENSG00000131242	RAB11FIP4	cerebral cortex	68.1	TPM
ENSG00000175768	TOMM5	cerebral cortex	68	TPM
ENSG00000174574	AKIRIN1	cerebral cortex	68	TPM
ENSG00000146729	GBAS	cerebral cortex	68	TPM
ENSG00000072778	ACADVL	cerebral cortex	67.9	TPM
ENSG00000183741	CBX6	cerebral cortex	67.8	TPM
ENSG00000175215	CTDSP2	cerebral cortex	67.8	TPM
ENSG00000121067	SPOP	cerebral cortex	67.8	TPM
ENSG00000065150	IPO5	cerebral cortex	67.8	TPM
ENSG00000132405	TBC1D14	cerebral cortex	67.7	TPM
ENSG00000114757	PEX5L	cerebral cortex	67.7	TPM
ENSG00000124920	MYRF	cerebral cortex	67.6	TPM
ENSG00000092445	TYRO3	cerebral cortex	67.6	TPM
ENSG00000142208	AKT1	cerebral cortex	67.5	TPM
ENSG00000134717	BTF3L4	cerebral cortex	67.5	TPM
ENSG00000132912	DCTN4	cerebral cortex	67.5	TPM
ENSG00000132294	EFR3A	cerebral cortex	67.5	TPM
ENSG00000198753	PLXNB3	cerebral cortex	67.4	TPM
ENSG00000185651	UBE2L3	cerebral cortex	67.4	TPM
ENSG00000179115	FARSA	cerebral cortex	67.4	TPM
ENSG00000164054	SHISA5	cerebral cortex	67.4	TPM
ENSG00000153823	PID1	cerebral cortex	67.4	TPM
ENSG00000125124	BBS2	cerebral cortex	67.4	TPM
ENSG00000120686	UFM1	cerebral cortex	67.4	TPM
ENSG00000114062	UBE3A	cerebral cortex	67.4	TPM
ENSG00000108861	DUSP3	cerebral cortex	67.4	TPM
ENSG00000002549	LAP3	cerebral cortex	67.4	TPM
ENSG00000186591	UBE2H	cerebral cortex	67.3	TPM
ENSG00000162909	CAPN2	cerebral cortex	67.3	TPM
ENSG00000155511	GRIA1	cerebral cortex	67.3	TPM
ENSG00000134453	RBM17	cerebral cortex	67.3	TPM
ENSG00000120899	PTK2B	cerebral cortex	67.3	TPM
ENSG00000108679	LGALS3BP	cerebral cortex	67.3	TPM
ENSG00000184588	PDE4B	cerebral cortex	67.2	TPM
ENSG00000132424	PNISR	cerebral cortex	67.2	TPM
ENSG00000062194	GPBP1	cerebral cortex	67.2	TPM
ENSG00000198910	L1CAM	cerebral cortex	67.1	TPM
ENSG00000172500	FIBP	cerebral cortex	67.1	TPM
ENSG00000141551	CSNK1D	cerebral cortex	67.1	TPM
ENSG00000066468	FGFR2	cerebral cortex	67.1	TPM
ENSG00000160058	BSDC1	cerebral cortex	67	TPM
ENSG00000152092	ASTN1	cerebral cortex	67	TPM
ENSG00000151500	THYN1	cerebral cortex	67	TPM
ENSG00000006042	TMEM98	cerebral cortex	67	TPM
ENSG00000163517	HDAC11	cerebral cortex	66.9	TPM
ENSG00000105953	OGDH	cerebral cortex	66.9	TPM
ENSG00000159461	AMFR	cerebral cortex	66.8	TPM
ENSG00000138629	UBL7	cerebral cortex	66.8	TPM
ENSG00000182149	IST1	cerebral cortex	66.7	TPM
ENSG00000138085	ATRAID	cerebral cortex	66.7	TPM
ENSG00000104164	BLOC1S6	cerebral cortex	66.7	TPM
ENSG00000137509	PRCP	cerebral cortex	66.6	TPM
ENSG00000108349	CASC3	cerebral cortex	66.6	TPM
ENSG00000170606	HSPA4	cerebral cortex	66.5	TPM
ENSG00000079332	SAR1A	cerebral cortex	66.5	TPM
ENSG00000215472	RPL17-C18orf32	cerebral cortex	66.4	TPM
ENSG00000175216	CKAP5	cerebral cortex	66.4	TPM
ENSG00000136950	ARPC5L	cerebral cortex	66.4	TPM
ENSG00000089053	ANAPC5	cerebral cortex	66.4	TPM
ENSG00000161642	ZNF385A	cerebral cortex	66.3	TPM
ENSG00000149657	LSM14B	cerebral cortex	66.3	TPM
ENSG00000143753	DEGS1	cerebral cortex	66.3	TPM
ENSG00000105185	PDCD5	cerebral cortex	66.2	TPM
ENSG00000100612	DHRS7	cerebral cortex	66.2	TPM
ENSG00000182621	PLCB1	cerebral cortex	66.1	TPM
ENSG00000159082	SYNJ1	cerebral cortex	66.1	TPM
ENSG00000107745	MICU1	cerebral cortex	66.1	TPM
ENSG00000080815	PSEN1	cerebral cortex	66.1	TPM
ENSG00000242265	PEG10	cerebral cortex	66	TPM
ENSG00000149100	EIF3M	cerebral cortex	66	TPM
ENSG00000137486	ARRB1	cerebral cortex	66	TPM
ENSG00000116752	BCAS2	cerebral cortex	66	TPM
ENSG00000105835	NAMPT	cerebral cortex	65.9	TPM
ENSG00000167657	DAPK3	cerebral cortex	65.8	TPM
ENSG00000013561	RNF14	cerebral cortex	65.8	TPM
ENSG00000167680	SEMA6B	cerebral cortex	65.7	TPM
ENSG00000164292	RHOBTB3	cerebral cortex	65.7	TPM
ENSG00000141480	ARRB2	cerebral cortex	65.7	TPM
ENSG00000118564	FBXL5	cerebral cortex	65.7	TPM
ENSG00000100225	FBXO7	cerebral cortex	65.7	TPM
ENSG00000124562	SNRPC	cerebral cortex	65.6	TPM
ENSG00000124214	STAU1	cerebral cortex	65.6	TPM
ENSG00000110367	DDX6	cerebral cortex	65.6	TPM
[truncated: 15,069 more rows]
